# Supplementary material for: Characterization of Transposon-Derived Accessible Chromatin Regions in Rice (Oryza Sativa)
Source: Int J Mol Sci. 2022 Aug 11;23(16):8947. doi: 10.3390/ijms23168947 (PMC9408979; doi:10.3390/ijms23168947)
Supplement: Supplementary file 1 [file ijms-23-08947-s001.zip]

Archive with 7 entries (6 files):
- Supplementary Files/
- Supplementary Files/Supplementary Figures.pptx
- Supplementary Files/Table S1 The 83,087 merged ACRs from six tissues.xlsx
- Supplementary Files/Table S2 The genomic coordinates of 12,463 tissue-specific ACRs.xlsx
- Supplementary Files/Table S3 Summary of duplicate gene pairs from different duplicat mode.xlsx
- Supplementary Files/Table S4 List of 561 duplicate genes with TE-related ACRs located around TSSs.xlsx
- Supplementary Files/Table S5 1070 duplicated gene pairs associated with TE-related ACRs located around TSSs.xlsx
