# Supplementary material for: Characterization of Transposon-Derived Accessible Chromatin Regions in Rice (Oryza Sativa)
Source: Int J Mol Sci. 2022 Aug 11;23(16):8947. doi: 10.3390/ijms23168947 (PMC9408979; doi:10.3390/ijms23168947)
Supplement: Supplementary file 1 [file ijms-23-08947-s001.zip › Supplementary Files/Table S1 The 83,087 merged ACRs from six tissues.xlsx]

## Sheet: alltissue_ATAC_peaks
Chr	start	end
Chr1	989	1153
Chr1	2886	3609
Chr1	10521	10636
Chr1	10726	10975
Chr1	11424	11663
Chr1	12650	13105
Chr1	16085	16956
Chr1	22690	23228
Chr1	26995	27592
Chr1	28096	28242
Chr1	34718	35074
Chr1	35423	36388
Chr1	40636	40771
Chr1	41460	41622
Chr1	41650	41904
Chr1	58411	58570
Chr1	58765	58930
Chr1	59325	59443
Chr1	61914	63102
Chr1	65557	65818
Chr1	72628	73915
Chr1	79414	79818
Chr1	82346	82712
Chr1	84014	84747
Chr1	85123	85417
Chr1	90856	91112
Chr1	91415	91628
Chr1	92112	92326
Chr1	93078	93354
Chr1	93480	93986
Chr1	134166	135360
Chr1	141581	142493
Chr1	142815	142958
Chr1	145351	145996
Chr1	147871	148353
Chr1	151365	151731
Chr1	163143	163676
Chr1	168577	168922
Chr1	169726	170572
Chr1	173111	173271
Chr1	175246	175495
Chr1	178725	178960
Chr1	179012	180233
Chr1	181976	182405
Chr1	185245	185363
Chr1	185475	185782
Chr1	186692	186872
Chr1	189564	191030
Chr1	197607	197793
Chr1	197913	198016
Chr1	205630	205916
Chr1	209290	210018
Chr1	213951	214110
Chr1	214805	215243
Chr1	218588	218717
Chr1	221120	221748
Chr1	222341	222507
Chr1	224057	224184
Chr1	224426	224610
Chr1	224819	225325
Chr1	226566	226865
Chr1	227038	227148
Chr1	227456	227561
Chr1	229526	230010
Chr1	248023	248123
Chr1	256269	257159
Chr1	261131	261761
Chr1	269287	269527
Chr1	270670	270890
Chr1	273014	273694
Chr1	273975	274385
Chr1	275010	275266
Chr1	282696	283369
Chr1	289066	289576
Chr1	292054	292672
Chr1	292813	293112
Chr1	294337	294606
Chr1	295240	296087
Chr1	300476	300806
Chr1	306481	306744
Chr1	308425	309393
Chr1	312155	312639
Chr1	312814	313263
Chr1	316372	316643
Chr1	316975	317448
Chr1	317650	317859
Chr1	318394	318685
Chr1	322200	322506
Chr1	322829	323717
Chr1	328211	329030
Chr1	332095	332553
Chr1	332682	332819
Chr1	335689	336146
Chr1	371708	372263
Chr1	374466	374619
Chr1	374892	375094
Chr1	380514	380745
Chr1	381707	381968
Chr1	382572	383176
Chr1	383275	383840
Chr1	386569	386827
Chr1	392395	392566
Chr1	395010	395539
Chr1	395804	396007
Chr1	396241	396846
Chr1	399306	399771
Chr1	400189	400680
Chr1	405145	405690
Chr1	406526	406640
Chr1	406767	406867
Chr1	410177	410507
Chr1	412565	412691
Chr1	412767	412894
Chr1	415838	416138
Chr1	419779	420652
Chr1	421497	421864
Chr1	422411	422721
Chr1	431263	431394
Chr1	431445	431674
Chr1	457523	457662
Chr1	458140	458828
Chr1	461397	461620
Chr1	462172	462358
Chr1	463292	464102
Chr1	478144	478458
Chr1	478592	478821
Chr1	479685	480807
Chr1	481289	482834
Chr1	483787	483972
Chr1	495827	496020
Chr1	496380	496712
Chr1	496844	497856
Chr1	498198	498483
Chr1	498558	498848
Chr1	498892	498997
Chr1	499250	499530
Chr1	505972	506127
Chr1	509268	509432
Chr1	509697	510223
Chr1	510376	511276
Chr1	512675	512814
Chr1	512888	513568
Chr1	522994	523940
Chr1	527852	528327
Chr1	529405	529649
Chr1	545280	545384
Chr1	545499	545600
Chr1	545643	545801
Chr1	546845	546953
Chr1	549037	549676
Chr1	553049	553920
Chr1	557884	558105
Chr1	560217	560396
Chr1	560563	561324
Chr1	561704	562146
Chr1	562269	562477
Chr1	573852	574093
Chr1	574485	574590
Chr1	575161	575445
Chr1	580710	581003
Chr1	583309	583413
Chr1	584039	584534
Chr1	585642	585768
Chr1	587043	587177
Chr1	587288	587671
Chr1	588743	589123
Chr1	593368	593575
Chr1	594725	595827
Chr1	598173	598582
Chr1	598655	598858
Chr1	607756	608283
Chr1	608379	608551
Chr1	609293	609526
Chr1	612349	612449
Chr1	613858	614218
Chr1	614453	614613
Chr1	615204	615497
Chr1	616310	616593
Chr1	617484	617665
Chr1	621407	622006
Chr1	622187	622483
Chr1	622790	623228
Chr1	623937	624114
Chr1	625307	625468
Chr1	625561	625718
Chr1	625843	626021
Chr1	627790	628193
Chr1	629477	629719
Chr1	631288	631388
Chr1	631596	631736
Chr1	635959	636074
Chr1	638580	639678
Chr1	645279	646097
Chr1	646203	646303
Chr1	650102	650387
Chr1	650524	650640
Chr1	651475	652046
Chr1	652696	653195
Chr1	655579	655827
Chr1	656265	656456
Chr1	656574	656770
Chr1	657794	657917
Chr1	658009	658140
Chr1	658375	658535
Chr1	658540	658929
Chr1	659587	659700
Chr1	673658	673870
Chr1	674968	675111
Chr1	676446	677453
Chr1	685192	685805
Chr1	685902	686002
Chr1	687134	687320
Chr1	690452	690653
Chr1	715880	716404
Chr1	719461	720004
Chr1	723263	723676
Chr1	726485	726806
Chr1	727680	728295
Chr1	728951	729147
Chr1	738571	739580
Chr1	741488	741629
Chr1	741697	742015
Chr1	745191	745371
Chr1	749109	749826
Chr1	763614	763850
Chr1	764935	765180
Chr1	766238	766378
Chr1	766464	767199
Chr1	767369	767541
Chr1	769614	770295
Chr1	774092	774573
Chr1	785500	785911
Chr1	788598	788719
Chr1	789066	789262
Chr1	796142	797030
Chr1	797539	798332
Chr1	799396	799989
Chr1	803599	803802
Chr1	806327	806968
Chr1	811806	812517
Chr1	856139	856338
Chr1	857177	857748
Chr1	861570	861796
Chr1	865168	865408
Chr1	869545	870614
Chr1	923136	924720
Chr1	934533	935160
Chr1	938185	938679
Chr1	956928	957535
Chr1	1001967	1002120
Chr1	1002420	1002827
Chr1	1007216	1007844
Chr1	1008256	1008489
Chr1	1009557	1009667
Chr1	1015194	1015792
Chr1	1015916	1016258
Chr1	1019019	1019204
Chr1	1019396	1020632
Chr1	1029573	1029785
Chr1	1029945	1030480
Chr1	1030644	1030756
Chr1	1033416	1033639
Chr1	1036321	1036690
Chr1	1037742	1038182
Chr1	1044271	1044786
Chr1	1045870	1046606
Chr1	1053345	1053699
Chr1	1054242	1054836
Chr1	1054950	1055221
Chr1	1056753	1056932
Chr1	1058062	1059120
Chr1	1059740	1060070
Chr1	1062932	1063278
Chr1	1066128	1066983
Chr1	1069705	1069985
Chr1	1071066	1071166
Chr1	1071357	1072064
Chr1	1072579	1072864
Chr1	1073066	1073700
Chr1	1073836	1074023
Chr1	1074919	1075424
Chr1	1079693	1079793
Chr1	1080068	1080233
Chr1	1081714	1082019
Chr1	1082373	1082785
Chr1	1084986	1085413
Chr1	1087140	1087421
Chr1	1087470	1087802
Chr1	1088391	1088633
Chr1	1088721	1088844
Chr1	1095701	1096575
Chr1	1096638	1097295
Chr1	1103537	1104454
Chr1	1104771	1105013
Chr1	1116828	1117065
Chr1	1117948	1118185
Chr1	1121099	1121255
Chr1	1121487	1121831
Chr1	1121925	1122066
Chr1	1129538	1130084
Chr1	1132566	1132949
Chr1	1149813	1149941
Chr1	1150133	1150323
Chr1	1154724	1154986
Chr1	1155063	1155197
Chr1	1158084	1158498
Chr1	1159118	1159352
Chr1	1164413	1164728
Chr1	1165734	1166167
Chr1	1170579	1171750
Chr1	1172236	1172474
Chr1	1179094	1179652
Chr1	1180823	1181541
Chr1	1181940	1182040
Chr1	1182288	1182522
Chr1	1183059	1183952
Chr1	1190536	1190774
Chr1	1190917	1191137
Chr1	1192294	1192465
Chr1	1192769	1192873
Chr1	1193167	1193565
Chr1	1194448	1194633
Chr1	1202012	1202175
Chr1	1203254	1204429
Chr1	1205650	1206589
Chr1	1209181	1209405
Chr1	1209649	1210162
Chr1	1214571	1214706
Chr1	1215530	1215715
Chr1	1215825	1215925
Chr1	1217553	1217762
Chr1	1218057	1218269
Chr1	1219667	1220048
Chr1	1221111	1221283
Chr1	1221545	1221776
Chr1	1222691	1222877
Chr1	1223305	1224281
Chr1	1230005	1230172
Chr1	1230325	1230751
Chr1	1230865	1231001
Chr1	1231398	1231535
Chr1	1231713	1232913
Chr1	1237636	1237797
Chr1	1237994	1238293
Chr1	1238638	1238779
Chr1	1240339	1240509
Chr1	1240592	1240757
Chr1	1249785	1250089
Chr1	1251210	1251327
Chr1	1251481	1251893
Chr1	1252166	1252287
Chr1	1252524	1252920
Chr1	1253032	1253236
Chr1	1253427	1253545
Chr1	1255031	1255160
Chr1	1266059	1266255
Chr1	1267338	1268108
Chr1	1268374	1268785
Chr1	1290993	1291752
Chr1	1291983	1292481
Chr1	1293810	1294130
Chr1	1305667	1305884
Chr1	1308782	1309235
Chr1	1326617	1326764
Chr1	1327097	1327376
Chr1	1327529	1327829
Chr1	1333714	1334448
Chr1	1338906	1339255
Chr1	1339507	1339767
Chr1	1343179	1343479
Chr1	1343677	1344317
Chr1	1345979	1346112
Chr1	1346364	1346959
Chr1	1347984	1348166
Chr1	1348580	1348896
Chr1	1351835	1352344
Chr1	1354590	1354950
Chr1	1355632	1356070
Chr1	1361610	1361991
Chr1	1362162	1362579
Chr1	1364923	1365294
Chr1	1366039	1366197
Chr1	1366345	1366951
Chr1	1400577	1401166
Chr1	1402053	1402608
Chr1	1403209	1403659
Chr1	1408481	1408853
Chr1	1409824	1409982
Chr1	1412838	1413529
Chr1	1413609	1414292
Chr1	1421271	1422009
Chr1	1422153	1422262
Chr1	1428088	1428492
Chr1	1429583	1430040
Chr1	1432807	1433083
Chr1	1434417	1435165
Chr1	1435432	1435641
Chr1	1435784	1435914
Chr1	1436800	1437168
Chr1	1437489	1437610
Chr1	1437998	1438306
Chr1	1438430	1439215
Chr1	1443715	1444516
Chr1	1444568	1445391
Chr1	1445439	1445657
Chr1	1446650	1447141
Chr1	1486061	1486392
Chr1	1489842	1490342
Chr1	1490456	1490630
Chr1	1492384	1492495
Chr1	1493378	1493688
Chr1	1500552	1500922
Chr1	1502914	1503597
Chr1	1507371	1508740
Chr1	1513928	1514231
Chr1	1515723	1515944
Chr1	1516348	1516534
Chr1	1516919	1517390
Chr1	1517907	1518830
Chr1	1529838	1530392
Chr1	1531189	1531289
Chr1	1531578	1531702
Chr1	1531912	1532069
Chr1	1532186	1532353
Chr1	1532737	1532957
Chr1	1533780	1534279
Chr1	1534375	1534666
Chr1	1539652	1540278
Chr1	1540423	1540773
Chr1	1546269	1546579
Chr1	1547805	1548143
Chr1	1548847	1549019
Chr1	1551621	1551741
Chr1	1560790	1560999
Chr1	1562381	1562586
Chr1	1565260	1565580
Chr1	1565929	1566570
Chr1	1567227	1567449
Chr1	1567684	1567905
Chr1	1570538	1571564
Chr1	1571646	1571749
Chr1	1576186	1576783
Chr1	1578118	1578743
Chr1	1579028	1579155
Chr1	1597616	1599192
Chr1	1605551	1605942
Chr1	1606051	1606434
Chr1	1618019	1618232
Chr1	1620554	1620712
Chr1	1622983	1623978
Chr1	1624060	1624300
Chr1	1633678	1634462
Chr1	1634637	1634971
Chr1	1640318	1640458
Chr1	1641250	1641415
Chr1	1644632	1645057
Chr1	1648847	1649449
Chr1	1652050	1652356
Chr1	1653977	1654604
Chr1	1657099	1657312
Chr1	1663615	1664105
Chr1	1666218	1666371
Chr1	1666581	1667167
Chr1	1671461	1671938
Chr1	1673206	1673622
Chr1	1676685	1677485
Chr1	1678133	1678233
Chr1	1680604	1681346
Chr1	1681969	1682198
Chr1	1682404	1682635
Chr1	1685788	1685900
Chr1	1687929	1688180
Chr1	1688542	1688765
Chr1	1689980	1690240
Chr1	1690383	1690689
Chr1	1691086	1691239
Chr1	1691451	1691795
Chr1	1694646	1695266
Chr1	1695832	1696211
Chr1	1698121	1698406
Chr1	1701688	1701845
Chr1	1701953	1702086
Chr1	1703276	1703452
Chr1	1705272	1707910
Chr1	1708187	1708407
Chr1	1712753	1714645
Chr1	1720570	1721391
Chr1	1725341	1726019
Chr1	1727837	1728449
Chr1	1729007	1729684
Chr1	1730387	1730706
Chr1	1733955	1734243
Chr1	1735088	1735422
Chr1	1737288	1738058
Chr1	1738525	1739016
Chr1	1739103	1739309
Chr1	1740642	1741062
Chr1	1743633	1744490
Chr1	1745788	1746514
Chr1	1749012	1750133
Chr1	1750703	1752098
Chr1	1754133	1754302
Chr1	1757775	1758050
Chr1	1758139	1758518
Chr1	1758661	1758820
Chr1	1760919	1761371
Chr1	1762329	1762549
Chr1	1762771	1763730
Chr1	1769807	1770722
Chr1	1772823	1773070
Chr1	1773277	1773469
Chr1	1778053	1779096
Chr1	1781062	1781198
Chr1	1781459	1781577
Chr1	1782517	1782987
Chr1	1783056	1783191
Chr1	1791193	1791822
Chr1	1791857	1792074
Chr1	1792160	1793131
Chr1	1793726	1793917
Chr1	1799068	1799316
Chr1	1799447	1801189
Chr1	1803190	1803928
Chr1	1806742	1806949
Chr1	1809733	1810369
Chr1	1810626	1810747
Chr1	1817163	1818437
Chr1	1832623	1833392
Chr1	1833465	1834276
Chr1	1839782	1840134
Chr1	1843049	1843324
Chr1	1843426	1844486
Chr1	1849728	1850339
Chr1	1856961	1857373
Chr1	1857485	1857748
Chr1	1857980	1858228
Chr1	1858971	1859071
Chr1	1862661	1862961
Chr1	1865253	1865354
Chr1	1866821	1867208
Chr1	1867469	1868341
Chr1	1870482	1871052
Chr1	1873736	1874407
Chr1	1874710	1875226
Chr1	1875349	1875691
Chr1	1875883	1876251
Chr1	1885017	1885293
Chr1	1888305	1889116
Chr1	1892282	1892475
Chr1	1892607	1892895
Chr1	1893072	1893292
Chr1	1893523	1894029
Chr1	1894127	1894392
Chr1	1897687	1898097
Chr1	1900980	1901504
Chr1	1902494	1902799
Chr1	1903585	1904511
Chr1	1905612	1906042
Chr1	1906479	1906748
Chr1	1909717	1909876
Chr1	1913797	1914236
Chr1	1914584	1914890
Chr1	1914993	1915984
Chr1	1926017	1926392
Chr1	1927793	1928241
Chr1	1931400	1932395
Chr1	1932512	1932722
Chr1	1933201	1934033
Chr1	1939328	1940021
Chr1	1940258	1941058
Chr1	1941177	1941394
Chr1	1942656	1943087
Chr1	1943823	1943923
Chr1	1945490	1945594
Chr1	1949494	1949644
Chr1	1954327	1954876
Chr1	1955817	1955998
Chr1	1956209	1956760
Chr1	1957365	1957799
Chr1	1957858	1958011
Chr1	1960635	1961221
Chr1	1962695	1962815
Chr1	1966049	1966590
Chr1	1966788	1966899
Chr1	1967311	1968320
Chr1	1975282	1976083
Chr1	1976213	1976985
Chr1	1981963	1982736
Chr1	1983073	1983774
Chr1	1984495	1984605
Chr1	1984625	1984772
Chr1	1986874	1987125
Chr1	1988829	1989191
Chr1	1989254	1989371
Chr1	1997934	1998107
Chr1	1998889	1999576
Chr1	2003518	2004160
Chr1	2022716	2023133
Chr1	2023686	2024037
Chr1	2038345	2039002
Chr1	2043423	2043567
Chr1	2043689	2044192
Chr1	2048687	2048787
Chr1	2052660	2053601
Chr1	2055881	2056111
Chr1	2057661	2057868
Chr1	2058207	2059337
Chr1	2065786	2067032
Chr1	2068982	2069285
Chr1	2069924	2070035
Chr1	2071598	2071824
Chr1	2072646	2072878
Chr1	2072976	2073250
Chr1	2074157	2074502
Chr1	2077365	2078132
Chr1	2078229	2078806
Chr1	2080618	2080801
Chr1	2082552	2083219
Chr1	2086663	2087372
Chr1	2091112	2091848
Chr1	2093929	2094465
Chr1	2095187	2095636
Chr1	2096403	2096868
Chr1	2096941	2097237
Chr1	2100686	2100802
Chr1	2102528	2103205
Chr1	2104944	2105419
Chr1	2109016	2109138
Chr1	2109255	2110173
Chr1	2116134	2116278
Chr1	2121465	2122877
Chr1	2125478	2125624
Chr1	2128465	2128999
Chr1	2129049	2129319
Chr1	2129813	2129980
Chr1	2130217	2130757
Chr1	2130941	2131463
Chr1	2137118	2137259
Chr1	2137478	2138227
Chr1	2139884	2140092
Chr1	2142093	2142721
Chr1	2144535	2144726
Chr1	2146663	2147149
Chr1	2147232	2147543
Chr1	2147952	2148355
Chr1	2151036	2151177
Chr1	2153121	2153392
Chr1	2154079	2154277
Chr1	2158908	2159071
Chr1	2164144	2164289
Chr1	2164591	2164884
Chr1	2169441	2169799
Chr1	2169962	2170188
Chr1	2171459	2172277
Chr1	2174142	2174821
Chr1	2177177	2178246
Chr1	2178919	2179019
Chr1	2179194	2179567
Chr1	2179723	2179917
Chr1	2200539	2200657
Chr1	2201476	2203048
Chr1	2207478	2207812
Chr1	2208162	2208348
Chr1	2211005	2211201
Chr1	2211782	2213626
Chr1	2214036	2215503
Chr1	2215597	2215710
Chr1	2222096	2222997
Chr1	2224162	2225312
Chr1	2229653	2229798
Chr1	2229940	2230200
Chr1	2245458	2245819
Chr1	2249762	2249862
Chr1	2254953	2255124
Chr1	2258065	2258299
Chr1	2258472	2258658
Chr1	2259158	2259951
Chr1	2266642	2266785
Chr1	2270844	2271262
Chr1	2273406	2273544
Chr1	2273822	2274037
Chr1	2274133	2274455
Chr1	2278535	2278681
Chr1	2278831	2279163
Chr1	2280685	2281063
Chr1	2284631	2284991
Chr1	2285105	2285576
Chr1	2287471	2287585
Chr1	2288371	2288875
Chr1	2290138	2290807
Chr1	2290924	2291277
Chr1	2293478	2293762
Chr1	2293886	2294129
Chr1	2295603	2296006
Chr1	2296588	2297880
Chr1	2311743	2312235
Chr1	2312331	2312605
Chr1	2312718	2312881
Chr1	2318676	2318799
Chr1	2319136	2319399
Chr1	2353103	2353228
Chr1	2353414	2353552
Chr1	2354476	2355906
Chr1	2360314	2360568
Chr1	2361942	2362143
Chr1	2375968	2376106
Chr1	2376339	2377030
Chr1	2377400	2377784
Chr1	2377902	2378911
Chr1	2381660	2381792
Chr1	2382104	2382229
Chr1	2382374	2382934
Chr1	2385408	2385716
Chr1	2391036	2391211
Chr1	2391426	2391656
Chr1	2393296	2393396
Chr1	2396810	2397285
Chr1	2459542	2459766
Chr1	2464317	2464445
Chr1	2471150	2471669
Chr1	2475203	2475999
Chr1	2476126	2476265
Chr1	2476431	2476723
Chr1	2476938	2477253
Chr1	2478610	2478984
Chr1	2500989	2501119
Chr1	2560701	2560988
Chr1	2561058	2561635
Chr1	2564968	2565110
Chr1	2566500	2566882
Chr1	2577751	2578109
Chr1	2580013	2580122
Chr1	2583001	2583830
Chr1	2588735	2589087
Chr1	2593584	2594512
Chr1	2595107	2595326
Chr1	2597133	2597350
Chr1	2599052	2599976
Chr1	2612882	2613206
Chr1	2616043	2616225
Chr1	2622740	2623449
Chr1	2631965	2632115
Chr1	2632212	2633113
Chr1	2637885	2638009
Chr1	2639900	2640324
Chr1	2644029	2644134
Chr1	2652471	2653476
Chr1	2664446	2665029
Chr1	2668887	2669123
Chr1	2673538	2674042
Chr1	2685856	2686938
Chr1	2692382	2693089
Chr1	2695041	2695413
Chr1	2696853	2697103
Chr1	2698240	2698985
Chr1	2704420	2704852
Chr1	2705049	2705507
Chr1	2706608	2706875
Chr1	2711249	2711646
Chr1	2711747	2711935
Chr1	2712157	2712373
Chr1	2713107	2713856
Chr1	2717725	2718164
Chr1	2725791	2726727
Chr1	2741229	2741944
Chr1	2748805	2748995
Chr1	2756793	2757095
Chr1	2757587	2757976
Chr1	2762528	2762979
Chr1	2763814	2764306
Chr1	2765668	2765917
Chr1	2766573	2766810
Chr1	2768460	2768647
Chr1	2768750	2768866
Chr1	2769957	2770250
Chr1	2770520	2770713
Chr1	2776053	2776213
Chr1	2776753	2777926
Chr1	2783048	2783847
Chr1	2790157	2790941
Chr1	2791162	2791607
Chr1	2797487	2797765
Chr1	2803947	2804253
Chr1	2804688	2804788
Chr1	2804799	2805001
Chr1	2805283	2805811
Chr1	2805905	2806032
Chr1	2810025	2810397
Chr1	2810474	2811263
Chr1	2811449	2811567
Chr1	2820610	2821187
Chr1	2838211	2839162
Chr1	2839686	2840089
Chr1	2844966	2845494
Chr1	2848606	2848988
Chr1	2849073	2849298
Chr1	2858014	2858418
Chr1	2866921	2867503
Chr1	2871824	2872479
Chr1	2873835	2874024
Chr1	2888842	2889437
Chr1	2896657	2897048
Chr1	2902858	2903133
Chr1	2903296	2903495
Chr1	2922544	2922731
Chr1	2925783	2926002
Chr1	2927643	2927959
Chr1	2930699	2930826
Chr1	2955526	2955706
Chr1	2956877	2957114
Chr1	2957985	2958117
Chr1	2958165	2958666
Chr1	2959338	2959736
Chr1	2960152	2960322
Chr1	2960851	2961044
Chr1	2962476	2962829
Chr1	2964859	2965195
Chr1	2965289	2965420
Chr1	2965926	2966102
Chr1	2966640	2966825
Chr1	2980012	2980241
Chr1	2980317	2980424
Chr1	2980510	2980610
Chr1	2982128	2982783
Chr1	2983455	2983601
Chr1	2983831	2983988
Chr1	2984957	2985104
Chr1	2985345	2985821
Chr1	2985866	2986011
Chr1	2989010	2989474
Chr1	2997952	2998135
Chr1	2999034	2999210
Chr1	2999386	2999486
Chr1	3005287	3005387
Chr1	3005516	3006246
Chr1	3006549	3007054
Chr1	3007197	3007363
Chr1	3014720	3014828
Chr1	3016429	3016529
Chr1	3017263	3017389
Chr1	3017466	3017974
Chr1	3026447	3026636
Chr1	3028514	3028890
Chr1	3033676	3033930
Chr1	3034892	3035046
Chr1	3037284	3037512
Chr1	3044264	3044977
Chr1	3046598	3047163
Chr1	3047309	3047687
Chr1	3052353	3053278
Chr1	3076877	3077058
Chr1	3084238	3084379
Chr1	3084540	3084736
Chr1	3090119	3090563
Chr1	3090795	3090942
Chr1	3091614	3091933
Chr1	3093114	3093503
Chr1	3094186	3094409
Chr1	3096219	3096516
Chr1	3097779	3098075
Chr1	3098185	3098982
Chr1	3099192	3099385
Chr1	3099552	3099674
Chr1	3099806	3099980
Chr1	3100008	3100281
Chr1	3105018	3105786
Chr1	3106619	3107215
Chr1	3108386	3108596
Chr1	3113207	3114239
Chr1	3114646	3114768
Chr1	3122419	3122519
Chr1	3122944	3123082
Chr1	3125096	3125256
Chr1	3125411	3125853
Chr1	3128129	3128409
Chr1	3128802	3128972
Chr1	3130243	3130455
Chr1	3130624	3130747
Chr1	3140060	3140431
Chr1	3180064	3180578
Chr1	3181480	3181888
Chr1	3182473	3183133
Chr1	3239022	3239155
Chr1	3241370	3241491
Chr1	3244130	3244230
Chr1	3244344	3244454
Chr1	3257953	3258405
Chr1	3258960	3259241
Chr1	3260091	3260194
Chr1	3322464	3322978
Chr1	3335737	3336676
Chr1	3342909	3343485
Chr1	3355053	3355466
Chr1	3356260	3356847
Chr1	3361547	3362816
Chr1	3367367	3368155
Chr1	3370575	3371049
Chr1	3372816	3372929
Chr1	3373414	3373724
Chr1	3373835	3374354
Chr1	3375199	3375302
Chr1	3375403	3375757
Chr1	3379322	3379658
Chr1	3380972	3381203
Chr1	3381511	3381787
Chr1	3390332	3390880
Chr1	3395339	3396011
Chr1	3396785	3397616
Chr1	3401190	3401837
Chr1	3407775	3408613
Chr1	3415695	3416169
Chr1	3418263	3418430
Chr1	3420749	3420854
Chr1	3421047	3421510
Chr1	3422356	3422639
Chr1	3429368	3430790
Chr1	3431050	3431848
Chr1	3435556	3435768
Chr1	3437166	3437268
Chr1	3443029	3443297
Chr1	3443868	3445112
Chr1	3450098	3450805
Chr1	3451653	3452566
Chr1	3452705	3452811
Chr1	3464477	3465152
Chr1	3465597	3465998
Chr1	3466525	3466625
Chr1	3466925	3467625
Chr1	3471954	3472289
Chr1	3472766	3472936
Chr1	3473492	3473616
Chr1	3478614	3480332
Chr1	3484525	3484776
Chr1	3484935	3485082
Chr1	3485719	3486114
Chr1	3487195	3487904
Chr1	3488818	3488999
Chr1	3489230	3489347
Chr1	3491937	3492521
Chr1	3496183	3496642
Chr1	3499307	3499407
Chr1	3500971	3501710
Chr1	3503755	3504157
Chr1	3505639	3505884
Chr1	3509982	3510119
Chr1	3510292	3510998
Chr1	3511469	3512378
Chr1	3516679	3516817
Chr1	3518223	3519620
Chr1	3527306	3527950
Chr1	3534523	3534862
Chr1	3538899	3539919
Chr1	3541567	3541705
Chr1	3542680	3543103
Chr1	3543228	3543466
Chr1	3544948	3545328
Chr1	3546583	3546755
Chr1	3547681	3547855
Chr1	3555512	3555918
Chr1	3556107	3556289
Chr1	3556936	3557396
Chr1	3558098	3558669
Chr1	3573589	3574495
Chr1	3576351	3576451
Chr1	3579374	3579474
Chr1	3579800	3580222
Chr1	3580386	3580488
Chr1	3580729	3581110
Chr1	3581241	3581437
Chr1	3581551	3581663
Chr1	3582134	3582259
Chr1	3589021	3589143
Chr1	3590579	3590853
Chr1	3591009	3591717
Chr1	3592226	3592616
Chr1	3595897	3596254
Chr1	3598639	3599203
Chr1	3599420	3599790
Chr1	3600839	3600942
Chr1	3601124	3601585
Chr1	3602686	3602991
Chr1	3603823	3604225
Chr1	3605873	3606150
Chr1	3609366	3610206
Chr1	3615036	3615166
Chr1	3616521	3616649
Chr1	3617589	3617719
Chr1	3617856	3618049
Chr1	3621428	3621552
Chr1	3624175	3625267
Chr1	3629931	3630249
Chr1	3630653	3631035
Chr1	3632320	3632493
Chr1	3633044	3633175
Chr1	3633862	3634190
Chr1	3635976	3636083
Chr1	3639851	3640026
Chr1	3641387	3641736
Chr1	3643750	3644776
Chr1	3645351	3645610
Chr1	3645675	3645924
Chr1	3652239	3652769
Chr1	3660835	3661823
Chr1	3665759	3666883
Chr1	3672693	3673277
Chr1	3673363	3673794
Chr1	3675113	3675288
Chr1	3675784	3675965
Chr1	3676171	3676363
Chr1	3676967	3677504
Chr1	3681092	3681228
Chr1	3687607	3687756
Chr1	3687843	3688289
Chr1	3690606	3690716
Chr1	3695142	3695927
Chr1	3699205	3700135
Chr1	3708690	3709278
Chr1	3710454	3710951
Chr1	3711118	3711477
Chr1	3712951	3713191
Chr1	3718374	3718843
Chr1	3722789	3723363
Chr1	3728437	3729482
Chr1	3734561	3735079
Chr1	3735197	3735511
Chr1	3735724	3736630
Chr1	3737030	3737155
Chr1	3741787	3741947
Chr1	3742041	3742166
Chr1	3744123	3744926
Chr1	3745512	3745948
Chr1	3746522	3746907
Chr1	3761905	3762642
Chr1	3762728	3763337
Chr1	3777913	3778448
Chr1	3782662	3783181
Chr1	3787018	3787414
Chr1	3787977	3788779
Chr1	3789775	3789927
Chr1	3790041	3790435
Chr1	3797136	3797410
Chr1	3797599	3797816
Chr1	3798042	3798151
Chr1	3801642	3801869
Chr1	3804445	3804774
Chr1	3804844	3805348
Chr1	3809208	3810680
Chr1	3812058	3812840
Chr1	3815065	3815551
Chr1	3818462	3819182
Chr1	3819289	3819434
Chr1	3824393	3824522
Chr1	3831534	3831901
Chr1	3832074	3832232
Chr1	3833273	3833499
Chr1	3835266	3835511
Chr1	3835690	3835791
Chr1	3835910	3836010
Chr1	3836348	3836462
Chr1	3836782	3837019
Chr1	3838277	3839121
Chr1	3840069	3840345
Chr1	3842371	3842477
Chr1	3842559	3842660
Chr1	3849818	3849927
Chr1	3852816	3852924
Chr1	3853517	3853788
Chr1	3854100	3854221
Chr1	3855445	3856354
Chr1	3856872	3857872
Chr1	3874092	3874510
Chr1	3875784	3876899
Chr1	3897381	3897535
Chr1	3897721	3897821
Chr1	3900255	3900504
Chr1	3909142	3909242
Chr1	3909591	3910072
Chr1	3913842	3914095
Chr1	3914784	3916292
Chr1	3917809	3918144
Chr1	3920677	3921634
Chr1	3923512	3923910
Chr1	3928859	3929809
Chr1	3931498	3931709
Chr1	3935329	3935438
Chr1	3942449	3942819
Chr1	3944878	3945243
Chr1	3945496	3945657
Chr1	3950828	3951233
Chr1	3957550	3958248
Chr1	3959003	3959225
Chr1	3963911	3964159
Chr1	3967530	3967740
Chr1	3969238	3969501
Chr1	3975664	3976515
Chr1	3986542	3987157
Chr1	3995305	3996547
Chr1	3996756	3997099
Chr1	3998695	3998921
Chr1	4000501	4000794
Chr1	4000897	4001165
Chr1	4001303	4001415
Chr1	4002324	4002429
Chr1	4004188	4004546
Chr1	4004859	4005336
Chr1	4007669	4007889
Chr1	4008906	4009406
Chr1	4009835	4010101
Chr1	4010524	4010707
Chr1	4010806	4011414
Chr1	4014281	4014762
Chr1	4014959	4015084
Chr1	4016065	4016378
Chr1	4016566	4016710
Chr1	4021747	4022127
Chr1	4024398	4024850
Chr1	4031866	4032163
Chr1	4033083	4034132
Chr1	4034227	4034368
Chr1	4035024	4035206
Chr1	4035255	4035537
Chr1	4042830	4043887
Chr1	4045495	4045834
Chr1	4050364	4050787
Chr1	4050941	4051440
Chr1	4057330	4057883
Chr1	4058124	4058413
Chr1	4059427	4060526
Chr1	4063510	4064076
Chr1	4067253	4067370
Chr1	4071582	4071978
Chr1	4072283	4072385
Chr1	4073119	4073621
Chr1	4073781	4074507
Chr1	4074695	4074965
Chr1	4076360	4076535
Chr1	4077146	4077513
Chr1	4078319	4078426
Chr1	4078898	4079145
Chr1	4079792	4080001
Chr1	4080115	4080321
Chr1	4080441	4080754
Chr1	4090430	4090535
Chr1	4090733	4091078
Chr1	4095000	4095226
Chr1	4095879	4096150
Chr1	4096488	4096779
Chr1	4098309	4098426
Chr1	4098610	4098874
Chr1	4099106	4099383
Chr1	4101770	4102104
Chr1	4102218	4102690
Chr1	4103170	4103543
Chr1	4110081	4110181
Chr1	4110457	4112415
Chr1	4116974	4117194
Chr1	4117560	4117791
Chr1	4117903	4118637
Chr1	4123189	4124145
Chr1	4127218	4127542
Chr1	4142327	4143127
Chr1	4149591	4149905
Chr1	4149998	4150468
Chr1	4150829	4151008
Chr1	4153212	4153574
Chr1	4153660	4153760
Chr1	4154160	4154861
Chr1	4157612	4158141
Chr1	4158572	4158998
Chr1	4159956	4160557
Chr1	4164243	4164447
Chr1	4169388	4169550
Chr1	4171019	4171594
Chr1	4173192	4173686
Chr1	4177101	4177437
Chr1	4177528	4177681
Chr1	4177967	4178143
Chr1	4181069	4181749
Chr1	4182830	4183052
Chr1	4183713	4184051
Chr1	4185601	4185847
Chr1	4186051	4186249
Chr1	4193188	4193575
Chr1	4195594	4196093
Chr1	4202300	4202654
Chr1	4203815	4204545
Chr1	4206563	4207034
Chr1	4212889	4213860
Chr1	4217306	4217644
Chr1	4217824	4218030
Chr1	4223273	4223522
Chr1	4224416	4224815
Chr1	4227630	4227796
Chr1	4227890	4228136
Chr1	4229933	4230361
Chr1	4230537	4230637
Chr1	4230723	4230957
Chr1	4249670	4250041
Chr1	4251065	4251522
Chr1	4253266	4254053
Chr1	4258982	4259913
Chr1	4275736	4277146
Chr1	4281208	4281474
Chr1	4283212	4283775
Chr1	4284742	4284875
Chr1	4289061	4289161
Chr1	4293949	4294087
Chr1	4301244	4301844
Chr1	4306733	4307166
Chr1	4307617	4307808
Chr1	4312943	4313211
Chr1	4315389	4315873
Chr1	4316234	4316459
Chr1	4316578	4316848
Chr1	4317097	4317376
Chr1	4317457	4317625
Chr1	4319064	4319436
Chr1	4326036	4326217
Chr1	4326295	4326991
Chr1	4329102	4329238
Chr1	4329453	4330021
Chr1	4338335	4338920
Chr1	4340545	4341069
Chr1	4341617	4341993
Chr1	4342540	4342652
Chr1	4342939	4343377
Chr1	4345569	4345776
Chr1	4345906	4346110
Chr1	4348230	4348398
Chr1	4349036	4349388
Chr1	4350459	4350613
Chr1	4352107	4352296
Chr1	4370017	4370164
Chr1	4371124	4371698
Chr1	4373817	4374507
Chr1	4393611	4393796
Chr1	4394809	4395318
Chr1	4397455	4397895
Chr1	4401750	4402089
Chr1	4402225	4402400
Chr1	4402702	4402802
Chr1	4408005	4408181
Chr1	4408348	4408587
Chr1	4411107	4411530
Chr1	4412411	4412607
Chr1	4414020	4414386
Chr1	4414534	4414692
Chr1	4414769	4415564
Chr1	4419810	4420033
Chr1	4426071	4426292
Chr1	4426583	4427197
Chr1	4433928	4434352
Chr1	4437429	4437754
Chr1	4437888	4438840
Chr1	4439233	4439333
Chr1	4440812	4441081
Chr1	4444521	4445132
Chr1	4490141	4490368
Chr1	4491579	4491731
Chr1	4497222	4498181
Chr1	4503920	4504026
Chr1	4508838	4508938
Chr1	4520297	4520766
Chr1	4521222	4521629
Chr1	4521881	4522319
Chr1	4522384	4522769
Chr1	4527639	4527949
Chr1	4528050	4529856
Chr1	4530687	4531438
Chr1	4533859	4534262
Chr1	4538894	4539716
Chr1	4540448	4540828
Chr1	4546721	4547352
Chr1	4547474	4547955
Chr1	4548204	4548643
Chr1	4548800	4549551
Chr1	4557803	4558551
Chr1	4561327	4561754
Chr1	4561940	4562635
Chr1	4565596	4565805
Chr1	4565999	4566330
Chr1	4567251	4567540
Chr1	4571448	4571710
Chr1	4571807	4571962
Chr1	4572849	4572949
Chr1	4573256	4573629
Chr1	4574454	4574647
Chr1	4576934	4577295
Chr1	4578772	4579151
Chr1	4579597	4579873
Chr1	4580257	4580809
Chr1	4583899	4585105
Chr1	4590565	4590693
Chr1	4591780	4591944
Chr1	4593035	4593225
Chr1	4593322	4593727
Chr1	4595585	4595773
Chr1	4611430	4611531
Chr1	4613709	4613859
Chr1	4620199	4621353
Chr1	4621501	4622619
Chr1	4630945	4631677
Chr1	4632596	4633012
Chr1	4633343	4633700
Chr1	4634606	4634856
Chr1	4635122	4635364
Chr1	4636699	4637574
Chr1	4637837	4637939
Chr1	4645909	4648736
Chr1	4649144	4649345
Chr1	4649398	4650165
Chr1	4650294	4650401
Chr1	4654712	4655336
Chr1	4656959	4657352
Chr1	4658445	4658825
Chr1	4664980	4665080
Chr1	4665440	4665573
Chr1	4668239	4668797
Chr1	4669220	4669735
Chr1	4671229	4671511
Chr1	4672653	4672891
Chr1	4673172	4674350
Chr1	4684598	4684707
Chr1	4688043	4688734
Chr1	4691512	4691694
Chr1	4692630	4692791
Chr1	4695128	4695740
Chr1	4698154	4698596
Chr1	4699059	4699213
Chr1	4701575	4701706
Chr1	4717164	4717564
Chr1	4718349	4719017
Chr1	4723341	4724308
Chr1	4724396	4724540
Chr1	4725217	4725317
Chr1	4725698	4725861
Chr1	4726094	4726224
Chr1	4727489	4727725
Chr1	4730815	4731595
Chr1	4731827	4732308
Chr1	4737113	4738016
Chr1	4738136	4739683
Chr1	4743787	4744817
Chr1	4746056	4746201
Chr1	4747303	4747466
Chr1	4747911	4748011
Chr1	4749186	4750200
Chr1	4750839	4751017
Chr1	4751490	4752187
Chr1	4753567	4753692
Chr1	4756652	4756885
Chr1	4757535	4757864
Chr1	4798357	4798582
Chr1	4798827	4798947
Chr1	4799978	4800570
Chr1	4802118	4802421
Chr1	4803437	4803776
Chr1	4805586	4805757
Chr1	4809550	4809901
Chr1	4812755	4813038
Chr1	4816666	4817351
Chr1	4818437	4818552
Chr1	4818993	4819110
Chr1	4823133	4823252
Chr1	4823348	4823582
Chr1	4824628	4824857
Chr1	4825253	4825659
Chr1	4829129	4829343
Chr1	4829397	4829551
Chr1	4831304	4831438
Chr1	4832873	4833352
Chr1	4837001	4837208
Chr1	4848618	4848829
Chr1	4851793	4852681
Chr1	4870626	4870769
Chr1	4871991	4872709
Chr1	4873502	4874413
Chr1	4881260	4881360
Chr1	4885800	4886047
Chr1	4887382	4887971
Chr1	4888256	4888375
Chr1	4891096	4891934
Chr1	4896795	4897750
Chr1	4898531	4899079
Chr1	4899313	4899896
Chr1	4900400	4900789
Chr1	4902260	4902387
Chr1	4902514	4902631
Chr1	4902780	4903079
Chr1	4905306	4905889
Chr1	4905958	4906092
Chr1	4906454	4906675
Chr1	4908633	4908747
Chr1	4913526	4914008
Chr1	4916709	4917223
Chr1	4917411	4917755
Chr1	4919045	4919489
Chr1	4923465	4923565
Chr1	4923654	4924161
Chr1	4925014	4925945
Chr1	4926067	4926176
Chr1	4930650	4930956
Chr1	4931557	4931993
Chr1	4943324	4943674
Chr1	4947261	4947531
Chr1	4948362	4949100
Chr1	4950918	4951659
Chr1	4953780	4954027
Chr1	4954142	4955287
Chr1	4956544	4957056
Chr1	4958312	4959117
Chr1	4961513	4962224
Chr1	4962443	4962745
Chr1	4963279	4964849
Chr1	4967852	4967974
Chr1	4968835	4969528
Chr1	4973432	4973630
Chr1	4975668	4975950
Chr1	4976073	4976892
Chr1	4978368	4979221
Chr1	4984963	4985529
Chr1	4986325	4986646
Chr1	4990938	4991106
Chr1	4991402	4991873
Chr1	4992798	4993465
Chr1	4993802	4993966
Chr1	4994079	4994264
Chr1	4995890	4996118
Chr1	4999354	4999794
Chr1	5001557	5001739
Chr1	5004206	5004770
Chr1	5008885	5009362
Chr1	5009505	5010441
Chr1	5011249	5011484
Chr1	5012186	5012756
Chr1	5014123	5014416
Chr1	5015978	5016154
Chr1	5019663	5020160
Chr1	5025270	5025878
Chr1	5028031	5028808
Chr1	5037583	5037850
Chr1	5039065	5039209
Chr1	5039676	5039880
Chr1	5040568	5041820
Chr1	5041924	5042033
Chr1	5044851	5044972
Chr1	5046673	5047255
Chr1	5047388	5047563
Chr1	5054506	5054648
Chr1	5055790	5056006
Chr1	5056133	5056746
Chr1	5059364	5059988
Chr1	5060246	5060349
Chr1	5063689	5064249
Chr1	5064342	5065445
Chr1	5067222	5067813
Chr1	5068242	5068540
Chr1	5073050	5073272
Chr1	5073641	5073916
Chr1	5074076	5074228
Chr1	5074326	5074482
Chr1	5078816	5079136
Chr1	5079265	5079444
Chr1	5081526	5081724
Chr1	5084759	5085020
Chr1	5085251	5086521
Chr1	5087446	5087557
Chr1	5091394	5091703
Chr1	5094703	5094949
Chr1	5095016	5095331
Chr1	5096501	5096752
Chr1	5098915	5099035
Chr1	5099202	5099631
Chr1	5100705	5100814
Chr1	5104043	5104947
Chr1	5105182	5105463
Chr1	5108332	5109564
Chr1	5116523	5117351
Chr1	5117415	5117540
Chr1	5121479	5121650
Chr1	5122092	5122202
Chr1	5122511	5122671
Chr1	5124492	5124638
Chr1	5128095	5129246
Chr1	5130061	5130231
Chr1	5136279	5136544
Chr1	5136998	5137313
Chr1	5140385	5140935
Chr1	5145029	5145643
Chr1	5152625	5153140
Chr1	5153248	5153482
Chr1	5156183	5156377
Chr1	5162930	5163403
Chr1	5169902	5170030
Chr1	5170484	5170603
Chr1	5171113	5171364
Chr1	5198903	5199142
Chr1	5200375	5200538
Chr1	5200652	5200778
Chr1	5201755	5201903
Chr1	5203914	5204352
Chr1	5209583	5210497
Chr1	5212933	5213484
Chr1	5214160	5214322
Chr1	5216326	5216541
Chr1	5216666	5216784
Chr1	5218210	5219218
Chr1	5223918	5224784
Chr1	5226396	5226934
Chr1	5230182	5230573
Chr1	5235815	5236711
Chr1	5237291	5237595
Chr1	5237782	5238007
Chr1	5241698	5242016
Chr1	5242579	5242938
Chr1	5243828	5244138
Chr1	5244502	5245041
Chr1	5245198	5245698
Chr1	5250593	5251263
Chr1	5251951	5252330
Chr1	5256320	5256841
Chr1	5261315	5262233
Chr1	5262330	5263148
Chr1	5265873	5266214
Chr1	5268391	5268602
Chr1	5271972	5272454
Chr1	5273569	5273840
Chr1	5274156	5274429
Chr1	5274448	5274563
Chr1	5274640	5274851
Chr1	5287003	5287170
Chr1	5287462	5287565
Chr1	5288508	5288693
Chr1	5301856	5302626
Chr1	5305824	5306288
Chr1	5324055	5324889
Chr1	5334867	5335648
Chr1	5341263	5342014
Chr1	5342410	5342535
Chr1	5343299	5343466
Chr1	5343605	5343711
Chr1	5343853	5344236
Chr1	5344817	5345052
Chr1	5353084	5353860
Chr1	5361359	5363186
Chr1	5367817	5367997
Chr1	5369317	5369805
Chr1	5370145	5370557
Chr1	5372710	5372935
Chr1	5373942	5374076
Chr1	5374180	5374305
Chr1	5374407	5374951
Chr1	5376393	5376882
Chr1	5378319	5378821
Chr1	5382691	5383152
Chr1	5384062	5384303
Chr1	5384410	5384741
Chr1	5384746	5384872
Chr1	5387637	5387850
Chr1	5392554	5392739
Chr1	5392828	5392971
Chr1	5394171	5394688
Chr1	5396097	5396409
Chr1	5396668	5396810
Chr1	5397237	5397692
Chr1	5398839	5399553
Chr1	5402766	5403813
Chr1	5405973	5406175
Chr1	5416652	5416752
Chr1	5416837	5417568
Chr1	5425211	5425319
Chr1	5426731	5426897
Chr1	5431404	5431647
Chr1	5433245	5433526
Chr1	5434423	5435157
Chr1	5435560	5436219
Chr1	5442372	5443477
Chr1	5446338	5446648
Chr1	5447338	5447481
Chr1	5454917	5455105
Chr1	5455205	5455305
Chr1	5455626	5456007
Chr1	5475201	5475482
Chr1	5475630	5475740
Chr1	5475901	5476417
Chr1	5477066	5477265
Chr1	5478123	5478599
Chr1	5480029	5480251
Chr1	5480559	5481658
Chr1	5482453	5482608
Chr1	5482831	5483110
Chr1	5483296	5483700
Chr1	5483966	5484203
Chr1	5491629	5492425
Chr1	5492887	5493439
Chr1	5499232	5499510
Chr1	5500328	5500448
Chr1	5501657	5502138
Chr1	5502766	5503025
Chr1	5506702	5507679
Chr1	5508062	5508491
Chr1	5508695	5508839
Chr1	5509065	5509218
Chr1	5509394	5510042
Chr1	5514385	5514640
Chr1	5515045	5515433
Chr1	5519623	5520946
Chr1	5521069	5521251
Chr1	5521407	5521586
Chr1	5521910	5522013
Chr1	5525316	5525590
Chr1	5525968	5526141
Chr1	5529803	5530006
Chr1	5530672	5531331
Chr1	5536335	5536435
Chr1	5537916	5538016
Chr1	5538127	5538568
Chr1	5539083	5539351
Chr1	5539556	5539983
Chr1	5540516	5540698
Chr1	5540822	5541093
Chr1	5542556	5542716
Chr1	5550005	5550620
Chr1	5550886	5551469
Chr1	5555740	5556034
Chr1	5556567	5556739
Chr1	5558585	5558964
Chr1	5559057	5559227
Chr1	5561266	5561366
Chr1	5565977	5566326
Chr1	5568756	5568904
Chr1	5568984	5569138
Chr1	5569563	5570089
Chr1	5572679	5573407
Chr1	5573541	5573978
Chr1	5575799	5576104
Chr1	5582308	5582497
Chr1	5582798	5583150
Chr1	5590156	5590256
Chr1	5590372	5590861
Chr1	5590951	5591564
Chr1	5598250	5599581
Chr1	5599764	5599921
Chr1	5606467	5606653
Chr1	5607421	5607595
Chr1	5607640	5607740
Chr1	5610839	5611062
Chr1	5612048	5612525
Chr1	5612635	5613115
Chr1	5613905	5614015
Chr1	5614608	5614708
Chr1	5622277	5622775
Chr1	5623639	5623905
Chr1	5631030	5631331
Chr1	5632248	5632714
Chr1	5632903	5633124
Chr1	5635152	5635687
Chr1	5638101	5638435
Chr1	5639766	5640050
Chr1	5640180	5641051
Chr1	5643463	5644280
Chr1	5662800	5663482
Chr1	5665405	5665690
Chr1	5668438	5668968
Chr1	5670991	5672343
Chr1	5679123	5679796
Chr1	5680053	5680232
Chr1	5684130	5684303
Chr1	5684403	5684955
Chr1	5686705	5686914
Chr1	5694535	5695373
Chr1	5700626	5701052
Chr1	5701113	5701327
Chr1	5701458	5701741
Chr1	5702920	5703558
Chr1	5705917	5706086
Chr1	5706789	5706945
Chr1	5707381	5707954
Chr1	5709122	5709324
Chr1	5712721	5712913
Chr1	5713004	5713222
Chr1	5714282	5714527
Chr1	5716913	5717525
Chr1	5717649	5717892
Chr1	5718359	5719193
Chr1	5723787	5724524
Chr1	5724658	5724913
Chr1	5726527	5726668
Chr1	5749360	5749605
Chr1	5759873	5760680
Chr1	5769713	5770261
Chr1	5773243	5774188
Chr1	5774321	5774498
Chr1	5781250	5782301
Chr1	5782397	5782719
Chr1	5783018	5783361
Chr1	5783497	5783869
Chr1	5785783	5786009
Chr1	5788799	5789095
Chr1	5791295	5791573
Chr1	5791767	5792497
Chr1	5794029	5794487
Chr1	5797469	5797748
Chr1	5799022	5799349
Chr1	5799467	5799575
Chr1	5799928	5800082
Chr1	5801945	5802484
Chr1	5807441	5808431
Chr1	5810913	5811991
Chr1	5812268	5812562
Chr1	5812800	5812987
Chr1	5813388	5813525
Chr1	5827722	5828022
Chr1	5830595	5831583
Chr1	5834741	5835188
Chr1	5835442	5835588
Chr1	5835788	5835911
Chr1	5837695	5838026
Chr1	5838165	5838373
Chr1	5840704	5841418
Chr1	5841520	5841760
Chr1	5841833	5841968
Chr1	5859477	5859756
Chr1	5864145	5864333
Chr1	5866773	5866917
Chr1	5873765	5874016
Chr1	5883604	5883792
Chr1	5885304	5886977
Chr1	5887766	5888070
Chr1	5890499	5891202
Chr1	5898836	5900343
Chr1	5900408	5900541
Chr1	5904786	5905080
Chr1	5907701	5908368
Chr1	5908377	5908551
Chr1	5911237	5911372
Chr1	5911480	5912046
Chr1	5917997	5918377
Chr1	5918624	5918903
Chr1	5920822	5921876
Chr1	5923496	5923753
Chr1	5933872	5933987
Chr1	5939088	5939761
Chr1	5942400	5942515
Chr1	5954175	5955215
Chr1	5960195	5961106
Chr1	5969423	5969835
Chr1	5969939	5970130
Chr1	5971207	5972855
Chr1	5978687	5979719
Chr1	5982021	5982477
Chr1	5982870	5983292
Chr1	5983653	5984530
Chr1	5985367	5985556
Chr1	5985737	5985955
Chr1	5989009	5989749
Chr1	5991475	5991878
Chr1	6000281	6000381
Chr1	6005425	6005823
Chr1	6007032	6007546
Chr1	6008251	6009277
Chr1	6011780	6012613
Chr1	6016969	6017188
Chr1	6024344	6024596
Chr1	6024717	6025474
Chr1	6031538	6031757
Chr1	6031762	6032064
Chr1	6032499	6032599
Chr1	6032684	6032811
Chr1	6041417	6041546
Chr1	6061956	6062230
Chr1	6071395	6071846
Chr1	6073528	6073748
Chr1	6075600	6076108
Chr1	6076208	6076370
Chr1	6076643	6077431
Chr1	6077541	6077925
Chr1	6078464	6079222
Chr1	6083280	6083709
Chr1	6083840	6084131
Chr1	6084370	6084682
Chr1	6085120	6085713
Chr1	6090411	6090618
Chr1	6092190	6093030
Chr1	6093129	6093449
Chr1	6094189	6094364
Chr1	6096689	6096905
Chr1	6100667	6101171
Chr1	6103602	6103801
Chr1	6103871	6104201
Chr1	6104916	6105294
Chr1	6108546	6109571
Chr1	6111968	6112093
Chr1	6112352	6112589
Chr1	6112668	6113202
Chr1	6127519	6129042
Chr1	6129328	6129594
Chr1	6133963	6134270
Chr1	6138698	6138881
Chr1	6139252	6139621
Chr1	6140984	6141100
Chr1	6141200	6141437
Chr1	6141560	6141945
Chr1	6146275	6147670
Chr1	6147807	6148275
Chr1	6152291	6153449
Chr1	6155863	6156586
Chr1	6170188	6171519
Chr1	6171718	6172713
Chr1	6172797	6172897
Chr1	6173089	6173418
Chr1	6179897	6180468
Chr1	6180571	6181125
Chr1	6181354	6181475
Chr1	6182324	6182557
Chr1	6182757	6182946
Chr1	6183236	6183360
Chr1	6183605	6184474
Chr1	6186624	6186833
Chr1	6189195	6189553
Chr1	6198670	6199171
Chr1	6199293	6200950
Chr1	6213769	6214316
Chr1	6215897	6216138
Chr1	6216344	6217250
Chr1	6220723	6221465
Chr1	6221543	6221704
Chr1	6226588	6227397
Chr1	6227942	6228558
Chr1	6229227	6229792
Chr1	6232437	6232601
Chr1	6233063	6233371
Chr1	6233904	6234348
Chr1	6238927	6239803
Chr1	6244618	6244885
Chr1	6247105	6248008
Chr1	6253713	6254507
Chr1	6257409	6258224
Chr1	6258517	6258627
Chr1	6258898	6259458
Chr1	6267309	6267587
Chr1	6269795	6270230
Chr1	6272096	6272262
Chr1	6272279	6272690
Chr1	6274100	6274373
Chr1	6274668	6275421
Chr1	6275741	6276046
Chr1	6278178	6278560
Chr1	6279929	6280118
Chr1	6280271	6281202
Chr1	6283031	6283233
Chr1	6284269	6284499
Chr1	6286251	6286502
Chr1	6286581	6286948
Chr1	6287101	6287351
Chr1	6287453	6287610
Chr1	6288265	6288460
Chr1	6293512	6293811
Chr1	6294169	6294294
Chr1	6295662	6296361
Chr1	6296835	6296956
Chr1	6302617	6302811
Chr1	6303114	6303231
Chr1	6304590	6304813
Chr1	6305668	6305883
Chr1	6305999	6306575
Chr1	6306668	6306834
Chr1	6307566	6308129
Chr1	6319055	6319577
Chr1	6320654	6321609
Chr1	6321767	6322254
Chr1	6322771	6323007
Chr1	6324716	6324885
Chr1	6331225	6331445
Chr1	6331729	6331998
Chr1	6333836	6333958
Chr1	6335065	6335246
Chr1	6337628	6337968
Chr1	6366959	6367162
Chr1	6376154	6376318
Chr1	6381538	6382093
Chr1	6388216	6388316
Chr1	6389139	6389308
Chr1	6389918	6390047
Chr1	6392968	6393400
Chr1	6393693	6394114
Chr1	6395326	6395919
Chr1	6395988	6396201
Chr1	6417502	6417731
Chr1	6423313	6423530
Chr1	6432233	6432985
Chr1	6436702	6436802
Chr1	6442742	6443950
Chr1	6455625	6455748
Chr1	6459566	6459717
Chr1	6460347	6461115
Chr1	6462494	6462797
Chr1	6463720	6464642
Chr1	6467433	6468032
Chr1	6469636	6469903
Chr1	6471013	6472026
Chr1	6472257	6472383
Chr1	6472814	6472921
Chr1	6476729	6477501
Chr1	6485535	6485792
Chr1	6486165	6486621
Chr1	6486830	6487133
Chr1	6488478	6488924
Chr1	6492724	6493212
Chr1	6494425	6495409
Chr1	6500176	6500349
Chr1	6500461	6500822
Chr1	6500982	6501100
Chr1	6506560	6507550
Chr1	6507626	6507804
Chr1	6513789	6515100
Chr1	6520596	6520842
Chr1	6520938	6521067
Chr1	6522287	6522490
Chr1	6523511	6524441
Chr1	6528506	6528945
Chr1	6533939	6534109
Chr1	6534426	6534743
Chr1	6536099	6536207
Chr1	6537505	6538053
Chr1	6538078	6538279
Chr1	6540540	6541029
Chr1	6555068	6555377
Chr1	6571341	6571812
Chr1	6572349	6572459
Chr1	6577085	6577230
Chr1	6579612	6580090
Chr1	6580627	6580899
Chr1	6581298	6582207
Chr1	6582313	6582533
Chr1	6583541	6583750
Chr1	6587172	6588098
Chr1	6592145	6592624
Chr1	6598521	6598792
Chr1	6601075	6601352
Chr1	6601557	6601979
Chr1	6602168	6602657
Chr1	6603671	6603877
Chr1	6604137	6604245
Chr1	6611017	6611117
Chr1	6618312	6618808
Chr1	6622552	6623319
Chr1	6627250	6627458
Chr1	6627591	6627875
Chr1	6628131	6628408
Chr1	6630622	6630727
Chr1	6631762	6631934
Chr1	6632199	6632592
Chr1	6633647	6633933
Chr1	6637614	6638397
Chr1	6639070	6639408
Chr1	6639737	6639975
Chr1	6640122	6640246
Chr1	6644791	6645816
Chr1	6646462	6646566
Chr1	6649138	6649680
Chr1	6650649	6650896
Chr1	6651264	6651465
Chr1	6652828	6653550
Chr1	6659398	6659538
Chr1	6663089	6664033
Chr1	6670019	6670697
Chr1	6671690	6671838
Chr1	6676738	6677015
Chr1	6677145	6677291
Chr1	6683670	6684149
Chr1	6685852	6686090
Chr1	6686215	6686552
Chr1	6687430	6687690
Chr1	6687835	6687955
Chr1	6688146	6688271
Chr1	6692905	6693005
Chr1	6694154	6694607
Chr1	6698231	6698396
Chr1	6698522	6698708
Chr1	6703298	6703406
Chr1	6703780	6704128
Chr1	6704221	6705269
Chr1	6709974	6710819
Chr1	6724251	6724861
Chr1	6725249	6725392
Chr1	6726929	6727467
Chr1	6728477	6728684
Chr1	6728942	6729119
Chr1	6733591	6734137
Chr1	6735370	6736194
Chr1	6765181	6765363
Chr1	6765636	6765743
Chr1	6766213	6766450
Chr1	6768153	6768376
Chr1	6768454	6768695
Chr1	6769505	6770503
Chr1	6771162	6771263
Chr1	6773252	6773953
[truncated: 81,088 more rows]
