# Supplementary material for: Characterization of Transposon-Derived Accessible Chromatin Regions in Rice (Oryza Sativa)
Source: Int J Mol Sci. 2022 Aug 11;23(16):8947. doi: 10.3390/ijms23168947 (PMC9408979; doi:10.3390/ijms23168947)
Supplement: Supplementary file 1 [file ijms-23-08947-s001.zip › Supplementary Files/Table S2 The genomic coordinates of 12,463 tissue-specific ACRs.xlsx]

## Sheet: Sheet1
Chr	start	end
Chr1	2211005	2211201
Chr1	38406934	38407636
Chr1	14602988	14603759
Chr1	41602252	41603316
Chr1	2069924	2070035
Chr1	2207478	2207812
Chr1	39923893	39924163
Chr1	5572679	5573407
Chr1	43100865	43101175
Chr1	24116867	24117005
Chr1	30482558	30483184
Chr1	6989290	6989608
Chr1	12516927	12517175
Chr1	2375968	2376106
Chr1	458140	458828
Chr1	4561327	4561754
Chr1	39920651	39921100
Chr1	38924682	38924838
Chr1	6985526	6985698
Chr1	6990465	6990850
Chr1	6460347	6461115
Chr1	1806742	1806949
Chr1	15403802	15404666
Chr1	35645154	35645579
Chr1	34989932	34990764
Chr1	6147807	6148275
Chr1	40422761	40423644
Chr1	27838144	27838352
Chr1	38923166	38923570
Chr1	8078093	8078481
Chr1	7174559	7175253
Chr1	1803190	1803928
Chr1	24730860	24731619
Chr1	674968	675111
Chr1	41038325	41039178
Chr1	5209583	5210497
Chr1	9188975	9189347
Chr1	5612048	5612525
Chr1	40530189	40530613
Chr1	42104571	42105040
Chr1	25957270	25957976
Chr1	8227518	8227666
Chr1	23103188	23103386
Chr1	30196589	30197269
Chr1	7558594	7558715
Chr1	613858	614218
Chr1	27833728	27833970
Chr1	2288371	2288875
Chr1	21995021	21995390
Chr1	36253731	36253882
Chr1	40422287	40422475
Chr1	4898531	4899079
Chr1	6005425	6005823
Chr1	5305824	5306288
Chr1	23108103	23108500
Chr1	14547605	14548183
Chr1	25009077	25009182
Chr1	36253980	36254346
Chr1	28237494	28237960
Chr1	7625725	7625937
Chr1	30481517	30482300
Chr1	33505550	33505653
Chr1	38629533	38629763
Chr1	35634972	35635172
Chr1	41977854	41978779
Chr1	2960152	2960322
Chr1	40528859	40529336
Chr1	42929264	42929847
Chr1	10172536	10173071
Chr1	3527306	3527950
Chr1	41599657	41600008
Chr1	10170947	10171253
Chr1	38630547	38631275
Chr1	19332542	19333152
Chr1	42925391	42925572
Chr1	6955780	6956314
Chr1	10486119	10486317
Chr1	4548204	4548643
Chr1	42048612	42048953
Chr1	9147330	9147479
Chr1	1810626	1810747
Chr1	38244888	38245470
Chr1	34798395	34799087
Chr1	5568756	5568904
Chr1	1648847	1649449
Chr1	9563782	9564424
Chr1	37103577	37103807
Chr1	31847152	31847325
Chr1	24717246	24717437
Chr1	36616398	36616622
Chr1	14548375	14548850
Chr1	28252752	28252857
Chr1	35426570	35427044
Chr1	10593612	10594197
Chr1	23724008	23724333
Chr1	42922533	42922776
Chr1	25057845	25058360
Chr1	2200539	2200657
Chr1	30618270	30618711
Chr1	41748279	41748540
Chr1	36292333	36292996
Chr1	10592498	10592761
Chr1	35661611	35661918
Chr1	6917554	6918025
Chr1	15400864	15401591
Chr1	12516604	12516818
Chr1	36266547	36267004
Chr1	28253081	28253369
Chr1	31354330	31354518
Chr1	7258734	7258899
Chr1	42926001	42926370
Chr1	25115807	25116144
Chr1	42107722	42107836
Chr1	4565999	4566330
Chr1	21915695	21916012
Chr1	27930919	27931420
Chr1	28402456	28403032
Chr1	655579	655827
Chr1	16158239	16158641
Chr1	13238147	13238659
Chr1	12303871	12304049
Chr1	7627703	7628116
Chr1	23103484	23103594
Chr1	6146275	6147670
Chr1	5575799	5576104
Chr1	34798085	34798267
Chr1	34995725	34996063
Chr1	38924013	38924166
Chr1	3761905	3762642
Chr1	32160348	32160608
Chr1	1663615	1664105
Chr1	7368277	7368633
Chr1	12887825	12888345
Chr1	28811738	28812294
Chr1	5613905	5614015
Chr1	9697500	9697607
Chr1	36029132	36029358
Chr1	30045168	30045324
Chr1	35125751	35125935
Chr1	12508694	12509636
Chr1	31820576	31820906
Chr1	1773277	1773469
Chr1	3543228	3543466
Chr1	11862280	11862682
Chr1	24529103	24529577
Chr1	14362682	14364056
Chr1	39447222	39447780
Chr1	36031140	36031744
Chr1	11168510	11169134
Chr1	4073781	4074507
Chr1	42923028	42923185
Chr1	27832542	27832716
Chr1	4968835	4969528
Chr1	9552971	9553636
Chr1	4717164	4717564
Chr1	35400875	35401372
Chr1	42924759	42925234
Chr1	1402053	1402608
Chr1	33663628	33663744
Chr1	1082373	1082785
Chr1	1502914	1503597
Chr1	7586481	7586781
Chr1	10608524	10608866
Chr1	10565260	10565567
Chr1	6233063	6233371
Chr1	20637278	20637472
Chr1	27816438	27817137
Chr1	41704600	41704879
Chr1	573852	574093
Chr1	39929004	39929136
Chr1	4565596	4565805
Chr1	33301633	33302446
Chr1	37947664	37947826
Chr1	26834311	26835135
Chr1	42245821	42246430
Chr1	40451606	40452007
Chr1	10168943	10169493
Chr1	22141793	22141959
Chr1	42440966	42441827
Chr1	33571116	33571297
Chr1	42371281	42371396
Chr1	5573541	5573978
Chr1	461397	461620
Chr1	6152291	6153449
Chr1	11984777	11984983
Chr1	31778198	31778664
Chr1	21269901	21270021
Chr1	39928216	39928316
Chr1	10889854	10890237
Chr1	22827449	22827934
Chr1	34996191	34996863
Chr1	20464876	20465213
Chr1	27828189	27828654
Chr1	37057012	37057441
Chr1	29224250	29224642
Chr1	33305240	33305548
Chr1	10907115	10907912
Chr1	6592145	6592624
Chr1	40905100	40905728
Chr1	41003786	41003915
Chr1	9146557	9146928
Chr1	13860326	13860704
Chr1	33171606	33171964
Chr1	5569563	5570089
Chr1	20950002	20950818
Chr1	39895527	39895897
Chr1	28938619	28938923
Chr1	5568984	5569138
Chr1	1305667	1305884
Chr1	27814417	27814888
Chr1	36699076	36699551
Chr1	4576934	4577295
Chr1	1799068	1799316
Chr1	21237792	21238153
Chr1	10666742	10667313
Chr1	3542680	3543103
Chr1	30116813	30117231
Chr1	2071598	2071824
Chr1	3006549	3007054
Chr1	9982149	9982409
Chr1	26776696	26776875
Chr1	24716576	24716977
Chr1	25475369	25477671
Chr1	36627706	36627953
Chr1	39206994	39207297
Chr1	1240339	1240509
Chr1	41746131	41746308
Chr1	2095187	2095636
Chr1	22927584	22927982
Chr1	43141018	43141162
Chr1	40531878	40532125
Chr1	37768834	37769369
Chr1	30309646	30309756
Chr1	42469885	42470296
Chr1	5801945	5802484
Chr1	36249523	36250264
Chr1	34089199	34089300
Chr1	32362455	32362647
Chr1	6462494	6462797
Chr1	30406076	30406280
Chr1	41946924	41947115
Chr1	26469698	26469836
Chr1	33099147	33099651
Chr1	38541564	38541733
Chr1	3782662	3783181
Chr1	11863355	11863524
Chr1	27813888	27814297
Chr1	10203446	10203629
Chr1	30293085	30293294
Chr1	26158313	26159008
Chr1	21989975	21990083
Chr1	26259486	26259807
Chr1	27274895	27275153
Chr1	24441644	24441876
Chr1	23714004	23714187
Chr1	1339507	1339767
Chr1	4072283	4072385
Chr1	5565977	5566326
Chr1	218588	218717
Chr1	4561940	4562635
Chr1	30280468	30281113
Chr1	5198903	5199142
Chr1	39444563	39444689
Chr1	7301725	7302583
Chr1	38926544	38926672
Chr1	2208162	2208348
Chr1	8783744	8784132
Chr1	34987231	34987690
Chr1	36150922	36151091
Chr1	14487864	14488516
Chr1	33573089	33573245
Chr1	575161	575445
Chr1	3005516	3006246
Chr1	9547638	9548203
Chr1	8113824	8114283
Chr1	30118349	30118983
Chr1	5714282	5714527
Chr1	11058805	11059557
Chr1	43094497	43094597
Chr1	10344918	10345510
Chr1	32217156	32218073
Chr1	42953652	42953789
Chr1	33305680	33305822
Chr1	14503504	14504004
Chr1	1652050	1652356
Chr1	40317496	40318692
Chr1	12141634	12141978
Chr1	27969506	27969790
Chr1	40527396	40527952
Chr1	5559057	5559227
Chr1	41349522	41349688
Chr1	28004759	28004923
Chr1	43141261	43141372
Chr1	40906097	40906566
Chr1	8548164	8548293
Chr1	23879065	23879165
Chr1	24091154	24091642
Chr1	33361670	33361783
Chr1	33300975	33301425
Chr1	40757261	40757363
Chr1	36695543	36695857
Chr1	28904063	28904367
Chr1	36252982	36253480
Chr1	2169441	2169799
Chr1	20038949	20039235
Chr1	40877200	40877343
Chr1	34494082	34494226
Chr1	41355314	41355620
Chr1	16435366	16436296
Chr1	8454058	8454422
Chr1	38643226	38643393
Chr1	31820993	31821203
Chr1	1081714	1082019
Chr1	28403150	28403612
Chr1	6221543	6221704
Chr1	11166287	11167254
Chr1	32687653	32688088
Chr1	8232273	8232840
Chr1	1253427	1253545
Chr1	1772823	1773070
Chr1	1493378	1493688
Chr1	1400577	1401166
Chr1	33917209	33917680
Chr1	35426015	35426369
Chr1	15022096	15022645
Chr1	42175614	42175764
Chr1	21990323	21990802
Chr1	28613108	28614067
Chr1	23330149	23330440
Chr1	26385576	26386372
Chr1	5632903	5633124
Chr1	5612635	5613115
Chr1	40425074	40425431
Chr1	5635152	5635687
Chr1	1240592	1240757
Chr1	23115286	23115576
Chr1	36054804	36055175
Chr1	27882948	27883121
Chr1	22963871	22964554
Chr1	22218453	22218821
Chr1	2211782	2213626
Chr1	31324946	31325217
Chr1	3635976	3636083
Chr1	24910290	24910635
Chr1	8454690	8454798
Chr1	27516043	27516156
Chr1	10505491	10505645
Chr1	39245793	39246515
Chr1	6686215	6686552
Chr1	10567366	10567809
Chr1	29533434	29533631
Chr1	35725859	35726286
Chr1	41286253	41286569
Chr1	10592862	10593040
Chr1	29556513	29556661
Chr1	7516920	7517308
Chr1	35108274	35109083
Chr1	4000501	4000794
Chr1	1622983	1623978
Chr1	38434353	38434773
Chr1	2958165	2958666
Chr1	35725627	35725759
Chr1	26377576	26378110
Chr1	38922284	38922580
Chr1	4411107	4411530
Chr1	39917071	39917416
Chr1	4173192	4173686
Chr1	35098231	35098431
Chr1	39023250	39023384
Chr1	21928641	21929072
Chr1	5063689	5064249
Chr1	32889200	32889314
Chr1	43098777	43099304
Chr1	7369486	7369935
Chr1	631596	631736
Chr1	40017854	40018384
Chr1	4900400	4900789
Chr1	4548800	4549551
Chr1	6918150	6918395
Chr1	35556343	35556603
Chr1	30002460	30003140
Chr1	27203246	27203545
Chr1	37188323	37189431
Chr1	8075993	8076255
Chr1	40416468	40417017
Chr1	16131599	16132555
Chr1	39930065	39930566
Chr1	9147614	9147968
Chr1	6949979	6950118
Chr1	37624785	37625328
Chr1	6809126	6810102
Chr1	5614608	5614708
Chr1	42107982	42108333
Chr1	1799447	1801189
Chr1	41772544	41772918
Chr1	33663219	33663462
Chr1	37793096	37793437
Chr1	6683670	6684149
Chr1	6084370	6084682
Chr1	1633678	1634462
Chr1	1624060	1624300
Chr1	10605036	10605894
Chr1	42036643	42037177
Chr1	43098531	43098668
Chr1	39203859	39204721
Chr1	36455811	36456113
Chr1	32222475	32222632
Chr1	4547474	4547955
Chr1	32325464	32325609
Chr1	30450534	30450634
Chr1	10910792	10911034
Chr1	300476	300806
Chr1	1900980	1901504
Chr1	2229653	2229798
Chr1	41771297	41771516
Chr1	21070030	21070195
Chr1	23758043	23758458
Chr1	27579458	27579910
Chr1	5001557	5001739
Chr1	39448303	39448896
Chr1	42469382	42469802
Chr1	27055282	27055582
Chr1	574485	574590
Chr1	32686434	32686802
Chr1	20636793	20637084
Chr1	31904195	31904548
Chr1	1873736	1874407
Chr1	24440463	24440681
Chr1	24034717	24035171
Chr1	24715247	24715512
Chr1	10170406	10170611
Chr1	35553438	35553847
Chr1	35999972	36001338
Chr1	38003586	38003713
Chr1	25788367	25788659
Chr1	28259843	28260833
Chr1	35998207	35998321
Chr1	1366345	1366951
Chr1	34187024	34187579
Chr1	35480883	35481074
Chr1	39911484	39911593
Chr1	25907870	25908701
Chr1	15060902	15061157
Chr1	30498803	30498970
Chr1	6170188	6171519
Chr1	31904002	31904103
Chr1	30340677	30341265
Chr1	39531697	39532310
Chr1	5096501	5096752
Chr1	35081119	35081262
Chr1	28390719	28391006
Chr1	39928604	39928911
Chr1	2072646	2072878
Chr1	41004101	41004256
Chr1	6627250	6627458
Chr1	22285415	22285739
Chr1	14647323	14647762
Chr1	6816987	6817352
Chr1	36149687	36150362
Chr1	42130898	42131056
Chr1	36054074	36054613
Chr1	31760747	31760851
Chr1	36030754	36030955
Chr1	7005359	7005929
Chr1	11759405	11759747
Chr1	10949612	10949996
Chr1	12873536	12874748
Chr1	25935914	25936208
Chr1	8128515	8128852
Chr1	26275669	26275808
Chr1	31042548	31042959
Chr1	463292	464102
Chr1	42918740	42919451
Chr1	26366304	26366439
Chr1	41247458	41247573
Chr1	21889870	21890434
Chr1	18227321	18227518
Chr1	26404997	26406009
Chr1	27432958	27433137
Chr1	41771683	41772431
Chr1	36288560	36288908
Chr1	8729629	8730092
Chr1	25672752	25673474
Chr1	42301366	42301907
Chr1	5203914	5204352
Chr1	24115101	24115800
Chr1	41551961	41552637
Chr1	17502955	17503447
Chr1	23758552	23758721
Chr1	580710	581003
Chr1	22749448	22749558
Chr1	18612284	18613209
Chr1	35348927	35350499
Chr1	10889412	10889684
Chr1	40252239	40252498
Chr1	1809733	1810369
Chr1	34493884	34493984
Chr1	37639623	37640103
Chr1	25470389	25470489
Chr1	15402442	15402688
Chr1	1253032	1253236
Chr1	29276104	29276398
Chr1	35106415	35106526
Chr1	4348230	4348398
Chr1	33578485	33578645
Chr1	10590819	10590974
Chr1	27421399	27422046
Chr1	27970084	27970541
Chr1	5124492	5124638
Chr1	38489891	38490149
Chr1	35880069	35880314
Chr1	25037732	25038534
Chr1	19350604	19351419
Chr1	673658	673870
Chr1	26343102	26343758
Chr1	31293811	31293996
Chr1	35878548	35878687
Chr1	7514614	7515467
Chr1	21696168	21696895
Chr1	37056021	37056252
Chr1	31886026	31886390
Chr1	27211604	27212283
Chr1	30515227	30515940
Chr1	43165208	43165728
Chr1	4832873	4833352
Chr1	8304902	8305119
Chr1	31294105	31294272
Chr1	4573256	4573629
Chr1	2229940	2230200
Chr1	25315031	25315314
Chr1	7047660	7048108
Chr1	27565795	27566123
Chr1	28307356	28307710
Chr1	9560153	9560569
Chr1	7048198	7048383
Chr1	7589811	7589948
Chr1	6233904	6234348
Chr1	28252388	28252639
Chr1	21102063	21102170
Chr1	1403209	1403659
Chr1	26260806	26261140
Chr1	4419810	4420033
Chr1	29136037	29136402
Chr1	26274317	26274925
Chr1	7175355	7175649
Chr1	22679513	22679912
Chr1	4994079	4994264
Chr1	25282213	25282322
Chr1	22830180	22830764
Chr1	17657955	17658419
Chr1	30546578	30546830
Chr1	7004764	7005101
Chr1	38323657	38324256
Chr1	10628348	10629075
Chr1	40471268	40471667
Chr1	37423913	37424132
Chr1	3923512	3923910
Chr1	30603005	30603320
Chr1	631288	631388
Chr1	17950197	17950426
Chr1	38480848	38481362
Chr1	38391235	38391459
Chr1	42915942	42916303
Chr1	38268018	38268521
Chr1	41841262	41841867
Chr1	13475833	13476400
Chr1	12140606	12140858
Chr1	2072976	2073250
Chr1	18180731	18181432
Chr1	1409824	1409982
Chr1	12303310	12303658
Chr1	31016473	31016583
Chr1	39573561	39574113
Chr1	7247221	7247632
Chr1	39834708	39834997
Chr1	6946972	6947339
Chr1	43095968	43096490
Chr1	33712823	33714420
Chr1	40268893	40269062
Chr1	42636010	42636533
Chr1	5392554	5392739
Chr1	2055881	2056111
Chr1	3762728	3763337
Chr1	10592150	10592283
Chr1	8759884	8760487
Chr1	21259312	21259635
Chr1	17452304	17453375
Chr1	22916436	22916882
Chr1	1222691	1222877
Chr1	33207824	33209157
Chr1	5561266	5561366
Chr1	40620664	40620930
Chr1	37001578	37001882
Chr1	30435752	30435852
Chr1	622187	622483
Chr1	40267095	40267304
Chr1	38646386	38646486
Chr1	33030336	33030613
Chr1	1870482	1871052
Chr1	30293302	30294189
Chr1	42916393	42916809
Chr1	2478610	2478984
Chr1	7841901	7842435
Chr1	14747883	14748510
Chr1	42205715	42206393
Chr1	4408348	4408587
Chr1	37395610	37396216
Chr1	28391268	28391388
Chr1	29223198	29223964
Chr1	9248245	9248521
Chr1	32888916	32889026
Chr1	37930571	37930978
Chr1	7006096	7006356
Chr1	40874618	40875233
Chr1	41348537	41349005
Chr1	38003811	38004054
Chr1	42986933	42987164
Chr1	22429253	22429384
Chr1	7615081	7615212
Chr1	5004206	5004770
Chr1	40684140	40684658
Chr1	27700931	27701061
Chr1	41767707	41768746
Chr1	20465501	20465603
Chr1	7930417	7930517
Chr1	6319055	6319577
Chr1	7587457	7587796
Chr1	30420267	30420421
Chr1	40206721	40207126
Chr1	11273644	11273768
Chr1	40678916	40679202
Chr1	1560790	1560999
Chr1	38024029	38024468
Chr1	18984127	18984227
Chr1	34736775	34737393
Chr1	4182830	4183052
Chr1	40038502	40038987
Chr1	625843	626021
Chr1	28905108	28906027
Chr1	31177694	31178342
Chr1	24735152	24735657
Chr1	27998658	27998820
Chr1	3969238	3969501
Chr1	39903642	39903879
Chr1	17513579	17513819
Chr1	30603784	30604412
Chr1	33835403	33836350
Chr1	43066108	43066840
Chr1	40995093	40995302
Chr1	38165932	38166236
Chr1	35132919	35133530
Chr1	1249785	1250089
Chr1	6677145	6677291
Chr1	42534628	42534728
Chr1	1291983	1292481
Chr1	34898141	34898456
Chr1	24514981	24515703
Chr1	6603671	6603877
Chr1	21226854	21227249
Chr1	10891095	10891197
Chr1	30113011	30113135
Chr1	39189891	39190256
Chr1	24404052	24404644
Chr1	6694154	6694607
Chr1	35306573	35307233
Chr1	28152640	28153229
Chr1	39910381	39910683
Chr1	30405635	30405896
Chr1	3909142	3909242
Chr1	5960195	5961106
Chr1	4014281	4014762
Chr1	31855296	31855396
Chr1	35860632	35861365
Chr1	27519239	27520234
Chr1	27159288	27159826
Chr1	10948407	10948696
Chr1	10487898	10488357
Chr1	24910791	24910940
Chr1	6997900	6998009
Chr1	1486061	1486392
Chr1	29449109	29449279
Chr1	17796445	17796885
Chr1	40756835	40757165
Chr1	7296293	7296685
Chr1	30806256	30806880
Chr1	27710684	27710808
Chr1	6692905	6693005
Chr1	40282640	40283115
Chr1	625561	625718
Chr1	30761214	30761442
Chr1	42953464	42953565
Chr1	4033083	4034132
Chr1	37155089	37155679
Chr1	14646030	14646345
Chr1	7663555	7663920
Chr1	18180378	18180621
Chr1	6953283	6954288
Chr1	7012218	7012563
Chr1	33330884	33331001
Chr1	11775495	11776308
Chr1	28391588	28391897
Chr1	27193330	27193716
Chr1	8984554	8984894
Chr1	38822217	38822406
Chr1	38165544	38165818
Chr1	30761553	30761671
Chr1	41346452	41346552
Chr1	42187895	42188006
Chr1	24907285	24907553
Chr1	25703831	25704092
Chr1	36990722	36991177
Chr1	32219997	32220138
Chr1	14645221	14645700
Chr1	4958312	4959117
Chr1	22953625	22954117
Chr1	14514132	14515058
Chr1	20638483	20638656
Chr1	8226581	8227022
Chr1	39184143	39184475
Chr1	28825530	28826140
Chr1	41004346	41004532
Chr1	34979241	34979355
Chr1	38645596	38646170
Chr1	6215897	6216138
Chr1	21241938	21242233
Chr1	37828204	37828427
Chr1	29136736	29136956
Chr1	6141560	6141945
Chr1	40758856	40759070
Chr1	6996211	6996469
Chr1	35109266	35109491
Chr1	29397389	29398178
Chr1	4349036	4349388
Chr1	22285842	22286096
Chr1	28827354	28827521
Chr1	33839845	33840840
Chr1	39183837	39184020
Chr1	5271972	5272454
Chr1	6220723	6221465
Chr1	34729992	34730241
Chr1	6637614	6638397
Chr1	32002382	32002699
Chr1	21900346	21900905
Chr1	6956669	6956985
Chr1	1221111	1221283
Chr1	24088155	24088698
Chr1	31748756	31748858
Chr1	33327337	33327984
Chr1	168577	168922
Chr1	1903585	1904511
Chr1	27958002	27958115
Chr1	33673143	33673243
Chr1	38724178	38724554
Chr1	38498120	38498270
Chr1	32219328	32219929
Chr1	40264835	40264960
Chr1	1897687	1898097
Chr1	3673363	3673794
Chr1	32100452	32100938
Chr1	17726882	17727279
Chr1	3473492	3473616
Chr1	2147952	2148355
Chr1	28124544	28124737
Chr1	25251221	25251408
Chr1	6226588	6227397
Chr1	38243130	38243366
Chr1	22670663	22671231
Chr1	3665759	3666883
Chr1	306481	306744
Chr1	4014959	4015084
Chr1	10280173	10281071
Chr1	5392828	5392971
Chr1	41181551	41182272
Chr1	4074695	4074965
Chr1	2201476	2203048
Chr1	1251481	1251893
Chr1	30408315	30409053
Chr1	43065530	43065715
Chr1	16393181	16393869
Chr1	10110031	10110429
Chr1	23340080	23341264
Chr1	25966142	25966370
Chr1	1902494	1902799
Chr1	21927784	21928366
Chr1	11782173	11782485
Chr1	11268104	11268204
Chr1	3556107	3556289
Chr1	34625118	34625902
Chr1	12102777	12102949
Chr1	39786768	39787280
Chr1	39833804	39834148
Chr1	34184586	34184707
Chr1	27515147	27515921
Chr1	11649589	11649973
Chr1	8799156	8799491
Chr1	23989417	23989760
Chr1	1252524	1252920
Chr1	40328856	40328992
Chr1	12886069	12886214
Chr1	28756121	28756228
Chr1	32362779	32363038
Chr1	1688542	1688765
Chr1	40622443	40622609
Chr1	38499332	38499589
Chr1	5482831	5483110
Chr1	23287873	23288305
Chr1	33918311	33918490
Chr1	41111696	41112150
Chr1	12885560	12885866
Chr1	37239109	37239580
Chr1	23292368	23293025
Chr1	27020494	27020699
Chr1	28110506	28110658
Chr1	1080068	1080233
Chr1	15293053	15293229
Chr1	31816357	31817352
Chr1	26047690	26048268
Chr1	41286003	41286144
Chr1	40330111	40330212
Chr1	3917809	3918144
Chr1	15450102	15450581
Chr1	24055829	24056926
Chr1	3998695	3998921
Chr1	31666572	31666738
Chr1	38802569	38803087
Chr1	22199461	22199599
Chr1	36408749	36408867
Chr1	40601852	40602075
Chr1	9564732	9564928
Chr1	3675784	3675965
Chr1	22337691	22337951
Chr1	4671229	4671511
Chr1	27509103	27509546
Chr1	6676738	6677015
Chr1	31792612	31793004
Chr1	635959	636074
Chr1	4177967	4178143
Chr1	622790	623228
Chr1	38648904	38649209
Chr1	8534846	8535093
Chr1	38024937	38025053
Chr1	23285128	23285269
Chr1	13841413	13842033
Chr1	12518092	12519703
Chr1	4171019	4171594
Chr1	41763832	41764109
Chr1	27018617	27019275
Chr1	7060974	7061395
Chr1	31265594	31265927
Chr1	35640507	35640835
Chr1	5268391	5268602
Chr1	33529557	33529781
Chr1	31904696	31905035
Chr1	25338427	25338839
Chr1	18091189	18091504
Chr1	24874907	24875121
Chr1	35159559	35159693
Chr1	41597091	41597482
Chr1	23989021	23989262
Chr1	7049851	7049976
Chr1	2174142	2174821
Chr1	30262015	30262147
Chr1	1432807	1433083
Chr1	41041908	41042155
Chr1	22954538	22954913
Chr1	9559565	9559992
Chr1	2706608	2706875
Chr1	3835266	3835511
Chr1	42188180	42188307
Chr1	5200652	5200778
Chr1	9557570	9558090
Chr1	33170916	33171016
Chr1	6687835	6687955
Chr1	6488478	6488924
Chr1	36460762	36462061
Chr1	41767332	41767548
Chr1	4580257	4580809
Chr1	38049570	38049935
Chr1	5582308	5582497
Chr1	28818505	28818719
Chr1	12355821	12355968
Chr1	38051171	38051556
Chr1	3370575	3371049
Chr1	24448389	24448716
Chr1	36696935	36697048
Chr1	9304617	9305043
Chr1	7065078	7065184
Chr1	35243790	35243986
Chr1	7631131	7631487
Chr1	14630910	14631025
Chr1	40836185	40836457
Chr1	33336571	33336771
Chr1	37368048	37368178
Chr1	3838277	3839121
Chr1	23861185	23861543
Chr1	30619949	30620087
Chr1	31973946	31975278
Chr1	23112688	23112858
Chr1	38370518	38370882
Chr1	12230826	12231065
Chr1	27081629	27081736
Chr1	27867288	27867486
Chr1	24714284	24714448
Chr1	1408481	1408853
Chr1	1180823	1181541
Chr1	24392581	24392881
Chr1	31887874	31887990
Chr1	28821902	28822170
Chr1	33834264	33834365
Chr1	34778868	34779130
Chr1	37425196	37425300
Chr1	11167831	11168392
Chr1	6331729	6331998
Chr1	27829372	27830247
Chr1	31033669	31034073
Chr1	1193167	1193565
Chr1	37709032	37709244
Chr1	16432932	16433762
Chr1	5117415	5117540
Chr1	4961513	4962224
Chr1	9981803	9982000
Chr1	36618634	36619035
Chr1	30406476	30407273
Chr1	39831377	39831665
Chr1	614453	614613
Chr1	24085191	24085454
Chr1	30434605	30434706
Chr1	39168790	39169117
Chr1	31842935	31843163
Chr1	9981391	9981625
Chr1	31898343	31899012
Chr1	36238902	36239111
Chr1	4002324	4002429
Chr1	35795088	35795910
Chr1	1121925	1122066
Chr1	3840069	3840345
Chr1	28817106	28817318
Chr1	38245842	38246010
Chr1	13568389	13568531
Chr1	2763814	2764306
Chr1	23284136	23284278
Chr1	33506262	33506559
Chr1	27215138	27215426
Chr1	30919897	30920082
Chr1	7924943	7925100
Chr1	10244559	10244851
Chr1	33172735	33173114
Chr1	9697683	9699077
Chr1	25850624	25851585
Chr1	10294860	10294987
Chr1	35692747	35693221
Chr1	5810913	5811991
Chr1	40249480	40249705
Chr1	6768153	6768376
Chr1	11010104	11010260
Chr1	2960851	2961044
Chr1	2068982	2069285
Chr1	37607343	37607525
Chr1	31323689	31324103
Chr1	31481191	31481370
Chr1	38672207	38673080
Chr1	31617881	31618241
Chr1	35055914	35056458
Chr1	22016572	22017015
Chr1	31729369	31729496
Chr1	4990938	4991106
Chr1	34873333	34873578
Chr1	35347712	35348424
Chr1	5483296	5483700
Chr1	3676171	3676363
Chr1	32687143	32687513
Chr1	42050025	42051635
Chr1	35801955	35802171
Chr1	3681092	3681228
Chr1	23516934	23517108
Chr1	5447338	5447481
Chr1	36247389	36248131
Chr1	26101769	26101960
Chr1	42323722	42324141
Chr1	39173231	39173625
Chr1	35095422	35096381
Chr1	34639110	34639268
Chr1	25590823	25591190
Chr1	23446802	23448630
Chr1	32830003	32830527
Chr1	37185990	37186472
Chr1	24714021	24714152
Chr1	41004665	41004944
Chr1	38498379	38498664
Chr1	3076877	3077058
Chr1	35638138	35638592
Chr1	31846320	31846436
Chr1	2285105	2285576
Chr1	39548141	39548436
Chr1	28148927	28149081
Chr1	31995440	31995546
Chr1	18959673	18960033
Chr1	7088004	7088217
Chr1	36251842	36252009
Chr1	10628041	10628171
Chr1	6883312	6884208
Chr1	14748598	14748824
Chr1	35170731	35171175
Chr1	21923821	21924210
Chr1	1251210	1251327
Chr1	41970762	41971161
Chr1	18181563	18181802
Chr1	30348279	30348403
Chr1	37397434	37397718
Chr1	26073613	26073842
Chr1	2393296	2393396
Chr1	22966941	22967798
Chr1	11716182	11716588
Chr1	2962476	2962829
Chr1	5478123	5478599
Chr1	30979218	30979951
Chr1	32108061	32108855
Chr1	28974348	28975577
Chr1	25830711	25831413
Chr1	11064214	11064468
Chr1	10109532	10109894
Chr1	26318004	26318753
Chr1	21901960	21902659
Chr1	5056133	5056746
Chr1	38609887	38610305
Chr1	4007669	4007889
Chr1	35494898	35495685
Chr1	5087446	5087557
Chr1	37240728	37241362
Chr1	37014095	37014250
Chr1	29917195	29917749
Chr1	5201755	5201903
Chr1	36444601	36444753
Chr1	3503755	3504157
Chr1	30498590	30498717
Chr1	27030331	27030849
Chr1	8128071	8128212
Chr1	34513659	34514133
Chr1	33151309	33151818
Chr1	39874136	39874423
Chr1	39548619	39548735
Chr1	29400839	29400954
Chr1	25287530	25287990
Chr1	8197315	8197528
Chr1	3556936	3557396
Chr1	27958310	27958430
Chr1	4993802	4993966
Chr1	24057022	24057207
Chr1	31745253	31745701
Chr1	8410781	8411379
Chr1	38405215	38405564
Chr1	36467747	36467866
Chr1	29923869	29924157
Chr1	10432627	10433092
Chr1	42245285	42245530
Chr1	4024398	4024850
Chr1	41749734	41749877
Chr1	9777750	9778022
Chr1	33833658	33834184
Chr1	2381660	2381792
Chr1	25116453	25116933
Chr1	22986109	22987092
Chr1	8229016	8229222
Chr1	39316374	39316596
Chr1	29186243	29186428
Chr1	27057219	27057515
Chr1	32807413	32808124
Chr1	38920998	38921276
Chr1	39532783	39532934
Chr1	39022911	39023188
Chr1	35472189	35472740
Chr1	38898760	38899500
Chr1	10754968	10755353
Chr1	33030723	33031243
Chr1	40941577	40941763
Chr1	14352190	14352398
Chr1	29429368	29429683
Chr1	25863405	25864026
Chr1	22017746	22017970
Chr1	36967745	36967916
Chr1	2274133	2274455
Chr1	27947045	27947804
Chr1	5446338	5446648
Chr1	33415904	33416259
Chr1	42534139	42534336
Chr1	27078362	27079955
Chr1	32828740	32828884
Chr1	27028558	27028968
Chr1	1221545	1221776
Chr1	32793702	32793861
Chr1	40264626	40264745
Chr1	4829129	4829343
Chr1	37105144	37105783
Chr1	4301244	4301844
Chr1	41973380	41973607
Chr1	37836187	37836301
Chr1	25686149	25686647
Chr1	36299121	36299413
Chr1	28110995	28111125
Chr1	41230584	41230881
Chr1	37707131	37707573
Chr1	12741848	12742389
Chr1	11345877	11345993
Chr1	1983073	1983774
Chr1	25704608	25705016
Chr1	29895664	29895774
Chr1	41194605	41194786
Chr1	40284644	40284983
Chr1	6997166	6997277
Chr1	31701699	31701870
Chr1	5068242	5068540
Chr1	22688130	22688444
Chr1	11863620	11864706
Chr1	30619541	30619642
Chr1	9331107	9331462
Chr1	11776556	11776793
Chr1	6685852	6686090
Chr1	26054011	26054476
Chr1	7847186	7847539
Chr1	26372718	26373463
Chr1	4016566	4016710
Chr1	3641387	3641736
Chr1	24732563	24732821
Chr1	28251966	28252231
Chr1	39906249	39906625
Chr1	1691086	1691239
Chr1	42204078	42204253
Chr1	14375009	14375560
Chr1	5162930	5163403
Chr1	5243828	5244138
Chr1	32447493	32448146
Chr1	11152916	11153157
Chr1	35979204	35979418
Chr1	29233804	29233913
Chr1	6601557	6601979
Chr1	6389139	6389308
Chr1	36695961	36696840
Chr1	10973428	10973913
Chr1	25592215	25592784
Chr1	4656959	4657352
Chr1	34585909	34586082
Chr1	5200375	5200538
Chr1	42907338	42907612
Chr1	7455501	7455984
Chr1	26275411	26275540
Chr1	8770096	8770796
Chr1	31254662	31255234
Chr1	33934784	33935080
Chr1	27883564	27883754
Chr1	14582033	14582253
Chr1	10554533	10554765
Chr1	30750335	30750704
Chr1	41037117	41037627
Chr1	39911786	39912060
Chr1	28002209	28002595
Chr1	3541567	3541705
Chr1	10590445	10590599
Chr1	42029874	42030334
Chr1	26467319	26468446
Chr1	625307	625468
Chr1	40972839	40973015
Chr1	25985079	25985192
Chr1	31747121	31747416
Chr1	20313144	20313299
Chr1	15416498	15416892
Chr1	4956544	4957056
Chr1	41979117	41979423
Chr1	4251065	4251522
Chr1	10607184	10607669
Chr1	28249514	28250130
Chr1	42953244	42953348
Chr1	769614	770295
Chr1	32160762	32160867
Chr1	14578200	14578322
Chr1	25085853	25086898
Chr1	12270982	12271178
Chr1	2169962	2170188
Chr1	40758384	40758774
Chr1	38542380	38542503
Chr1	40851059	40851271
Chr1	1219667	1220048
Chr1	42131671	42132445
Chr1	37182055	37182192
Chr1	10144169	10144298
Chr1	9571930	9572151
Chr1	27878617	27879046
Chr1	11865340	11865971
Chr1	6139252	6139621
Chr1	21929254	21929675
Chr1	2295603	2296006
Chr1	39020821	39020994
Chr1	31709562	31709819
Chr1	42131209	42131442
Chr1	41850609	41850749
Chr1	23764124	23764233
Chr1	36053818	36054001
Chr1	33841060	33841449
Chr1	42083032	42083336
Chr1	1044271	1044786
Chr1	38666530	38666730
Chr1	7003169	7003346
Chr1	560563	561324
Chr1	25259360	25259550
Chr1	22139792	22140197
Chr1	39075803	39077527
Chr1	32005954	32006942
Chr1	39902311	39902458
Chr1	32204389	32204986
Chr1	6945299	6946220
Chr1	22915643	22916327
Chr1	5376393	5376882
Chr1	7013488	7013694
Chr1	24095521	24095800
Chr1	36623581	36623787
Chr1	25645718	25645849
Chr1	7910430	7910702
Chr1	30342888	30343214
Chr1	5105182	5105463
Chr1	36969456	36969556
Chr1	38377557	38377986
Chr1	37477913	37478645
Chr1	7964553	7964777
Chr1	8480760	8480986
Chr1	29469050	29469743
Chr1	25739666	25740208
Chr1	30432015	30432594
Chr1	22749139	22749285
Chr1	9630573	9630965
Chr1	5887766	5888070
Chr1	27476625	27477636
Chr1	27213341	27213454
Chr1	1218057	1218269
Chr1	31353854	31354077
Chr1	41971529	41972905
Chr1	6331225	6331445
Chr1	31059703	31059814
Chr1	32928712	32929018
Chr1	21692754	21693131
Chr1	21902988	21903497
Chr1	5550886	5551469
Chr1	26243432	26244040
Chr1	5791295	5791573
Chr1	33314714	33316225
Chr1	38489229	38489778
Chr1	39839261	39839682
Chr1	39073999	39074102
Chr1	30117241	30117631
Chr1	34227151	34227299
Chr1	26205415	26205721
Chr1	11064916	11065371
Chr1	11544157	11544313
Chr1	34299514	34300047
Chr1	7182388	7182806
Chr1	19067454	19067901
Chr1	24802155	24802666
Chr1	39510753	39511334
Chr1	42471693	42471848
Chr1	24453727	24453846
Chr1	30347961	30348173
Chr1	10869516	10869725
Chr1	39012411	39012647
Chr1	25249458	25250333
Chr1	1074919	1075424
Chr1	35159779	35160502
Chr1	42373949	42374067
Chr1	43119316	43120204
Chr1	34815310	34815641
Chr1	27512133	27512530
Chr1	34782586	34783069
Chr1	35639336	35640125
Chr1	175246	175495
Chr1	35299956	35300847
Chr1	37836427	37836736
Chr1	28157871	28158032
Chr1	3900255	3900504
Chr1	7555223	7555352
Chr1	34981018	34981335
Chr1	22137714	22139136
Chr1	25883757	25883857
Chr1	25819894	25820346
Chr1	1967311	1968320
Chr1	37413497	37413621
Chr1	16324274	16324492
Chr1	29138067	29138616
Chr1	7561215	7561400
Chr1	7592680	7592788
Chr1	39254911	39255144
Chr1	11747882	11748020
Chr1	42281847	42282815
Chr1	20455031	20455170
Chr1	35533682	35533784
Chr1	42910891	42911029
Chr1	9877585	9877802
Chr1	1268374	1268785
Chr1	11526106	11526690
Chr1	38193326	38193534
Chr1	40282124	40282335
Chr1	1079693	1079793
Chr1	4035024	4035206
Chr1	8311433	8311719
Chr1	28810971	28811324
Chr1	16076981	16077485
Chr1	23121092	23121372
Chr1	7301102	7301466
Chr1	20311188	20311320
Chr1	39946343	39946637
Chr1	8087248	8087390
Chr1	18208262	18209155
Chr1	13235324	13235553
Chr1	22397320	22397488
Chr1	38745931	38746136
Chr1	26103136	26103263
Chr1	35548240	35549132
Chr1	28925777	28925877
Chr1	26343960	26344171
Chr1	41044156	41044367
Chr1	39838868	39839123
Chr1	40265332	40265872
Chr1	35667619	35667826
Chr1	10531921	10532051
Chr1	18802167	18802566
Chr1	6815633	6815766
Chr1	5122092	5122202
Chr1	5782397	5782719
Chr1	31857883	31858056
Chr1	36665059	36665159
Chr1	34064596	34064856
Chr1	5502766	5503025
Chr1	22462734	22463086
Chr1	22675462	22675969
Chr1	41191882	41192490
Chr1	22765679	22766168
Chr1	36974862	36975057
Chr1	38280424	38281225
Chr1	36991451	36991581
Chr1	38369686	38369959
Chr1	27161819	27162132
Chr1	22015597	22015912
Chr1	32714508	32715096
Chr1	18625456	18626421
Chr1	7053086	7053196
Chr1	8085308	8085565
Chr1	27785128	27785755
Chr1	20343270	20343389
Chr1	37154359	37155005
Chr1	4824628	4824857
Chr1	29493704	29494102
Chr1	30342323	30342718
Chr1	39409070	39410091
Chr1	40587307	40587917
Chr1	30624751	30624966
Chr1	32118883	32119244
Chr1	22825950	22826091
Chr1	32103215	32103860
Chr1	7693518	7694226
Chr1	9223527	9223703
Chr1	2178919	2179019
Chr1	1182288	1182522
Chr1	2377902	2378911
Chr1	6958555	6958828
Chr1	31778920	31779032
Chr1	31893074	31894072
Chr1	6459566	6459717
Chr1	22971241	22971608
Chr1	43141646	43141976
Chr1	4831304	4831438
Chr1	9556983	9557156
Chr1	6172797	6172897
Chr1	22285066	22285262
Chr1	31729075	31729290
Chr1	42432276	42432504
Chr1	7907539	7907992
Chr1	38025151	38025717
Chr1	30360069	30360257
Chr1	39547699	39547963
Chr1	25013367	25013746
Chr1	1346364	1346959
Chr1	38789121	38789559
Chr1	6522287	6522490
Chr1	38625688	38626110
Chr1	32445008	32445929
Chr1	989	1153
Chr1	33558648	33558760
Chr1	28405993	28406093
Chr1	22465124	22465224
Chr1	22434241	22434341
Chr1	11771694	11771929
Chr1	33898210	33898535
Chr1	37912528	37912719
Chr1	2147232	2147543
Chr1	40249814	40250117
Chr1	36238572	36238788
Chr1	42070473	42070659
Chr1	11744738	11744937
Chr1	36031970	36032454
Chr1	3005287	3005387
Chr1	32830780	32831066
Chr1	6141200	6141437
Chr1	28381734	28382324
Chr1	28820798	28821295
Chr1	31825076	31825745
Chr1	26265692	26265828
Chr1	10307223	10307339
Chr1	23218171	23218362
Chr1	21693678	21693892
Chr1	23991146	23991728
Chr1	9590006	9590350
Chr1	8040992	8041114
Chr1	19061283	19061605
Chr1	38718171	38718573
Chr1	41337639	41337934
Chr1	7088325	7088699
Chr1	6171718	6172713
Chr1	30057905	30058027
Chr1	35641560	35641898
Chr1	7667831	7667932
Chr1	38243519	38243836
Chr1	10222947	10223358
Chr1	33517104	33517898
Chr1	6766213	6766450
Chr1	41008769	41009062
Chr1	7183932	7184473
Chr1	6103602	6103801
Chr1	8985411	8985645
Chr1	18200683	18200872
Chr1	6816659	6816879
Chr1	25908883	25908983
Chr1	5477066	5477265
Chr1	40833167	40833364
Chr1	30545303	30546414
Chr1	5483966	5484203
Chr1	7139834	7140042
Chr1	1056753	1056932
Chr1	22132342	22132812
Chr1	40233174	40233481
Chr1	7906613	7906802
Chr1	6216344	6217250
Chr1	41319652	41319823
Chr1	32043854	32044161
Chr1	23312566	23312833
Chr1	7665014	7665517
Chr1	40734682	40734988
Chr1	35431806	35431910
Chr1	38212134	38212647
Chr1	35217979	35218744
Chr1	35080279	35080814
Chr1	31806721	31806857
Chr1	29377310	29378099
Chr1	28149173	28149310
Chr1	28852744	28852852
Chr1	33302483	33303166
Chr1	20640249	20640951
Chr1	1436800	1437168
Chr1	6083840	6084131
Chr1	14486832	14487394
Chr1	18817885	18818328
Chr1	39021206	39021466
Chr1	40163737	40163854
Chr1	37869152	37869274
Chr1	36109981	36110347
Chr1	34312176	34312522
Chr1	37984829	37985193
Chr1	31623681	31624836
Chr1	17348494	17348598
Chr1	41939954	41940637
Chr1	24391648	24392024
Chr1	1966788	1966899
Chr1	38046783	38046981
Chr1	34455508	34455873
Chr1	7011636	7011848
Chr1	2144535	2144726
Chr1	10563017	10563181
Chr1	7362615	7363013
Chr1	38122523	38122678
Chr1	32522773	32523932
Chr1	31775467	31775629
Chr1	6671690	6671838
Chr1	28810232	28810716
Chr1	30929489	30929959
Chr1	84014	84747
Chr1	29874450	29874559
Chr1	12270464	12270803
Chr1	26296320	26296457
Chr1	27948733	27949245
Chr1	22021726	22021986
Chr1	1567227	1567449
Chr1	32884831	32885496
Chr1	42471953	42472134
Chr1	4658445	4658825
Chr1	40245627	40245910
Chr1	37485295	37485786
Chr1	37985856	37986133
Chr1	4050941	4051440
Chr1	14823645	14824252
Chr1	34456467	34456816
Chr1	36702510	36702840
Chr1	8312386	8312719
Chr1	29757176	29757278
Chr1	24464230	24464746
Chr1	32962976	32963217
Chr1	41002360	41002463
Chr1	29620071	29621344
Chr1	27029768	27030227
Chr1	36134630	36135031
Chr1	32446005	32446337
Chr1	33933270	33933456
Chr1	27953048	27953386
Chr1	1691451	1691795
Chr1	7055450	7055583
Chr1	3615036	3615166
Chr1	38921456	38921768
Chr1	37503473	37503916
Chr1	18983416	18983516
Chr1	31340154	31340327
Chr1	27161342	27161619
Chr1	31582971	31583261
Chr1	16058417	16058611
Chr1	13906750	13906850
Chr1	1949494	1949644
Chr1	32265824	32265930
Chr1	8556274	8556586
Chr1	1059740	1060070
Chr1	28112274	28112736
Chr1	5791767	5792497
Chr1	29587560	29587660
Chr1	37984338	37984788
Chr1	25695666	25696924
Chr1	19551208	19551325
Chr1	6847059	6847291
Chr1	9141991	9142287
Chr1	5991475	5991878
Chr1	31407549	31407880
Chr1	24410239	24410649
Chr1	23721280	23721458
Chr1	40249280	40249380
Chr1	42300918	42301194
Chr1	31005180	31005573
Chr1	1252166	1252287
Chr1	38540769	38541344
Chr1	39184665	39184805
Chr1	8126082	8126386
Chr1	25983746	25984673
Chr1	6822044	6822590
Chr1	27884957	27885948
Chr1	38668233	38669310
Chr1	4593322	4593727
Chr1	27020835	27021213
Chr1	9437747	9437890
Chr1	30959682	30961085
Chr1	25053011	25053289
Chr1	10485708	10485843
Chr1	4101770	4102104
Chr1	10370598	10371576
Chr1	29441299	29441710
Chr1	40013903	40014077
Chr1	6320654	6321609
Chr1	8862004	8862311
Chr1	31899265	31899936
Chr1	10049411	10049636
Chr1	7845494	7845664
Chr1	583309	583413
Chr1	8787447	8787591
Chr1	3798042	3798151
Chr1	12801801	12801913
Chr1	11775095	11775300
Chr1	6872996	6873689
Chr1	7238671	7238829
Chr1	35969576	35970025
Chr1	40734414	40734533
Chr1	10584366	10584900
Chr1	11746322	11746853
Chr1	7045318	7045437
Chr1	4206563	4207034
Chr1	8085699	8086655
Chr1	30568164	30568363
Chr1	36742960	36743203
Chr1	12548823	12549361
Chr1	26248864	26249744
Chr1	37060435	37060598
Chr1	38102995	38103503
Chr1	32450918	32451034
Chr1	12271469	12271605
Chr1	23735472	23736107
Chr1	9262577	9262746
Chr1	38181377	38181496
Chr1	39019011	39019486
Chr1	5859477	5859756
Chr1	7241889	7242082
Chr1	27342558	27343144
Chr1	2287471	2287585
Chr1	35864895	35865416
Chr1	5095016	5095331
Chr1	4050364	4050787
Chr1	24009169	24009362
Chr1	11267876	11268008
Chr1	31865247	31865479
Chr1	1673206	1673622
Chr1	22284671	22284922
Chr1	8076484	8076597
Chr1	40670423	40671021
Chr1	37535254	37535536
Chr1	1058062	1059120
Chr1	7253909	7254230
Chr1	723263	723676
Chr1	33382201	33383691
Chr1	6138698	6138881
Chr1	857177	857748
Chr1	31295456	31295706
Chr1	36866785	36867005
Chr1	43059710	43060265
Chr1	34692143	34692423
Chr1	42023796	42023931
Chr1	3007197	3007363
Chr1	11040593	11041048
Chr1	19390992	19391545
Chr1	31897575	31898251
Chr1	24794675	24795564
Chr1	39784967	39785302
Chr1	3544948	3545328
Chr1	39206181	39206712
Chr1	13478345	13478715
Chr1	400189	400680
Chr1	36972706	36972817
Chr1	1361610	1361991
Chr1	31801022	31801489
Chr1	39249979	39250388
Chr1	18684529	18684638
Chr1	33516387	33516898
Chr1	31823584	31823981
Chr1	18828412	18828720
Chr1	29957542	29957764
Chr1	22463456	22463556
Chr1	36863971	36865030
Chr1	3375199	3375302
Chr1	6826750	6827107
Chr1	6213769	6214316
Chr1	14673908	14674015
Chr1	1290993	1291752
Chr1	14280914	14281241
Chr1	41285162	41285354
Chr1	32884114	32884677
Chr1	41278218	41278807
Chr1	9332141	9332684
Chr1	6232437	6232601
Chr1	34781085	34781209
Chr1	657794	657917
Chr1	41018344	41018466
Chr1	12356111	12356455
Chr1	27845311	27845448
Chr1	6267309	6267587
Chr1	36866397	36866560
Chr1	32797324	32798170
Chr1	17740374	17740479
Chr1	14339568	14339729
Chr1	17727478	17727634
Chr1	28030641	28030848
Chr1	20328851	20329277
Chr1	10903774	10903956
Chr1	40233731	40234122
Chr1	18232820	18232950
Chr1	27028046	27028219
Chr1	39904422	39905881
Chr1	2673538	2674042
Chr1	37301191	37302132
Chr1	40914663	40914797
Chr1	43179144	43179593
Chr1	4408005	4408181
Chr1	10465094	10466034
Chr1	17982054	17982190
Chr1	35197334	35197948
Chr1	38631585	38631754
Chr1	21688413	21689165
Chr1	2280685	2281063
Chr1	39523155	39523727
Chr1	6278178	6278560
Chr1	34506545	34507001
Chr1	42211177	42211460
Chr1	42174215	42174919
Chr1	32798554	32799175
Chr1	33586640	33587496
Chr1	26870770	26871189
Chr1	4943324	4943674
Chr1	27875253	27875806
Chr1	5273569	5273840
Chr1	5121479	5121650
Chr1	28900352	28900688
Chr1	39257127	39257517
Chr1	3182473	3183133
Chr1	594725	595827
Chr1	26364391	26364782
Chr1	8110388	8111201
Chr1	4829397	4829551
Chr1	26637696	26638289
Chr1	23623540	23623662
Chr1	33484802	33484919
Chr1	2597133	2597350
Chr1	31056039	31056195
Chr1	13539034	13539352
Chr1	4008906	4009406
Chr1	11992143	11992337
Chr1	19156073	19156204
Chr1	11864845	11865210
Chr1	7175770	7175909
Chr1	8861654	8861852
Chr1	32222935	32223371
Chr1	30516040	30516294
Chr1	5706789	5706945
Chr1	7913799	7914083
Chr1	22305413	22305902
Chr1	8690347	8690994
Chr1	34496235	34496453
Chr1	12930471	12930613
Chr1	40123919	40124206
Chr1	38680728	38681142
Chr1	36289773	36290050
Chr1	4371124	4371698
Chr1	33558261	33558450
Chr1	4016065	4016378
Chr1	37795041	37795643
Chr1	37971353	37971727
Chr1	23831247	23831759
Chr1	24728660	24729010
Chr1	11230845	11231064
Chr1	3801642	3801869
Chr1	28922412	28922853
Chr1	5116523	5117351
Chr1	22140388	22141121
Chr1	9560954	9561235
Chr1	12939952	12940179
Chr1	23861658	23861944
Chr1	36270700	36271022
Chr1	6957072	6957564
Chr1	39023753	39023944
Chr1	37162919	37163286
Chr1	6392968	6393400
Chr1	40475056	40475178
Chr1	38281954	38282535
Chr1	8228312	8228765
Chr1	10239530	10239662
Chr1	30323588	30323696
Chr1	20291363	20292000
Chr1	35817929	35818262
Chr1	9185081	9185814
Chr1	40995466	40995753
Chr1	6179897	6180468
Chr1	26344309	26344827
Chr1	28148608	28148712
Chr1	13571619	13572309
Chr1	33809593	33809727
Chr1	2109016	2109138
Chr1	23831869	23832096
Chr1	40025377	40025512
Chr1	42250259	42250764
Chr1	21992528	21992651
Chr1	36807079	36808265
Chr1	20404625	20404873
Chr1	27139250	27139677
Chr1	25248731	25249229
Chr1	27883875	27884032
Chr1	18684943	18685170
Chr1	21271194	21271418
Chr1	27674344	27674773
Chr1	3555512	3555918
Chr1	5046673	5047255
Chr1	37427765	37428089
Chr1	8689899	8690096
Chr1	18689086	18689462
Chr1	28159615	28160081
Chr1	31748973	31749386
Chr1	32944763	32944947
Chr1	33544603	33544850
Chr1	40449680	40449780
Chr1	42367258	42367482
Chr1	6467433	6468032
Chr1	35539439	35539975
Chr1	39228607	39228796
Chr1	8269953	8270060
Chr1	42074487	42075546
Chr1	29912751	29913054
Chr1	31801492	31801627
Chr1	2100686	2100802
Chr1	39422744	39423120
Chr1	32176371	32176562
Chr1	33290043	33291414
Chr1	40960244	40960800
Chr1	25446833	25447018
Chr1	5343605	5343711
Chr1	14674785	14675019
Chr1	18199738	18200577
Chr1	23113517	23113725
Chr1	39410782	39411287
Chr1	31856010	31856781
Chr1	25076182	25076518
Chr1	3181480	3181888
Chr1	25430079	25430233
Chr1	39267095	39267547
Chr1	13901384	13901610
Chr1	37825069	37825189
Chr1	28405257	28405442
Chr1	34436279	34436642
Chr1	37938876	37939074
Chr1	28591338	28591539
Chr1	1192294	1192465
Chr1	15189370	15189496
Chr1	10914431	10914584
Chr1	34162587	34162870
Chr1	25113903	25114578
Chr1	39844030	39844968
Chr1	21905874	21906504
Chr1	26341623	26341800
Chr1	37402260	37403629
Chr1	32713487	32713834
Chr1	39398230	39398375
Chr1	23979126	23980201
Chr1	5343853	5344236
Chr1	23643914	23644073
Chr1	20662335	20663638
Chr1	7064599	7064988
Chr1	9254095	9254346
Chr10	3830141	3830338
Chr10	20400308	20400671
Chr10	16039128	16039843
Chr10	20593714	20593842
Chr10	9185471	9186020
Chr10	12987567	12988279
Chr10	13555365	13555665
Chr10	20550476	20550600
Chr10	12040353	12040691
Chr10	10837681	10837895
Chr10	20559059	20559687
Chr10	13701905	13702135
Chr10	18638398	18638947
Chr10	18136675	18137429
Chr10	20497591	20498072
Chr10	3165371	3165498
Chr10	11055755	11056278
Chr10	14174923	14175343
Chr10	21770719	21771239
Chr10	13704280	13704843
Chr10	20550265	20550383
Chr10	16088627	16088913
Chr10	13638605	13639239
Chr10	12988668	12988967
Chr10	19919394	19919523
Chr10	10431584	10432301
Chr10	19128447	19128683
Chr10	22052730	22053231
Chr10	11056626	11056846
Chr10	15838657	15838992
Chr10	290168	290871
Chr10	2522388	2522726
Chr10	23013567	23014197
Chr10	16684546	16684683
Chr10	13366460	13366685
Chr10	13223310	13223750
Chr10	11670996	11671257
Chr10	16042596	16042889
Chr10	20594747	20595018
Chr10	20556297	20556417
Chr10	20809767	20810558
Chr10	3647034	3647544
Chr10	16699865	16700048
Chr10	12991909	12992149
Chr10	20399347	20399557
Chr10	289275	289555
Chr10	18754906	18755246
Chr10	20488251	20488861
Chr10	21059754	21060255
Chr10	2515238	2515466
Chr10	20980477	20980753
Chr10	19537799	19538514
Chr10	1844861	1845034
Chr10	19633463	19633815
Chr10	15837775	15838372
Chr10	12043572	12043923
Chr10	6369559	6370336
Chr10	2456280	2456431
Chr10	20593276	20593589
Chr10	9174470	9174925
Chr10	2357619	2357994
Chr10	13637792	13638333
Chr10	4951055	4951167
Chr10	3830432	3830606
Chr10	13700259	13700535
Chr10	19271439	19271735
Chr10	10863285	10863636
Chr10	17885732	17886003
Chr10	9077513	9077684
Chr10	2515573	2515676
Chr10	4933485	4933665
Chr10	6371855	6372011
Chr10	13481106	13481374
Chr10	14170375	14170681
Chr10	13703215	13703329
Chr10	4628689	4628808
Chr10	16230040	16230391
Chr10	12882058	12882194
Chr10	10154554	10154765
Chr10	20592316	20592836
Chr10	20014035	20014236
Chr10	21482045	21482639
Chr10	2457162	2457319
Chr10	2456841	2457014
Chr10	4950803	4950903
Chr10	10887679	10887793
Chr10	5543043	5543232
Chr10	21043284	21043455
Chr10	20107912	20108351
Chr10	20404429	20404529
Chr10	6009596	6010648
Chr10	20056535	20056938
Chr10	17815801	17815948
Chr10	17274268	17274980
Chr10	16089001	16089146
Chr10	1104573	1104974
Chr10	17930463	17930670
Chr10	2475459	2476010
Chr10	17690331	17690649
Chr10	1557374	1558004
Chr10	13450934	13451604
Chr10	22208289	22208611
Chr10	18634938	18635214
Chr10	21717311	21717477
Chr10	20602865	20603634
Chr10	22077607	22078130
Chr10	21432934	21433114
Chr10	21927105	21927223
Chr10	11206046	11206522
Chr10	16937682	16938334
Chr10	13403894	13404300
Chr10	11958348	11958607
Chr10	15836482	15836582
Chr10	13634188	13634554
Chr10	5550523	5551131
Chr10	10967720	10967870
Chr10	20208528	20208668
Chr10	8942797	8943694
Chr10	17143907	17144359
Chr10	16684065	16684370
Chr10	16026982	16027103
Chr10	5450468	5450750
Chr10	14602271	14602760
Chr10	14853220	14853870
Chr10	16044955	16045290
Chr10	6294407	6294862
Chr10	12993875	12994181
Chr10	18381443	18381935
Chr10	20176246	20176415
Chr10	9388166	9388707
Chr10	13944273	13944411
Chr10	5569800	5570938
Chr10	115199	116005
Chr10	1838746	1840495
Chr10	14965472	14965802
Chr10	15926188	15926764
Chr10	20414885	20415133
Chr10	12768348	12768457
Chr10	22974969	22975293
Chr10	22972094	22972787
Chr10	15974032	15974190
Chr10	4950562	4950665
Chr10	13424415	13424634
Chr10	19773898	19774391
Chr10	1105081	1105275
Chr10	17568777	17568890
Chr10	7561933	7562378
Chr10	22053377	22053634
Chr10	842843	843098
Chr10	22488284	22488398
Chr10	11354299	11354552
Chr10	20978055	20978457
Chr10	20275324	20276103
Chr10	12982644	12982986
Chr10	13704985	13705181
Chr10	11922429	11923297
Chr10	13927334	13927796
Chr10	15925181	15925609
Chr10	20482788	20483055
Chr10	17930761	17930921
Chr10	12768550	12768676
Chr10	22045305	22045722
Chr10	19781091	19781442
Chr10	13633716	13633895
Chr10	14945218	14945345
Chr10	2849367	2849777
Chr10	2796550	2796830
Chr10	910951	911181
Chr10	23098398	23098776
Chr10	22126507	22126862
Chr10	6370920	6371078
Chr10	11930681	11931290
Chr10	14170027	14170255
Chr10	2371498	2371724
Chr10	17847824	17847985
Chr10	16665292	16665418
Chr10	4628969	4629429
Chr10	4007742	4007958
Chr10	22909886	22910566
Chr10	19788524	19788624
[truncated: 10,464 more rows]
