# Supplementary material for: Characterization of Transposon-Derived Accessible Chromatin Regions in Rice (Oryza Sativa)
Source: Int J Mol Sci. 2022 Aug 11;23(16):8947. doi: 10.3390/ijms23168947 (PMC9408979; doi:10.3390/ijms23168947)
Supplement: Supplementary file 1 [file ijms-23-08947-s001.zip › Supplementary Files/Table S3 Summary of duplicate gene pairs from different duplicat mode.xlsx]

## Sheet: WGD
Duplicate 1	Location	Duplicate 2	Location	E-value
LOC_Os01g06270.1	Chr1:2971125	LOC_Os05g06980.1	Chr5:3652662	0
LOC_Os01g06280.2	Chr1:2982483	LOC_Os05g06990.1	Chr5:3671003	0
LOC_Os01g06290.1	Chr1:2986329	LOC_Os05g07000.1	Chr5:3674011	6.68e-70
LOC_Os01g06320.1	Chr1:3003658	LOC_Os05g07010.1	Chr5:3679648	7.19e-54
LOC_Os01g06510.1	Chr1:3060994	LOC_Os05g07030.1	Chr5:3689954	0
LOC_Os01g06540.1	Chr1:3083395	LOC_Os05g07040.1	Chr5:3697729	9.02e-49
LOC_Os01g06580.1	Chr1:3097346	LOC_Os05g07060.1	Chr5:3715762	1.42e-72
LOC_Os01g06590.2	Chr1:3099428	LOC_Os05g07070.1	Chr5:3718278	2.7e-114
LOC_Os01g06600.1	Chr1:3108117	LOC_Os05g07090.1	Chr5:3730312	0
LOC_Os01g06640.2	Chr1:3129106	LOC_Os05g07120.1	Chr5:3756476	4.96e-64
LOC_Os01g07140.1	Chr1:3361963	LOC_Os05g07220.1	Chr5:3813306	1.93e-49
LOC_Os01g07150.1	Chr1:3376593	LOC_Os05g07240.1	Chr5:3833028	3.35e-58
LOC_Os01g07212.1	Chr1:3401288	LOC_Os05g07260.2	Chr5:3839682	1.61e-55
LOC_Os01g07240.1	Chr1:3414659	LOC_Os05g07280.1	Chr5:3856578	5.51e-26
LOC_Os01g07310.1	Chr1:3446936	LOC_Os05g07670.1	Chr5:4117728	0
LOC_Os01g07360.1	Chr1:3473760	LOC_Os05g07680.2	Chr5:4129181	1.34e-69
LOC_Os01g07376.1	Chr1:3489310	LOC_Os05g07690.1	Chr5:4136103	5.41e-80
LOC_Os01g07400.1	Chr1:3505665	LOC_Os05g07710.3	Chr5:4144983	9.99e-179
LOC_Os01g07500.1	Chr1:3577466	LOC_Os05g07720.1	Chr5:4152905	0
LOC_Os01g07560.1	Chr1:3621211	LOC_Os05g07740.1	Chr5:4172714	0
LOC_Os01g07570.1	Chr1:3633275	LOC_Os05g07764.2	Chr5:4179894	0
LOC_Os01g07590.1	Chr1:3645587	LOC_Os05g07810.1	Chr5:4205347	9.47e-70
LOC_Os01g07630.1	Chr1:3667439	LOC_Os05g07850.1	Chr5:4230147	0
LOC_Os01g07730.1	Chr1:3711212	LOC_Os05g07870.1	Chr5:4249996	2.39e-168
LOC_Os01g07760.1	Chr1:3724314	LOC_Os05g07880.2	Chr5:4255763	0
LOC_Os01g07780.1	Chr1:3735829	LOC_Os05g07890.1	Chr5:4262641	5.25e-57
LOC_Os01g07850.1	Chr1:3779634	LOC_Os05g07940.1	Chr5:4301433	2.79e-85
LOC_Os01g07890.1	Chr1:3818046	LOC_Os05g08390.1	Chr5:4578891	4.22e-23
LOC_Os01g07970.1	Chr1:3855046	LOC_Os05g08420.1	Chr5:4593197	3.01e-27
LOC_Os01g08020.1	Chr1:3878069	LOC_Os05g08430.1	Chr5:4600979	0
LOC_Os01g08110.1	Chr1:3924363	LOC_Os05g08480.1	Chr5:4626220	9.94e-130
LOC_Os01g08130.1	Chr1:3932329	LOC_Os05g08530.1	Chr5:4653226	4.97e-71
LOC_Os01g08220.1	Chr1:4003659	LOC_Os05g08540.1	Chr5:4660662	2.43e-131
LOC_Os01g08320.1	Chr1:4073676	LOC_Os05g08570.1	Chr5:4681460	1.09e-97
LOC_Os01g08340.1	Chr1:4091068	LOC_Os05g08610.3	Chr5:4710624	5.55e-161
LOC_Os01g08380.1	Chr1:4110380	LOC_Os05g08640.1	Chr5:4735050	0
LOC_Os01g08410.1	Chr1:4123420	LOC_Os05g08730.1	Chr5:4786584	2.92e-38
LOC_Os01g08440.1	Chr1:4152864	LOC_Os05g08750.1	Chr5:4799111	2.77e-153
LOC_Os01g08510.1	Chr1:4208553	LOC_Os05g08790.1	Chr5:4831845	0
LOC_Os01g08520.1	Chr1:4215032	LOC_Os05g08800.1	Chr5:4837556	5.23e-75
LOC_Os01g08560.2	Chr1:4253838	LOC_Os05g08840.1	Chr5:4877623	0
LOC_Os01g08800.1	Chr1:4417283	LOC_Os05g08850.1	Chr5:4885395	0
LOC_Os01g08814.3	Chr1:4423892	LOC_Os05g08854.1	Chr5:4886631	5.26e-57
LOC_Os01g08840.1	Chr1:4440901	LOC_Os05g08860.1	Chr5:4895041	2.7e-17
LOC_Os01g08970.1	Chr1:4497719	LOC_Os05g08970.1	Chr5:4965425	0
LOC_Os01g08990.1	Chr1:4509225	LOC_Os05g08980.2	Chr5:4971559	1.81e-94
LOC_Os01g09000.1	Chr1:4514298	LOC_Os05g08990.1	Chr5:4976710	0
LOC_Os01g09100.1	Chr1:4572448	LOC_Os05g09020.1	Chr5:4998210	1.14e-42
LOC_Os01g09246.1	Chr1:4673400	LOC_Os05g09360.1	Chr5:5238256	0
LOC_Os01g09320.1	Chr1:4738905	LOC_Os05g09440.1	Chr5:5293555	0
LOC_Os01g09450.1	Chr1:4816845	LOC_Os05g09480.1	Chr5:5329581	7.82e-69
LOC_Os01g09460.1	Chr1:4820104	LOC_Os05g09500.1	Chr5:5337195	0
LOC_Os01g09470.1	Chr1:4826590	LOC_Os05g09520.1	Chr5:5365122	5.97e-162
LOC_Os01g09540.1	Chr1:4872119	LOC_Os05g09704.1	Chr5:5472689	2.17e-60
LOC_Os01g09550.1	Chr1:4879207	LOC_Os05g10620.1	Chr5:5784141	4.58e-96
LOC_Os01g09570.1	Chr1:4905501	LOC_Os05g10650.1	Chr5:5813265	0
LOC_Os01g09620.1	Chr1:4949047	LOC_Os05g10670.1	Chr5:5846045	4.51e-163
LOC_Os01g09640.1	Chr1:4971171	LOC_Os05g10690.1	Chr5:5870169	6.7e-100
LOC_Os01g09670.1	Chr1:4982142	LOC_Os05g10740.1	Chr5:5913672	0
LOC_Os01g09700.1	Chr1:5002118	LOC_Os05g10780.1	Chr5:5954551	0
LOC_Os01g09830.1	Chr1:5085833	LOC_Os05g10930.1	Chr5:6086093	1.04e-44
LOC_Os01g09880.1	Chr1:5131471	LOC_Os05g11010.1	Chr5:6164997	9.8e-68
LOC_Os01g09900.1	Chr1:5148694	LOC_Os05g11070.1	Chr5:6206615	1.08e-30
LOC_Os01g10010.2	Chr1:5215828	LOC_Os05g11120.1	Chr5:6255252	1.6e-73
LOC_Os01g10040.1	Chr1:5236623	LOC_Os05g11130.1	Chr5:6267906	0
LOC_Os01g10150.1	Chr1:5328818	LOC_Os05g11140.1	Chr5:6272686	0
LOC_Os01g10180.1	Chr1:5352369	LOC_Os02g13600.1	Chr2:7300532	8.57e-21
LOC_Os01g10180.1	Chr1:5352369	LOC_Os05g11160.1	Chr5:6292207	3.69e-51
LOC_Os01g10180.1	Chr1:5352369	LOC_Os06g36070.1	Chr6:21089915	2.28e-32
LOC_Os01g10210.1	Chr1:5373582	LOC_Os05g11210.1	Chr5:6333107	2.27e-53
LOC_Os01g10260.1	Chr1:5401401	LOC_Os02g13620.1	Chr2:7310420	6.03e-33
LOC_Os01g10260.1	Chr1:5401401	LOC_Os06g36040.1	Chr6:21063302	3.37e-42
LOC_Os01g10310.1	Chr1:5424059	LOC_Os05g11300.1	Chr5:6380147	1.2e-37
LOC_Os01g10470.1	Chr1:5540629	LOC_Os05g11330.1	Chr5:6405567	4.77e-37
LOC_Os01g10490.1	Chr1:5549619	LOC_Os02g13660.1	Chr2:7323776	1.14e-30
LOC_Os01g10490.1	Chr1:5549619	LOC_Os06g35970.1	Chr6:21006676	2.48e-23
LOC_Os01g10504.1	Chr1:5560199	LOC_Os05g11380.1	Chr5:6426374	3.09e-54
LOC_Os01g10520.1	Chr1:5578753	LOC_Os05g11428.1	Chr5:6468135	2.18e-54
LOC_Os01g10580.1	Chr1:5639769	LOC_Os05g11510.1	Chr5:6514746	2.26e-79
LOC_Os01g10590.1	Chr1:5652593	LOC_Os02g13830.1	Chr2:7485426	1.61e-65
LOC_Os01g10590.1	Chr1:5652593	LOC_Os06g35940.1	Chr6:20971626	1.21e-59
LOC_Os01g10600.1	Chr1:5663323	LOC_Os02g13870.1	Chr2:7515989	1.49e-106
LOC_Os01g10600.1	Chr1:5663323	LOC_Os05g11560.1	Chr5:6539817	1.47e-109
LOC_Os01g10600.1	Chr1:5663323	LOC_Os06g35930.1	Chr6:20960706	1.21e-67
LOC_Os01g10610.1	Chr1:5668988	LOC_Os02g13900.1	Chr2:7548246	2.16e-74
LOC_Os01g10610.1	Chr1:5668988	LOC_Os06g35900.1	Chr6:20941120	8.2e-133
LOC_Os01g10680.1	Chr1:5699651	LOC_Os05g11650.1	Chr5:6606022	2.34e-145
LOC_Os01g10700.1	Chr1:5727326	LOC_Os02g13965.1	Chr2:7618738	0
LOC_Os01g10710.1	Chr1:5731783	LOC_Os06g35870.1	Chr6:20929240	1.84e-137
LOC_Os01g10820.1	Chr1:5770150	LOC_Os02g14059.1	Chr2:7676811	7.87e-134
LOC_Os01g10820.1	Chr1:5770150	LOC_Os05g11710.1	Chr5:6649548	1.09e-134
LOC_Os01g10820.1	Chr1:5770150	LOC_Os06g35730.1	Chr6:20851108	1.09e-134
LOC_Os01g10840.1	Chr1:5774281	LOC_Os02g14130.1	Chr2:7718903	0
LOC_Os01g10840.1	Chr1:5774281	LOC_Os05g11730.1	Chr5:6657481	0
LOC_Os01g10840.1	Chr1:5774281	LOC_Os06g35530.1	Chr6:20717740	0
LOC_Os01g10850.1	Chr1:5789309	LOC_Os02g14170.1	Chr2:7760772	1.58e-120
LOC_Os01g10850.1	Chr1:5789309	LOC_Os06g35480.1	Chr6:20676130	6.09e-149
LOC_Os01g10870.1	Chr1:5799607	LOC_Os01g55450.1	Chr1:31943528	8.51e-174
LOC_Os01g10870.1	Chr1:5799607	LOC_Os06g35160.1	Chr6:20490195	8.16e-145
LOC_Os01g10890.1	Chr1:5809557	LOC_Os01g55440.1	Chr1:31938442	4.58e-177
LOC_Os01g10890.1	Chr1:5809557	LOC_Os05g11790.1	Chr5:6701050	0
LOC_Os01g11054.1	Chr1:5899555	LOC_Os01g55350.1	Chr1:31859331	0
LOC_Os01g11120.1	Chr1:5934573	LOC_Os02g14760.1	Chr2:8164661	1.65e-122
LOC_Os01g11120.1	Chr1:5934573	LOC_Os06g35030.3	Chr6:20373808	1.29e-121
LOC_Os01g11150.1	Chr1:5968819	LOC_Os01g55240.1	Chr1:31795105	7.83e-110
LOC_Os01g11150.1	Chr1:5968819	LOC_Os05g11810.1	Chr5:6720998	2.29e-56
LOC_Os01g11160.1	Chr1:5983581	LOC_Os06g34830.1	Chr6:20251477	0
LOC_Os01g11240.1	Chr1:6010736	LOC_Os06g34790.1	Chr6:20223849	1.11e-44
LOC_Os01g11250.1	Chr1:6017742	LOC_Os01g55200.1	Chr1:31761223	0
LOC_Os01g11250.1	Chr1:6017742	LOC_Os02g14840.1	Chr2:8244347	1.62e-15
LOC_Os01g11350.1	Chr1:6094692	LOC_Os01g55150.1	Chr1:31728015	1.52e-62
LOC_Os01g11350.1	Chr1:6094692	LOC_Os02g14910.1	Chr2:8323891	2.22e-52
LOC_Os01g11414.1	Chr1:6134202	LOC_Os02g14980.1	Chr2:8358769	0
LOC_Os01g11460.1	Chr1:6171722	LOC_Os02g15080.1	Chr2:8405272	9.03e-21
LOC_Os01g11460.1	Chr1:6171722	LOC_Os06g34620.1	Chr6:20131644	8.22e-24
LOC_Os01g11480.1	Chr1:6183125	LOC_Os02g15100.1	Chr2:8411434	5.87e-20
LOC_Os01g11490.1	Chr1:6185622	LOC_Os05g11860.1	Chr5:6760719	1.29e-37
LOC_Os01g11490.1	Chr1:6185622	LOC_Os06g34390.1	Chr6:20010528	2.12e-19
LOC_Os01g11520.1	Chr1:6199158	LOC_Os02g15120.1	Chr2:8422789	1.83e-24
LOC_Os01g11580.1	Chr1:6247411	LOC_Os02g15220.2	Chr2:8490392	1.83e-90
LOC_Os01g11600.1	Chr1:6257915	LOC_Os05g11900.1	Chr5:6773865	5.11e-39
LOC_Os01g11620.1	Chr1:6267440	LOC_Os02g15230.1	Chr2:8501442	5.98e-120
LOC_Os01g11620.1	Chr1:6267440	LOC_Os05g11910.1	Chr5:6787676	0
LOC_Os01g11660.1	Chr1:6288365	LOC_Os05g11950.1	Chr5:6824564	5.01e-115
LOC_Os01g11700.1	Chr1:6304802	LOC_Os06g34120.1	Chr6:19866070	1.14e-104
LOC_Os01g11730.1	Chr1:6340836	LOC_Os05g11970.1	Chr5:6838793	1.01e-114
LOC_Os01g11810.1	Chr1:6387691	LOC_Os06g34060.1	Chr6:19833723	3.78e-116
LOC_Os01g11860.1	Chr1:6412786	LOC_Os06g34040.1	Chr6:19824521	2.61e-121
LOC_Os01g12870.1	Chr1:7125360	LOC_Os05g13950.1	Chr5:7762075	0
LOC_Os01g12940.1	Chr1:7185483	LOC_Os05g13970.1	Chr5:7775186	1.5e-122
LOC_Os01g13000.1	Chr1:7216513	LOC_Os05g14010.1	Chr5:7802684	4.44e-101
LOC_Os01g13030.2	Chr1:7249761	LOC_Os05g14180.1	Chr5:7950872	1.19e-112
LOC_Os01g13120.1	Chr1:7297672	LOC_Os05g14240.1	Chr5:8000688	7.92e-96
LOC_Os01g13170.1	Chr1:7340717	LOC_Os05g14300.1	Chr5:8034103	0
LOC_Os01g13229.1	Chr1:7369672	LOC_Os05g14730.1	Chr5:8367351	2.07e-105
LOC_Os01g13270.2	Chr1:7400509	LOC_Os05g14750.1	Chr5:8378906	0
LOC_Os01g13340.1	Chr1:7437894	LOC_Os05g14880.1	Chr5:8450507	4.88e-62
LOC_Os01g14170.1	Chr1:7940376	LOC_Os05g18660.1	Chr5:10804138	5.03e-36
LOC_Os01g14520.1	Chr1:8132697	LOC_Os05g18670.1	Chr5:10814438	3.09e-97
LOC_Os01g14540.1	Chr1:8152630	LOC_Os05g18860.1	Chr5:10957502	1.51e-32
LOC_Os01g14650.1	Chr1:8196003	LOC_Os05g19570.1	Chr5:11393114	1.54e-131
LOC_Os01g14670.1	Chr1:8203765	LOC_Os05g19670.1	Chr5:11467161	1.71e-108
LOC_Os01g14840.1	Chr1:8297586	LOC_Os05g19970.1	Chr5:11660556	0
LOC_Os01g14900.1	Chr1:8347893	LOC_Os05g20100.1	Chr5:11753281	1.27e-172
LOC_Os01g14926.1	Chr1:8364052	LOC_Os05g20150.1	Chr5:11788697	0
LOC_Os01g14940.1	Chr1:8380053	LOC_Os05g20570.1	Chr5:12069505	2.61e-43
LOC_Os01g18220.1	Chr1:10200476	LOC_Os05g04830.1	Chr5:2325838	2.15e-25
LOC_Os01g18240.1	Chr1:10217247	LOC_Os05g04820.1	Chr5:2311396	0
LOC_Os01g18375.1	Chr1:10319458	LOC_Os05g04700.1	Chr5:2219901	7.84e-14
LOC_Os01g18400.1	Chr1:10342025	LOC_Os05g04690.1	Chr5:2217558	6.27e-122
LOC_Os01g18450.1	Chr1:10370062	LOC_Os05g04680.1	Chr5:2212891	2.49e-13
LOC_Os01g18584.1	Chr1:10470540	LOC_Os05g04640.1	Chr5:2179520	2.05e-89
LOC_Os01g18670.1	Chr1:10515723	LOC_Os05g04600.1	Chr5:2165045	1.17e-120
LOC_Os01g18744.1	Chr1:10561328	LOC_Os05g04584.1	Chr5:2143789	0
LOC_Os01g18800.2	Chr1:10622795	LOC_Os05g04550.1	Chr5:2113594	0
LOC_Os01g18810.1	Chr1:10628391	LOC_Os05g04540.1	Chr5:2111253	4.27e-14
LOC_Os01g18840.1	Chr1:10643287	LOC_Os05g04530.1	Chr5:2100643	1.38e-18
LOC_Os01g18860.1	Chr1:10657463	LOC_Os05g04510.1	Chr5:2089032	0
LOC_Os01g18900.1	Chr1:10687193	LOC_Os05g04470.1	Chr5:2061827	1.13e-24
LOC_Os01g18950.1	Chr1:10713139	LOC_Os05g04440.1	Chr5:2044995	4.51e-100
LOC_Os01g19130.1	Chr1:10805496	LOC_Os05g04360.1	Chr5:1994243	0
LOC_Os01g19150.2	Chr1:10822583	LOC_Os05g04340.1	Chr5:1974026	0
LOC_Os01g19330.1	Chr1:10934895	LOC_Os05g04210.1	Chr5:1907915	7.24e-89
LOC_Os01g19410.2	Chr1:10980739	LOC_Os05g04150.2	Chr5:1859695	2.81e-51
LOC_Os01g19440.1	Chr1:10997593	LOC_Os03g19610.1	Chr3:11033522	2.44e-64
LOC_Os01g19610.1	Chr1:11109804	LOC_Os05g03972.1	Chr5:1785136	2.85e-52
LOC_Os01g19694.1	Chr1:11166948	LOC_Os05g03884.1	Chr5:1724452	6.25e-143
LOC_Os01g19740.1	Chr1:11202595	LOC_Os03g19380.1	Chr3:10910540	1.94e-37
LOC_Os01g19760.1	Chr1:11211845	LOC_Os05g28690.1	Chr5:16830126	0
LOC_Os01g19770.1	Chr1:11221765	LOC_Os03g19290.1	Chr3:10848474	2.51e-61
LOC_Os01g19800.1	Chr1:11231972	LOC_Os05g28730.1	Chr5:16850590	1.82e-88
LOC_Os01g19820.3	Chr1:11245253	LOC_Os03g19270.1	Chr3:10839437	2.77e-46
LOC_Os01g19820.3	Chr1:11245253	LOC_Os05g28740.1	Chr5:16859683	1.83e-65
LOC_Os01g19840.1	Chr1:11249654	LOC_Os05g28750.1	Chr5:16861703	7.7e-39
LOC_Os01g19940.1	Chr1:11316601	LOC_Os03g19220.1	Chr3:10804093	7.56e-18
LOC_Os01g19970.1	Chr1:11350507	LOC_Os03g19120.1	Chr3:10707200	2.58e-75
LOC_Os01g20000.1	Chr1:11367016	LOC_Os03g19040.1	Chr3:10662390	2.08e-16
LOC_Os01g20000.1	Chr1:11367016	LOC_Os05g28840.1	Chr5:16908946	2.53e-18
LOC_Os01g20730.1	Chr1:11544302	LOC_Os05g29000.1	Chr5:16998726	3.69e-32
LOC_Os01g20860.1	Chr1:11625658	LOC_Os05g29050.2	Chr5:17051414	3.42e-14
LOC_Os01g20930.1	Chr1:11688901	LOC_Os05g29676.1	Chr5:17149339	1.29e-45
LOC_Os01g20970.1	Chr1:11713728	LOC_Os05g29740.1	Chr5:17199645	1.12e-15
LOC_Os01g20980.1	Chr1:11715165	LOC_Os05g29790.1	Chr5:17237008	0
LOC_Os01g21250.1	Chr1:11863920	LOC_Os05g29930.1	Chr5:17318656	4.87e-20
LOC_Os01g21300.1	Chr1:11897558	LOC_Os05g29974.1	Chr5:17336715	6.38e-54
LOC_Os01g21320.1	Chr1:11906864	LOC_Os05g29990.1	Chr5:17343156	0
LOC_Os01g21420.1	Chr1:11957243	LOC_Os05g30140.1	Chr5:17446127	9.69e-86
LOC_Os01g21450.1	Chr1:11974657	LOC_Os05g30210.1	Chr5:17506661	1.13e-74
LOC_Os01g22249.1	Chr1:12509592	LOC_Os05g06970.1	Chr5:3645870	8.43e-106
LOC_Os01g22490.1	Chr1:12645515	LOC_Os05g06770.1	Chr5:3535336	9.93e-111
LOC_Os01g22520.1	Chr1:12654852	LOC_Os05g06750.1	Chr5:3526717	0
LOC_Os01g22780.1	Chr1:12804579	LOC_Os05g06710.1	Chr5:3492616	3e-88
LOC_Os01g22870.1	Chr1:12848912	LOC_Os05g06700.1	Chr5:3489166	5.36e-105
LOC_Os01g22920.1	Chr1:12884474	LOC_Os05g06670.1	Chr5:3459616	1.62e-28
LOC_Os01g22954.1	Chr1:12896174	LOC_Os05g06660.2	Chr5:3439259	0
LOC_Os01g23590.1	Chr1:13246387	LOC_Os05g06470.1	Chr5:3323282	4.85e-29
LOC_Os01g23610.1	Chr1:13272614	LOC_Os05g06460.1	Chr5:3313391	0
LOC_Os01g23740.1	Chr1:13353629	LOC_Os05g06430.1	Chr5:3294696	0
LOC_Os01g24060.1	Chr1:13560832	LOC_Os05g06350.1	Chr5:3251080	0
LOC_Os01g24070.1	Chr1:13570607	LOC_Os05g06340.1	Chr5:3245204	3.74e-28
LOC_Os01g24680.1	Chr1:13887272	LOC_Os05g06300.1	Chr5:3219999	0
LOC_Os01g24880.1	Chr1:14012515	LOC_Os05g06270.1	Chr5:3189795	0
LOC_Os01g27140.1	Chr1:15124631	LOC_Os05g05730.1	Chr5:2859418	2.64e-43
LOC_Os01g27150.1	Chr1:15130857	LOC_Os05g05700.1	Chr5:2834136	0
LOC_Os01g27190.1	Chr1:15160423	LOC_Os05g05650.1	Chr5:2806163	1.81e-46
LOC_Os01g27260.1	Chr1:15216813	LOC_Os05g05620.1	Chr5:2796435	3.07e-76
LOC_Os01g27380.1	Chr1:15289214	LOC_Os05g05610.1	Chr5:2793671	6.95e-13
LOC_Os01g27650.1	Chr1:15418911	LOC_Os05g05490.1	Chr5:2734259	3.27e-55
LOC_Os01g27880.1	Chr1:15568776	LOC_Os05g05270.1	Chr5:2595449	0
LOC_Os01g39780.1	Chr1:22436013	LOC_Os05g51540.1	Chr5:29552528	8.05e-41
LOC_Os01g40070.1	Chr1:22604519	LOC_Os05g51520.1	Chr5:29545098	0
LOC_Os01g40094.1	Chr1:22617780	LOC_Os05g51510.1	Chr5:29538429	0
LOC_Os01g40150.1	Chr1:22645023	LOC_Os05g51500.1	Chr5:29528559	0
LOC_Os01g40200.1	Chr1:22683543	LOC_Os01g51630.1	Chr1:29652580	2.52e-105
LOC_Os01g40290.1	Chr1:22747336	LOC_Os01g51670.1	Chr1:29708354	4.15e-23
LOC_Os01g40340.1	Chr1:22776946	LOC_Os05g51490.1	Chr5:29520082	0
LOC_Os01g40450.1	Chr1:22835778	LOC_Os05g51470.1	Chr5:29506977	8.32e-78
LOC_Os01g40550.1	Chr1:22900967	LOC_Os05g51440.1	Chr5:29494574	2.59e-27
LOC_Os01g40560.1	Chr1:22906443	LOC_Os05g51420.1	Chr5:29486727	5.01e-104
LOC_Os01g40570.1	Chr1:22908180	LOC_Os01g51770.1	Chr1:29770182	6.82e-125
LOC_Os01g40590.1	Chr1:22918453	LOC_Os05g51400.1	Chr5:29480933	9.58e-127
LOC_Os01g40630.2	Chr1:22954908	LOC_Os05g51390.1	Chr5:29470011	5.41e-100
LOC_Os01g40660.1	Chr1:22986748	LOC_Os01g51870.1	Chr1:29820729	2.54e-96
LOC_Os01g41010.2	Chr1:23224351	LOC_Os01g52100.1	Chr1:29960694	1.65e-31
LOC_Os01g41050.1	Chr1:23247278	LOC_Os01g52130.1	Chr1:29987911	0
LOC_Os01g41190.2	Chr1:23316216	LOC_Os01g52140.2	Chr1:29995196	1.97e-17
LOC_Os01g41200.1	Chr1:23324465	LOC_Os01g52160.1	Chr1:30003532	1.81e-28
LOC_Os01g41240.1	Chr1:23343306	LOC_Os05g51240.1	Chr5:29385916	4.13e-82
LOC_Os01g41550.1	Chr1:23515004	LOC_Os01g52190.1	Chr1:30015934	1.66e-125
LOC_Os01g41550.1	Chr1:23515004	LOC_Os05g51220.1	Chr5:29379779	0
LOC_Os01g41610.1	Chr1:23553683	LOC_Os01g52200.1	Chr1:30017781	1.97e-56
LOC_Os01g41660.1	Chr1:23583981	LOC_Os01g52230.1	Chr1:30025249	4.44e-95
LOC_Os01g41710.1	Chr1:23607348	LOC_Os01g52240.1	Chr1:30030998	0
LOC_Os01g41870.2	Chr1:23728942	LOC_Os05g51190.2	Chr5:29359930	0
LOC_Os01g41880.1	Chr1:23740813	LOC_Os01g52390.1	Chr1:30095420	1.7e-78
LOC_Os01g41880.1	Chr1:23740813	LOC_Os05g51180.1	Chr5:29355973	5.64e-99
LOC_Os01g41900.1	Chr1:23760347	LOC_Os05g51160.1	Chr5:29347196	1.88e-70
LOC_Os01g42010.1	Chr1:23814822	LOC_Os05g51140.2	Chr5:29336108	0
LOC_Os01g42030.1	Chr1:23838868	LOC_Os05g51130.1	Chr5:29331744	0
LOC_Os01g42090.1	Chr1:23864681	LOC_Os05g51090.1	Chr5:29312987	7.21e-113
LOC_Os01g42294.1	Chr1:23975949	LOC_Os05g51070.1	Chr5:29307315	0
LOC_Os01g42690.1	Chr1:24277095	LOC_Os05g51050.1	Chr5:29293825	6.15e-140
LOC_Os01g42810.1	Chr1:24364146	LOC_Os05g51020.2	Chr5:29284540	4.43e-138
LOC_Os01g42960.1	Chr1:24461037	LOC_Os05g50990.1	Chr5:29257803	0
LOC_Os01g43100.1	Chr1:24584654	LOC_Os05g50970.1	Chr5:29244022	3.05e-11
LOC_Os01g43160.1	Chr1:24629270	LOC_Os05g50960.1	Chr5:29240182	0
LOC_Os01g43320.1	Chr1:24753699	LOC_Os05g50920.1	Chr5:29221404	0
LOC_Os01g43330.1	Chr1:24762630	LOC_Os05g50910.1	Chr5:29213556	0
LOC_Os01g43350.1	Chr1:24784442	LOC_Os05g50830.1	Chr5:29154625	0
LOC_Os01g43410.1	Chr1:24839124	LOC_Os05g50810.1	Chr5:29140430	0
LOC_Os01g43420.1	Chr1:24843730	LOC_Os05g50800.1	Chr5:29137463	6.21e-136
LOC_Os01g43460.2	Chr1:24861584	LOC_Os05g50770.2	Chr5:29119644	0
LOC_Os01g43480.1	Chr1:24894538	LOC_Os05g50750.1	Chr5:29093548	0
LOC_Os01g43510.1	Chr1:24908651	LOC_Os05g50730.1	Chr5:29077045	1.3e-53
LOC_Os01g43530.1	Chr1:24932902	LOC_Os05g50710.1	Chr5:29069226	5.71e-82
LOC_Os01g43550.1	Chr1:24945286	LOC_Os05g50700.1	Chr5:29064582	7.67e-97
LOC_Os01g43650.2	Chr1:25009453	LOC_Os05g50610.1	Chr5:29009136	2.83e-53
LOC_Os01g43890.1	Chr1:25144495	LOC_Os05g50570.1	Chr5:28995973	2.92e-141
LOC_Os01g43910.1	Chr1:25152102	LOC_Os05g50560.1	Chr5:28989786	4.97e-137
LOC_Os01g44040.1	Chr1:25226665	LOC_Os05g50510.1	Chr5:28960225	0
LOC_Os01g44090.1	Chr1:25271543	LOC_Os05g50490.1	Chr5:28950838	2.28e-53
LOC_Os01g44220.6	Chr1:25356226	LOC_Os05g50380.1	Chr5:28871794	0
LOC_Os01g44310.1	Chr1:25417248	LOC_Os05g50370.1	Chr5:28864052	0
LOC_Os01g44370.1	Chr1:25457581	LOC_Os05g50340.1	Chr5:28845445	3.09e-27
LOC_Os01g44950.1	Chr1:25499099	LOC_Os05g50300.1	Chr5:28829948	0
LOC_Os01g44970.1	Chr1:25513806	LOC_Os05g50260.1	Chr5:28801864	3.21e-172
LOC_Os01g45200.1	Chr1:25640719	LOC_Os05g50250.1	Chr5:28795466	0
LOC_Os01g45250.1	Chr1:25681570	LOC_Os05g50230.1	Chr5:28786911	8.37e-55
LOC_Os01g45380.1	Chr1:25757795	LOC_Os05g50190.1	Chr5:28760152	0
LOC_Os01g45460.1	Chr1:25792699	LOC_Os05g50170.2	Chr5:28746904	1.34e-169
LOC_Os01g45510.1	Chr1:25825725	LOC_Os05g50160.1	Chr5:28743375	4.5e-151
LOC_Os01g45550.1	Chr1:25863702	LOC_Os05g50140.1	Chr5:28735044	3.17e-160
LOC_Os01g45620.1	Chr1:25917623	LOC_Os05g50120.1	Chr5:28721012	0
LOC_Os01g45624.1	Chr1:25923454	LOC_Os05g50110.1	Chr5:28716488	2.2e-26
LOC_Os01g45720.1	Chr1:25957707	LOC_Os05g50100.1	Chr5:28710320	3.07e-21
LOC_Os01g45730.1	Chr1:25960103	LOC_Os05g50080.1	Chr5:28702233	2.77e-109
LOC_Os01g45860.1	Chr1:26044166	LOC_Os05g49930.1	Chr5:28640262	1.41e-152
LOC_Os01g46070.1	Chr1:26190752	LOC_Os05g49880.1	Chr5:28617595	0
LOC_Os01g46240.1	Chr1:26296694	LOC_Os05g49830.1	Chr5:28597576	1.12e-117
LOC_Os01g46340.1	Chr1:26364479	LOC_Os05g49820.1	Chr5:28588545	4.48e-155
LOC_Os01g46380.1	Chr1:26392164	LOC_Os05g49800.1	Chr5:28579194	0
LOC_Os01g46390.1	Chr1:26398264	LOC_Os05g49790.1	Chr5:28578047	2.13e-72
LOC_Os01g46570.2	Chr1:26514543	LOC_Os05g49770.1	Chr5:28551310	0
LOC_Os01g46610.1	Chr1:26533016	LOC_Os05g49760.1	Chr5:28547545	0
LOC_Os01g46760.1	Chr1:26652944	LOC_Os05g49730.1	Chr5:28523662	7.41e-149
LOC_Os01g46800.1	Chr1:26687377	LOC_Os05g49620.1	Chr5:28471802	2.94e-54
LOC_Os01g46950.1	Chr1:26791754	LOC_Os05g49430.1	Chr5:28342175	0
LOC_Os01g46970.2	Chr1:26800060	LOC_Os05g49420.1	Chr5:28334745	1.22e-137
LOC_Os01g47270.1	Chr1:27014072	LOC_Os05g49350.1	Chr5:28307054	9.67e-50
LOC_Os01g47270.1	Chr1:27014072	LOC_Os05g50230.1	Chr5:28786911	1.06e-29
LOC_Os01g47280.1	Chr1:27017925	LOC_Os05g49340.1	Chr5:28304629	3.51e-27
LOC_Os01g47330.1	Chr1:27041791	LOC_Os05g49320.1	Chr5:28299340	1.8e-64
LOC_Os01g47340.1	Chr1:27047365	LOC_Os05g49300.1	Chr5:28289829	1.76e-80
LOC_Os01g47360.1	Chr1:27055960	LOC_Os05g49280.1	Chr5:28271822	1.61e-68
LOC_Os01g47360.1	Chr1:27055960	LOC_Os05g50270.1	Chr5:28817605	1.54e-21
LOC_Os01g47370.1	Chr1:27063892	LOC_Os05g49240.1	Chr5:28253514	1.19e-30
LOC_Os01g47370.1	Chr1:27063892	LOC_Os05g50340.1	Chr5:28845445	6.56e-24
LOC_Os01g47410.2	Chr1:27085745	LOC_Os05g49200.1	Chr5:28231688	0
LOC_Os01g47430.1	Chr1:27102119	LOC_Os05g49180.1	Chr5:28220108	0
LOC_Os01g47430.1	Chr1:27102119	LOC_Os05g50480.1	Chr5:28940141	1.63e-111
LOC_Os01g47490.2	Chr1:27144907	LOC_Os05g49160.3	Chr5:28205457	1.86e-31
LOC_Os01g47530.2	Chr1:27172169	LOC_Os05g49140.1	Chr5:28188762	0
LOC_Os01g47530.2	Chr1:27172169	LOC_Os05g50560.1	Chr5:28989786	5.49e-91
LOC_Os01g47540.1	Chr1:27178681	LOC_Os05g49120.1	Chr5:28176577	2.78e-96
LOC_Os01g47560.1	Chr1:27196417	LOC_Os05g49100.1	Chr5:28154693	1.33e-58
LOC_Os01g47560.1	Chr1:27196417	LOC_Os05g50610.1	Chr5:29009136	1.92e-35
LOC_Os01g47570.1	Chr1:27220793	LOC_Os05g49080.1	Chr5:28133224	1.73e-21
LOC_Os01g47610.1	Chr1:27240118	LOC_Os01g54810.1	Chr1:31524048	1.22e-150
LOC_Os01g47635.1	Chr1:27248160	LOC_Os05g49040.1	Chr5:28122980	3e-95
LOC_Os01g47660.1	Chr1:27266584	LOC_Os01g54870.1	Chr1:31559209	2.49e-128
LOC_Os01g47660.1	Chr1:27266584	LOC_Os05g49030.1	Chr5:28118285	6.2e-133
LOC_Os01g47680.1	Chr1:27271350	LOC_Os05g49020.1	Chr5:28112620	1.62e-56
LOC_Os01g47710.1	Chr1:27288306	LOC_Os05g48990.1	Chr5:28100295	4.48e-76
LOC_Os01g47730.1	Chr1:27301427	LOC_Os05g48980.1	Chr5:28092825	2.69e-129
LOC_Os01g47740.2	Chr1:27303111	LOC_Os05g48970.1	Chr5:28085120	5.15e-145
LOC_Os01g47750.1	Chr1:27317556	LOC_Os05g48960.3	Chr5:28080212	1.51e-80
LOC_Os01g47760.1	Chr1:27326050	LOC_Os05g48930.1	Chr5:28067838	2.71e-49
LOC_Os01g47780.1	Chr1:27340899	LOC_Os05g48890.1	Chr5:28047335	1.81e-80
LOC_Os01g48060.1	Chr1:27501563	LOC_Os01g54990.1	Chr1:31617167	2.55e-175
LOC_Os01g48060.1	Chr1:27501563	LOC_Os05g48870.8	Chr5:28038009	7.21e-99
LOC_Os01g48130.2	Chr1:27556008	LOC_Os05g48850.1	Chr5:28003165	1.54e-139
LOC_Os01g48170.1	Chr1:27582148	LOC_Os05g48820.1	Chr5:27975656	1.04e-68
LOC_Os01g48190.1	Chr1:27601487	LOC_Os05g48800.1	Chr5:27967561	1.56e-117
LOC_Os01g48200.1	Chr1:27605913	LOC_Os01g55040.1	Chr1:31641231	0
LOC_Os01g48220.1	Chr1:27631022	LOC_Os01g55050.1	Chr1:31651616	2.47e-38
LOC_Os01g48220.1	Chr1:27631022	LOC_Os05g48760.1	Chr5:27944014	2.74e-156
LOC_Os01g48270.1	Chr1:27660013	LOC_Os01g55260.1	Chr1:31806962	0
LOC_Os01g48290.1	Chr1:27676501	LOC_Os01g55340.1	Chr1:31850537	1.35e-25
LOC_Os01g48320.1	Chr1:27690411	LOC_Os05g48690.2	Chr5:27899486	1.74e-83
LOC_Os01g48370.1	Chr1:27716188	LOC_Os01g55430.1	Chr1:31927134	2.86e-149
LOC_Os01g48370.1	Chr1:27716188	LOC_Os05g48670.1	Chr5:27892622	0
LOC_Os01g48390.1	Chr1:27733409	LOC_Os05g48660.2	Chr5:27886608	0
LOC_Os01g48410.1	Chr1:27742226	LOC_Os01g55520.1	Chr1:31986499	0
LOC_Os01g48410.1	Chr1:27742226	LOC_Os05g48640.1	Chr5:27880009	0
LOC_Os01g48440.1	Chr1:27757763	LOC_Os05g48600.1	Chr5:27860575	0
LOC_Os01g48444.1	Chr1:27777506	LOC_Os05g48590.1	Chr5:27845887	5.94e-111
LOC_Os01g48530.1	Chr1:27833883	LOC_Os05g48570.1	Chr5:27833004	6.65e-45
LOC_Os01g48540.1	Chr1:27840205	LOC_Os05g48520.1	Chr5:27807084	0
LOC_Os01g48580.1	Chr1:27857948	LOC_Os05g48380.1	Chr5:27733711	2.55e-160
LOC_Os01g48610.1	Chr1:27868718	LOC_Os05g48370.1	Chr5:27729482	2.6e-111
LOC_Os01g48740.1	Chr1:27956653	LOC_Os05g48330.1	Chr5:27701967	1.07e-45
LOC_Os01g48770.2	Chr1:27965533	LOC_Os05g48320.1	Chr5:27699743	2.47e-47
LOC_Os01g48800.1	Chr1:27995792	LOC_Os05g48300.1	Chr5:27690002	3.78e-148
LOC_Os01g48830.1	Chr1:28017874	LOC_Os05g48280.1	Chr5:27673935	2.2e-28
LOC_Os01g48850.1	Chr1:28028738	LOC_Os05g48270.1	Chr5:27666326	0
LOC_Os01g48874.1	Chr1:28032816	LOC_Os05g48260.1	Chr5:27660691	0
LOC_Os01g48900.1	Chr1:28054938	LOC_Os05g48240.1	Chr5:27647978	0
LOC_Os01g48960.1	Chr1:28091208	LOC_Os05g48200.1	Chr5:27622654	0
LOC_Os01g49024.1	Chr1:28167063	LOC_Os05g48060.1	Chr5:27552589	1.31e-139
LOC_Os01g49120.1	Chr1:28234702	LOC_Os05g48040.1	Chr5:27542126	0
LOC_Os01g49150.1	Chr1:28242146	LOC_Os05g48020.1	Chr5:27530398	2.58e-82
LOC_Os01g49160.1	Chr1:28249920	LOC_Os05g48010.1	Chr5:27524786	2.91e-81
LOC_Os01g49190.1	Chr1:28277699	LOC_Os05g47980.1	Chr5:27509714	0
LOC_Os01g49200.1	Chr1:28282813	LOC_Os05g47970.1	Chr5:27504934	0
LOC_Os01g49210.1	Chr1:28289376	LOC_Os05g47960.1	Chr5:27498769	1.31e-56
LOC_Os01g49230.1	Chr1:28303270	LOC_Os05g47950.1	Chr5:27485750	1.96e-137
LOC_Os01g49280.1	Chr1:28325361	LOC_Os05g47900.1	Chr5:27463147	2.19e-82
LOC_Os01g49290.1	Chr1:28330800	LOC_Os05g47890.1	Chr5:27459362	0
LOC_Os01g49310.2	Chr1:28345842	LOC_Os05g47870.1	Chr5:27449301	8.71e-143
LOC_Os01g49390.1	Chr1:28403602	LOC_Os05g47840.1	Chr5:27422988	1.4e-145
LOC_Os01g49410.1	Chr1:28417640	LOC_Os05g47820.2	Chr5:27413101	7.46e-14
LOC_Os01g49440.1	Chr1:28431913	LOC_Os05g47810.1	Chr5:27403241	9.34e-38
LOC_Os01g49470.1	Chr1:28447887	LOC_Os05g47780.1	Chr5:27377537	6.6e-13
LOC_Os01g49529.1	Chr1:28482011	LOC_Os05g47750.1	Chr5:27353477	2.9e-62
LOC_Os01g49640.1	Chr1:28537873	LOC_Os05g47700.1	Chr5:27330644	1.1e-20
LOC_Os01g49660.1	Chr1:28539994	LOC_Os05g47690.1	Chr5:27323691	9.59e-88
LOC_Os01g49740.1	Chr1:28573133	LOC_Os05g47680.1	Chr5:27320573	5.01e-80
LOC_Os01g49770.1	Chr1:28582843	LOC_Os05g47670.1	Chr5:27317413	8.87e-86
LOC_Os01g49820.2	Chr1:28605063	LOC_Os05g47660.1	Chr5:27311115	5.28e-150
LOC_Os01g49830.1	Chr1:28619484	LOC_Os05g47650.1	Chr5:27302985	1.08e-159
LOC_Os01g49890.1	Chr1:28653963	LOC_Os05g47640.1	Chr5:27290558	0
LOC_Os01g49900.1	Chr1:28657603	LOC_Os05g47630.1	Chr5:27287037	3.4e-117
LOC_Os01g50010.1	Chr1:28728977	LOC_Os05g47550.1	Chr5:27236656	0
LOC_Os01g50030.1	Chr1:28739987	LOC_Os05g47540.2	Chr5:27229401	0
LOC_Os01g50070.1	Chr1:28768976	LOC_Os05g47500.1	Chr5:27211913	5.43e-17
LOC_Os01g50080.1	Chr1:28774281	LOC_Os05g47490.1	Chr5:27203619	2.55e-120
LOC_Os01g50370.1	Chr1:28921498	LOC_Os05g46750.1	Chr5:27067365	4.05e-136
LOC_Os01g50470.1	Chr1:28978119	LOC_Os05g46740.1	Chr5:27057383	0
LOC_Os01g50616.1	Chr1:29066657	LOC_Os05g46720.2	Chr5:27043471	0
LOC_Os01g50700.1	Chr1:29119761	LOC_Os05g46620.1	Chr5:26991242	2.55e-180
LOC_Os01g50720.1	Chr1:29132159	LOC_Os05g46610.1	Chr5:26987334	1.02e-123
LOC_Os01g50760.1	Chr1:29158263	LOC_Os05g46580.1	Chr5:26966433	0
LOC_Os01g50770.1	Chr1:29166419	LOC_Os05g46550.1	Chr5:26952574	0
LOC_Os01g50810.1	Chr1:29183719	LOC_Os05g46530.1	Chr5:26948390	4.31e-21
LOC_Os01g50870.1	Chr1:29223188	LOC_Os05g46500.1	Chr5:26937344	1.3e-28
LOC_Os01g50910.1	Chr1:29233028	LOC_Os05g46480.2	Chr5:26927607	6.79e-47
LOC_Os01g50934.1	Chr1:29247022	LOC_Os05g46450.1	Chr5:26907723	4.46e-24
LOC_Os01g51020.1	Chr1:29314183	LOC_Os05g46430.1	Chr5:26901983	1.8e-90
LOC_Os01g51140.1	Chr1:29382708	LOC_Os05g46370.1	Chr5:26879444	7.35e-51
LOC_Os01g51210.1	Chr1:29437276	LOC_Os05g46360.2	Chr5:26868346	3.87e-117
LOC_Os01g51230.1	Chr1:29447990	LOC_Os05g46350.1	Chr5:26863363	6.1e-159
LOC_Os01g51310.1	Chr1:29508272	LOC_Os05g46340.1	Chr5:26858364	2.29e-22
LOC_Os01g51430.1	Chr1:29572653	LOC_Os05g46240.3	Chr5:26815564	1.73e-132
LOC_Os01g51450.1	Chr1:29580715	LOC_Os05g46230.1	Chr5:26808002	7.5e-143
LOC_Os01g51630.1	Chr1:29652580	LOC_Os05g46030.1	Chr5:26685979	8.96e-163
LOC_Os01g51690.1	Chr1:29720923	LOC_Os05g46020.1	Chr5:26682472	7.17e-58
LOC_Os01g51700.1	Chr1:29730128	LOC_Os05g46000.1	Chr5:26664617	5.63e-132
LOC_Os01g51770.1	Chr1:29770182	LOC_Os05g45950.1	Chr5:26628165	7.25e-133
LOC_Os01g51840.1	Chr1:29801081	LOC_Os05g45930.1	Chr5:26616540	0
LOC_Os01g51890.1	Chr1:29830122	LOC_Os05g45900.1	Chr5:26596142	0
LOC_Os01g51920.1	Chr1:29842643	LOC_Os05g45880.1	Chr5:26584625	0
LOC_Os01g52140.2	Chr1:29995196	LOC_Os05g45830.1	Chr5:26544658	5.64e-38
LOC_Os01g52160.1	Chr1:30003532	LOC_Os05g45820.1	Chr5:26538000	8.88e-56
LOC_Os01g52200.1	Chr1:30017781	LOC_Os05g45740.1	Chr5:26497701	1.4e-61
LOC_Os01g52214.1	Chr1:30020917	LOC_Os05g45730.1	Chr5:26494486	1.79e-116
LOC_Os01g52250.4	Chr1:30030997	LOC_Os05g45720.1	Chr5:26485807	0
LOC_Os01g52260.1	Chr1:30042527	LOC_Os05g45710.1	Chr5:26480056	2.5e-176
LOC_Os01g52270.1	Chr1:30048291	LOC_Os05g45690.1	Chr5:26472204	9.69e-105
LOC_Os01g52390.1	Chr1:30095420	LOC_Os05g45660.2	Chr5:26464082	2.54e-106
LOC_Os01g52450.1	Chr1:30131348	LOC_Os05g45590.1	Chr5:26418621	0
LOC_Os01g52650.1	Chr1:30263383	LOC_Os05g45460.1	Chr5:26371480	7.94e-20
LOC_Os01g52730.1	Chr1:30322749	LOC_Os05g45440.1	Chr5:26366391	4.68e-11
LOC_Os01g52880.1	Chr1:30407036	LOC_Os05g45430.1	Chr5:26356708	0
LOC_Os01g52920.1	Chr1:30426929	LOC_Os05g45400.1	Chr5:26333793	0
LOC_Os01g53020.1	Chr1:30472593	LOC_Os05g45350.1	Chr5:26311382	4.21e-158
LOC_Os01g53070.1	Chr1:30490746	LOC_Os05g45340.1	Chr5:26300407	0
LOC_Os01g53079.1	Chr1:30501605	LOC_Os05g45320.1	Chr5:26292353	9.46e-53
LOC_Os01g53200.1	Chr1:30561145	LOC_Os05g45240.1	Chr5:26261275	0
LOC_Os01g53260.1	Chr1:30604295	LOC_Os05g45230.1	Chr5:26256951	2.73e-16
LOC_Os01g53280.2	Chr1:30608363	LOC_Os05g45220.1	Chr5:26249567	3.88e-83
LOC_Os01g53294.1	Chr1:30622671	LOC_Os05g45210.1	Chr5:26237458	0
LOC_Os01g53330.1	Chr1:30647512	LOC_Os05g45200.1	Chr5:26235606	1.39e-178
LOC_Os01g53470.1	Chr1:30718930	LOC_Os05g45070.1	Chr5:26189646	7.16e-79
LOC_Os01g53500.1	Chr1:30730645	LOC_Os05g45060.1	Chr5:26186580	4.3e-63
LOC_Os01g53520.1	Chr1:30738697	LOC_Os05g45050.1	Chr5:26180088	3.26e-144
LOC_Os01g53650.1	Chr1:30824689	LOC_Os05g45020.1	Chr5:26171092	3.28e-72
LOC_Os01g53680.1	Chr1:30840129	LOC_Os05g44922.1	Chr5:26107195	0
LOC_Os01g53700.1	Chr1:30850589	LOC_Os05g44916.1	Chr5:26101219	0
LOC_Os01g53710.1	Chr1:30868407	LOC_Os05g44910.1	Chr5:26095991	1.84e-160
LOC_Os01g53730.1	Chr1:30884821	LOC_Os05g44900.1	Chr5:26094627	3.06e-49
LOC_Os01g53880.1	Chr1:30975765	LOC_Os05g44810.3	Chr5:26052916	6.62e-122
LOC_Os01g53920.1	Chr1:31006029	LOC_Os05g44770.1	Chr5:26021574	0
LOC_Os01g53930.1	Chr1:31009006	LOC_Os05g44760.1	Chr5:26017295	0
LOC_Os01g53980.1	Chr1:31047510	LOC_Os05g44630.1	Chr5:25962249	1.01e-95
LOC_Os01g53990.1	Chr1:31055593	LOC_Os05g44600.1	Chr5:25949108	0
LOC_Os01g54040.2	Chr1:31083055	LOC_Os05g44590.2	Chr5:25942431	0
LOC_Os01g54050.1	Chr1:31092032	LOC_Os05g44570.1	Chr5:25927984	1.97e-93
LOC_Os01g54080.1	Chr1:31099393	LOC_Os05g44560.1	Chr5:25918485	0
LOC_Os01g54140.1	Chr1:31134252	LOC_Os05g44410.1	Chr5:25846342	9.69e-46
LOC_Os01g54210.1	Chr1:31180196	LOC_Os05g44400.1	Chr5:25832469	7.19e-111
LOC_Os01g54340.1	Chr1:31272337	LOC_Os05g44300.1	Chr5:25776476	4.3e-97
LOC_Os01g54350.1	Chr1:31275097	LOC_Os05g44290.1	Chr5:25771768	0
LOC_Os01g54400.1	Chr1:31298867	LOC_Os05g44270.1	Chr5:25760309	3.27e-53
LOC_Os01g54450.1	Chr1:31324472	LOC_Os05g44260.1	Chr5:25748570	6.39e-20
LOC_Os01g54470.1	Chr1:31331308	LOC_Os05g44200.1	Chr5:25682815	0
LOC_Os01g54490.1	Chr1:31343364	LOC_Os05g44180.1	Chr5:25667455	7.41e-83
LOC_Os01g54560.1	Chr1:31373407	LOC_Os05g44100.1	Chr5:25641595	0
LOC_Os01g54570.1	Chr1:31391261	LOC_Os05g44090.1	Chr5:25635962	4.53e-56
LOC_Os01g54590.1	Chr1:31403786	LOC_Os05g44070.1	Chr5:25625102	1.51e-146
LOC_Os01g54920.1	Chr1:31585098	LOC_Os05g43970.1	Chr5:25582055	2.94e-39
LOC_Os01g54930.1	Chr1:31592123	LOC_Os05g43950.1	Chr5:25575639	0
LOC_Os01g54969.1	Chr1:31610738	LOC_Os05g43930.1	Chr5:25564508	1.15e-101
LOC_Os01g54990.1	Chr1:31617167	LOC_Os05g43920.1	Chr5:25555850	0
LOC_Os01g55240.1	Chr1:31795105	LOC_Os05g43880.1	Chr5:25515053	1.6e-127
LOC_Os01g55280.1	Chr1:31815517	LOC_Os05g43870.1	Chr5:25508741	2.94e-25
LOC_Os01g55410.1	Chr1:31919494	LOC_Os05g43860.1	Chr5:25503071	4.28e-13
LOC_Os01g55430.1	Chr1:31927134	LOC_Os05g43850.1	Chr5:25497294	4.57e-157
LOC_Os01g55450.1	Chr1:31943528	LOC_Os05g43840.1	Chr5:25489315	0
LOC_Os01g55700.1	Chr1:32072449	LOC_Os05g43770.1	Chr5:25446886	3.87e-179
LOC_Os01g55750.2	Chr1:32106832	LOC_Os05g43760.1	Chr5:25436354	1.24e-52
LOC_Os01g55820.1	Chr1:32145824	LOC_Os05g43690.1	Chr5:25399241	2.49e-42
LOC_Os01g56010.1	Chr1:32249971	LOC_Os05g43590.1	Chr5:25350634	1.65e-58
LOC_Os01g56230.2	Chr1:32381210	LOC_Os05g43540.1	Chr5:25312740	4.36e-151
LOC_Os01g56380.1	Chr1:32501013	LOC_Os05g43510.1	Chr5:25291060	0
LOC_Os01g56390.1	Chr1:32508396	LOC_Os05g43490.1	Chr5:25283108	1.95e-170
LOC_Os01g56450.1	Chr1:32534857	LOC_Os05g43460.1	Chr5:25266205	1.89e-66
LOC_Os01g56550.1	Chr1:32598081	LOC_Os05g43450.1	Chr5:25260665	1.46e-152
LOC_Os01g56600.1	Chr1:32652482	LOC_Os05g43390.1	Chr5:25229675	0
LOC_Os01g56620.1	Chr1:32660700	LOC_Os05g43374.1	Chr5:25219780	4.83e-86
LOC_Os01g56680.2	Chr1:32707831	LOC_Os05g43310.1	Chr5:25193458	1.78e-32
LOC_Os01g56764.1	Chr1:32747534	LOC_Os05g43300.1	Chr5:25188215	0
LOC_Os01g56800.1	Chr1:32773565	LOC_Os05g43280.1	Chr5:25176651	0
LOC_Os01g57150.1	Chr1:33029111	LOC_Os05g42340.1	Chr5:24774717	1.87e-30
LOC_Os01g57220.1	Chr1:33059197	LOC_Os05g42330.1	Chr5:24762161	1.3e-174
LOC_Os01g57240.1	Chr1:33073501	LOC_Os05g42290.1	Chr5:24735520	7.11e-94
LOC_Os01g57360.1	Chr1:33154276	LOC_Os05g42270.1	Chr5:24724324	0
LOC_Os01g57370.1	Chr1:33168429	LOC_Os05g42250.1	Chr5:24711968	0
LOC_Os01g57450.1	Chr1:33200667	LOC_Os05g42230.1	Chr5:24696315	2.43e-108
LOC_Os01g57510.1	Chr1:33227652	LOC_Os05g42210.1	Chr5:24676774	0
LOC_Os01g57570.1	Chr1:33264231	LOC_Os05g42190.1	Chr5:24669652	4.57e-134
LOC_Os01g57580.1	Chr1:33272395	LOC_Os05g42180.1	Chr5:24663914	1.9e-56
LOC_Os01g57610.1	Chr1:33308448	LOC_Os05g42150.1	Chr5:24643516	0
LOC_Os01g57620.1	Chr1:33317039	LOC_Os05g42140.1	Chr5:24633021	5.82e-80
LOC_Os01g57730.1	Chr1:33382329	LOC_Os05g42000.1	Chr5:24587145	7.68e-122
LOC_Os01g57940.1	Chr1:33494602	LOC_Os05g41950.1	Chr5:24569152	0
LOC_Os01g57942.1	Chr1:33498513	LOC_Os04g16846.1	Chr4:9162190	4.22e-172
LOC_Os01g57945.1	Chr1:33500151	LOC_Os04g16844.1	Chr4:9160768	1.02e-96
LOC_Os01g57946.1	Chr1:33500853	LOC_Os04g16842.1	Chr4:9159535	0
LOC_Os01g57954.1	Chr1:33502759	LOC_Os04g16834.1	Chr4:9158320	7.23e-72
LOC_Os01g57956.1	Chr1:33503702	LOC_Os04g16828.1	Chr4:9157268	1.76e-86
LOC_Os01g57958.1	Chr1:33504237	LOC_Os04g16826.1	Chr4:9156712	1.15e-84
LOC_Os01g57962.1	Chr1:33522543	LOC_Os04g16760.1	Chr4:9128391	0
LOC_Os01g57966.1	Chr1:33527626	LOC_Os04g16736.1	Chr4:9110741	1.91e-126
LOC_Os01g58130.1	Chr1:33618365	LOC_Os05g41920.1	Chr5:24551181	9.1e-13
LOC_Os01g58220.1	Chr1:33651142	LOC_Os05g41900.2	Chr5:24537805	2.97e-69
LOC_Os01g58400.1	Chr1:33740650	LOC_Os05g41795.1	Chr5:24473136	0
LOC_Os01g58420.1	Chr1:33766979	LOC_Os05g41760.1	Chr5:24427885	4.91e-25
LOC_Os01g58580.1	Chr1:33869142	LOC_Os05g41660.1	Chr5:24383180	6.47e-153
LOC_Os01g58610.1	Chr1:33884920	LOC_Os05g41640.3	Chr5:24378361	0
LOC_Os01g58730.1	Chr1:33949387	LOC_Os05g41610.1	Chr5:24371212	6.18e-180
LOC_Os01g58740.1	Chr1:33952093	LOC_Os05g41590.1	Chr5:24357908	0
LOC_Os01g58760.1	Chr1:33962625	LOC_Os05g41540.1	Chr5:24321000	1.64e-73
LOC_Os01g58780.1	Chr1:33968738	LOC_Os05g41520.1	Chr5:24309236	3.9e-79
LOC_Os01g58800.1	Chr1:33976537	LOC_Os05g41500.1	Chr5:24298176	3.82e-13
LOC_Os01g58850.1	Chr1:33997100	LOC_Os05g41490.1	Chr5:24291470	1.38e-112
LOC_Os01g58870.1	Chr1:34017875	LOC_Os05g41480.1	Chr5:24287569	0
LOC_Os01g58890.2	Chr1:34033156	LOC_Os05g41460.1	Chr5:24279602	2.43e-30
LOC_Os01g58910.1	Chr1:34043140	LOC_Os05g41420.1	Chr5:24254535	0
LOC_Os01g59100.1	Chr1:34141403	LOC_Os05g41400.1	Chr5:24244154	8.42e-130
LOC_Os01g59120.1	Chr1:34149431	LOC_Os05g41390.1	Chr5:24240401	9.16e-178
LOC_Os01g59350.1	Chr1:34306514	LOC_Os03g20310.1	Chr3:11475898	1.68e-179
LOC_Os01g59350.1	Chr1:34306514	LOC_Os05g41280.1	Chr5:24180355	2.78e-147
LOC_Os01g59360.1	Chr1:34325310	LOC_Os05g41270.1	Chr5:24175473	0
LOC_Os01g59410.1	Chr1:34356640	LOC_Os05g41250.1	Chr5:24171334	8.04e-22
LOC_Os01g59440.1	Chr1:34379096	LOC_Os05g41230.1	Chr5:24149269	2.42e-81
LOC_Os01g59530.1	Chr1:34420990	LOC_Os03g20370.1	Chr3:11522674	2.42e-13
LOC_Os01g59530.1	Chr1:34420990	LOC_Os05g41210.1	Chr5:24132441	5.7e-13
LOC_Os01g59600.1	Chr1:34471014	LOC_Os05g41180.1	Chr5:24122438	5.41e-168
LOC_Os01g59620.1	Chr1:34480551	LOC_Os03g20430.1	Chr3:11560162	3.5e-135
LOC_Os01g59620.1	Chr1:34480551	LOC_Os05g41172.1	Chr5:24115580	0
LOC_Os01g59660.2	Chr1:34508364	LOC_Os05g41166.1	Chr5:24110841	2.03e-80
LOC_Os01g59670.1	Chr1:34514117	LOC_Os05g41150.1	Chr5:24103645	2.75e-19
LOC_Os01g59690.1	Chr1:34531768	LOC_Os03g20500.1	Chr3:11613231	7.87e-126
LOC_Os01g59690.1	Chr1:34531768	LOC_Os05g41130.1	Chr5:24089745	0
LOC_Os01g59730.1	Chr1:34550353	LOC_Os05g41110.1	Chr5:24078058	1.39e-63
LOC_Os01g59750.1	Chr1:34560664	LOC_Os03g20630.1	Chr3:11672780	1.89e-54
LOC_Os01g59760.1	Chr1:34565292	LOC_Os03g20650.1	Chr3:11683444	1.02e-37
LOC_Os01g59760.1	Chr1:34565292	LOC_Os05g41070.1	Chr5:24062649	1.54e-130
LOC_Os01g59790.3	Chr1:34580803	LOC_Os05g41060.1	Chr5:24057693	5.29e-135
LOC_Os01g59850.1	Chr1:34612587	LOC_Os03g20720.1	Chr3:11724995	8.42e-104
LOC_Os01g59870.1	Chr1:34626184	LOC_Os03g20760.1	Chr3:11751863	3.06e-22
LOC_Os01g59870.1	Chr1:34626184	LOC_Os05g41030.1	Chr5:24045497	5.42e-47
LOC_Os01g59880.1	Chr1:34629359	LOC_Os05g41000.1	Chr5:24033610	1.44e-111
LOC_Os01g59930.1	Chr1:34652074	LOC_Os05g40990.1	Chr5:24027775	7.2e-170
LOC_Os01g59950.1	Chr1:34663998	LOC_Os05g40950.1	Chr5:24013453	5.03e-73
LOC_Os01g59990.2	Chr1:34682580	LOC_Os05g40820.1	Chr5:23939790	5.49e-90
LOC_Os01g60060.1	Chr1:34738321	LOC_Os03g21230.1	Chr3:12117811	0
LOC_Os01g60060.1	Chr1:34738321	LOC_Os05g40770.1	Chr5:23899428	0
LOC_Os01g60080.1	Chr1:34746852	LOC_Os05g40740.1	Chr5:23883406	0
LOC_Os01g60110.1	Chr1:34769117	LOC_Os11g03130.1	Chr11:1128553	8.95e-110
LOC_Os01g60110.1	Chr1:34769117	LOC_Os12g02880.1	Chr12:1052828	5.59e-110
LOC_Os01g60120.2	Chr1:34776125	LOC_Os05g40700.1	Chr5:23865753	3.86e-144
LOC_Os01g60140.1	Chr1:34788401	LOC_Os05g40650.1	Chr5:23839378	0
LOC_Os01g60140.1	Chr1:34788401	LOC_Os11g03070.1	Chr11:1085610	0
LOC_Os01g60140.1	Chr1:34788401	LOC_Os12g02840.1	Chr12:1018201	0
LOC_Os01g60170.1	Chr1:34801146	LOC_Os05g40630.1	Chr5:23825573	3.88e-80
LOC_Os01g60170.1	Chr1:34801146	LOC_Os11g02750.1	Chr11:896130	1.1e-61
LOC_Os01g60170.1	Chr1:34801146	LOC_Os12g02720.1	Chr12:954452	4.1e-61
LOC_Os01g60190.2	Chr1:34804379	LOC_Os03g21260.1	Chr3:12145869	0
LOC_Os01g60190.2	Chr1:34804379	LOC_Os05g40420.1	Chr5:23748677	0
LOC_Os01g60200.1	Chr1:34808183	LOC_Os05g40410.1	Chr5:23743472	0
LOC_Os01g60230.1	Chr1:34834581	LOC_Os05g40330.1	Chr5:23697738	0
LOC_Os01g60260.1	Chr1:34852308	LOC_Os05g40290.1	Chr5:23672748	4.3e-140
LOC_Os01g60280.1	Chr1:34868404	LOC_Os05g40270.8	Chr5:23653397	0
LOC_Os01g60330.1	Chr1:34899156	LOC_Os03g21510.1	Chr3:12288225	0
LOC_Os01g60330.1	Chr1:34899156	LOC_Os05g40200.1	Chr5:23605419	0
LOC_Os01g60420.1	Chr1:34943808	LOC_Os05g40170.1	Chr5:23593038	5.61e-26
LOC_Os01g60490.1	Chr1:34981468	LOC_Os11g02470.1	Chr11:749998	3.92e-25
LOC_Os01g60520.1	Chr1:34996792	LOC_Os05g40070.1	Chr5:23536113	3.79e-23
LOC_Os01g60600.1	Chr1:35032511	LOC_Os12g02420.1	Chr12:802489	2.51e-25
LOC_Os01g60640.1	Chr1:35062734	LOC_Os05g40060.1	Chr5:23529423	6.44e-33
LOC_Os01g60670.1	Chr1:35081925	LOC_Os03g21730.1	Chr3:12411275	0
LOC_Os01g60670.1	Chr1:35081925	LOC_Os05g40050.1	Chr5:23524087	0
LOC_Os01g60690.1	Chr1:35094446	LOC_Os05g40030.1	Chr5:23511795	9.52e-16
LOC_Os01g60730.2	Chr1:35121641	LOC_Os05g40020.1	Chr5:23510183	1.47e-41
LOC_Os01g60730.2	Chr1:35121641	LOC_Os11g02424.1	Chr11:722930	2.58e-45
LOC_Os01g60730.2	Chr1:35121641	LOC_Os12g02350.1	Chr12:763791	1.01e-42
LOC_Os01g60740.1	Chr1:35129858	LOC_Os05g40010.1	Chr5:23508004	9.73e-44
LOC_Os01g60740.1	Chr1:35129858	LOC_Os11g02369.1	Chr11:693419	4.65e-23
LOC_Os01g60740.1	Chr1:35129858	LOC_Os12g02310.1	Chr12:732978	5.05e-23
LOC_Os01g60770.1	Chr1:35145516	LOC_Os03g21820.1	Chr3:12469262	2.07e-128
LOC_Os01g60770.1	Chr1:35145516	LOC_Os05g39990.1	Chr5:23495606	2.3e-154
LOC_Os01g60790.1	Chr1:35153694	LOC_Os05g39960.1	Chr5:23483078	7.71e-59
LOC_Os01g60810.1	Chr1:35167600	LOC_Os03g21870.1	Chr3:12509516	1.16e-13
LOC_Os01g60810.1	Chr1:35167600	LOC_Os05g39950.1	Chr5:23477065	4.09e-75
LOC_Os01g60850.1	Chr1:35176439	LOC_Os11g02270.1	Chr11:646980	2.68e-63
LOC_Os01g60850.1	Chr1:35176439	LOC_Os12g02230.1	Chr12:692719	9.01e-63
LOC_Os01g60860.1	Chr1:35185511	LOC_Os05g39930.1	Chr5:23463230	0
LOC_Os01g60900.1	Chr1:35224761	LOC_Os05g39880.1	Chr5:23434817	3.71e-32
LOC_Os01g60910.1	Chr1:35228867	LOC_Os03g22050.1	Chr3:12630705	0
LOC_Os01g60910.1	Chr1:35228867	LOC_Os05g39870.1	Chr5:23429486	0
LOC_Os01g60910.1	Chr1:35228867	LOC_Os11g02240.1	Chr11:630580	0
LOC_Os01g60910.1	Chr1:35228867	LOC_Os12g02200.1	Chr12:679074	0
LOC_Os01g60930.1	Chr1:35243884	LOC_Os05g39860.1	Chr5:23426645	4.01e-21
LOC_Os01g60940.1	Chr1:35247876	LOC_Os05g39830.1	Chr5:23408001	2.29e-38
LOC_Os01g61010.1	Chr1:35302492	LOC_Os05g39800.1	Chr5:23386717	0
LOC_Os01g61030.1	Chr1:35314359	LOC_Os05g39760.1	Chr5:23351716	0
LOC_Os01g61060.1	Chr1:35328776	LOC_Os05g39730.1	Chr5:23317204	3.95e-126
LOC_Os01g61080.1	Chr1:35347978	LOC_Os05g39720.1	Chr5:23310474	6.34e-145
LOC_Os01g61120.1	Chr1:35386694	LOC_Os05g39680.1	Chr5:23287870	0
LOC_Os01g61170.1	Chr1:35407930	LOC_Os05g39670.1	Chr5:23284633	5.25e-74
LOC_Os01g61180.1	Chr1:35409290	LOC_Os05g39610.1	Chr5:23254892	0
LOC_Os01g61210.1	Chr1:35421033	LOC_Os05g39580.1	Chr5:23239202	3.52e-89
LOC_Os01g61250.1	Chr1:35436701	LOC_Os05g39520.1	Chr5:23190629	0
LOC_Os01g61310.1	Chr1:35473695	LOC_Os05g39500.1	Chr5:23178205	2.68e-86
LOC_Os01g61350.1	Chr1:35491910	LOC_Os05g39450.1	Chr5:23138673	5.94e-98
LOC_Os01g61370.1	Chr1:35496868	LOC_Os05g39400.1	Chr5:23111297	6.97e-33
LOC_Os01g61420.1	Chr1:35513518	LOC_Os05g39380.1	Chr5:23101671	0
LOC_Os01g61460.1	Chr1:35538327	LOC_Os05g39350.1	Chr5:23080869	0
LOC_Os01g61470.1	Chr1:35547901	LOC_Os05g39260.1	Chr5:23020500	1.13e-41
LOC_Os01g61510.1	Chr1:35585865	LOC_Os05g39240.1	Chr5:23009214	0
LOC_Os01g61570.1	Chr1:35605705	LOC_Os05g39220.1	Chr5:22992520	2.12e-141
LOC_Os01g61580.1	Chr1:35609617	LOC_Os05g39110.1	Chr5:22932647	5.05e-103
LOC_Os01g61590.1	Chr1:35619684	LOC_Os05g39090.1	Chr5:22919309	0
LOC_Os01g61620.1	Chr1:35653186	LOC_Os05g39080.1	Chr5:22910888	0
LOC_Os01g61640.1	Chr1:35661080	LOC_Os05g39070.1	Chr5:22907937	8.95e-127
LOC_Os01g61680.1	Chr1:35686409	LOC_Os05g39060.1	Chr5:22904351	9.52e-74
LOC_Os01g61720.10	Chr1:35709498	LOC_Os05g38790.1	Chr5:22755924	2.66e-49
LOC_Os01g61810.2	Chr1:35756334	LOC_Os05g38820.4	Chr5:22772439	3.43e-59
LOC_Os01g61860.1	Chr1:35784462	LOC_Os03g17540.1	Chr3:9743501	0
LOC_Os01g61860.1	Chr1:35784462	LOC_Os05g38950.1	Chr5:22834946	0
LOC_Os01g61880.1	Chr1:35813148	LOC_Os05g38980.1	Chr5:22860152	0
LOC_Os01g61900.1	Chr1:35827134	LOC_Os05g38990.1	Chr5:22874242	2.81e-64
LOC_Os01g61910.1	Chr1:35832966	LOC_Os05g39000.1	Chr5:22878685	0
LOC_Os01g61920.1	Chr1:35840515	LOC_Os05g38740.1	Chr5:22736688	1.97e-68
LOC_Os01g61930.1	Chr1:35844675	LOC_Os05g38730.1	Chr5:22725609	0
LOC_Os01g61940.1	Chr1:35861147	LOC_Os03g17350.1	Chr3:9654330	0
LOC_Os01g61960.1	Chr1:35868921	LOC_Os05g38720.1	Chr5:22719262	5.18e-58
LOC_Os01g61980.1	Chr1:35881024	LOC_Os05g38690.1	Chr5:22698545	2.66e-115
LOC_Os01g61990.2	Chr1:35884769	LOC_Os03g17240.1	Chr3:9605153	0
LOC_Os01g62020.1	Chr1:35896974	LOC_Os03g17230.1	Chr3:9600151	1.18e-141
LOC_Os01g62030.1	Chr1:35900735	LOC_Os03g17220.1	Chr3:9599365	2.47e-17
LOC_Os01g62060.1	Chr1:35912076	LOC_Os03g17200.1	Chr3:9575542	2.59e-31
LOC_Os01g62060.1	Chr1:35912076	LOC_Os05g38680.1	Chr5:22678004	2.07e-38
LOC_Os01g62070.2	Chr1:35916734	LOC_Os05g38670.1	Chr5:22670927	9.12e-109
LOC_Os01g62110.1	Chr1:35952919	LOC_Os05g38660.1	Chr5:22665339	1.72e-23
LOC_Os01g62130.1	Chr1:35965949	LOC_Os03g17150.1	Chr3:9524919	5.52e-29
LOC_Os01g62130.1	Chr1:35965949	LOC_Os05g38600.1	Chr5:22638494	1.4e-16
LOC_Os01g62210.1	Chr1:36007366	LOC_Os05g38580.1	Chr5:22630314	2.75e-74
LOC_Os01g62230.1	Chr1:36013832	LOC_Os05g38560.1	Chr5:22625115	2.77e-50
LOC_Os01g62244.1	Chr1:36017204	LOC_Os05g38550.1	Chr5:22615856	2.1e-111
LOC_Os01g62290.1	Chr1:36039706	LOC_Os05g38530.1	Chr5:22599355	0
LOC_Os01g62300.1	Chr1:36044120	LOC_Os03g16910.1	Chr3:9402623	0
LOC_Os01g62350.1	Chr1:36083051	LOC_Os05g38520.4	Chr5:22596464	8.92e-66
LOC_Os01g62380.1	Chr1:36100441	LOC_Os05g38500.1	Chr5:22587172	0
LOC_Os01g62390.1	Chr1:36105408	LOC_Os05g38490.1	Chr5:22580337	0
LOC_Os01g62410.1	Chr1:36122778	LOC_Os05g38460.1	Chr5:22553303	0
LOC_Os01g62480.1	Chr1:36165920	LOC_Os03g16610.1	Chr3:9167558	0
LOC_Os01g62490.1	Chr1:36177289	LOC_Os05g38410.1	Chr5:22526731	0
LOC_Os01g62500.1	Chr1:36182449	LOC_Os05g38400.1	Chr5:22518317	0
LOC_Os01g62600.1	Chr1:36236842	LOC_Os05g38390.1	Chr5:22501354	0
LOC_Os01g62605.1	Chr1:36251954	LOC_Os03g16600.1	Chr3:9157589	1.88e-11
LOC_Os01g62605.1	Chr1:36251954	LOC_Os05g38380.1	Chr5:22496383	9.5e-11
LOC_Os01g62610.1	Chr1:36253547	LOC_Os05g38370.1	Chr5:22492398	9.35e-96
LOC_Os01g62620.1	Chr1:36257435	LOC_Os05g38360.2	Chr5:22488533	5.29e-163
LOC_Os01g62630.1	Chr1:36268063	LOC_Os03g16500.1	Chr3:9096263	1.06e-155
LOC_Os01g62640.1	Chr1:36274026	LOC_Os03g16480.1	Chr3:9084475	3.52e-16
LOC_Os01g62670.1	Chr1:36296114	LOC_Os03g16390.1	Chr3:9039563	1.26e-113
LOC_Os01g62670.1	Chr1:36296114	LOC_Os05g38320.1	Chr5:22464556	9.72e-176
LOC_Os01g62760.1	Chr1:36343948	LOC_Os03g16170.1	Chr3:8921370	3.61e-118
LOC_Os01g62760.1	Chr1:36343948	LOC_Os05g38290.2	Chr5:22450676	3.03e-150
LOC_Os01g62810.1	Chr1:36379629	LOC_Os05g38270.1	Chr5:22440563	0
LOC_Os01g62830.1	Chr1:36392152	LOC_Os05g38264.1	Chr5:22436430	2.23e-14
LOC_Os01g62840.1	Chr1:36395486	LOC_Os03g16150.3	Chr3:8909153	0
LOC_Os01g62850.1	Chr1:36398958	LOC_Os05g38250.1	Chr5:22425361	3.15e-71
LOC_Os01g62860.1	Chr1:36403442	LOC_Os05g38230.1	Chr5:22409905	2.33e-147
LOC_Os01g62890.1	Chr1:36420024	LOC_Os05g38160.1	Chr5:22384138	1.04e-139
LOC_Os01g62900.1	Chr1:36430978	LOC_Os05g38150.1	Chr5:22374029	0
LOC_Os01g62920.1	Chr1:36445019	LOC_Os05g38120.1	Chr5:22353997	0
LOC_Os01g62970.1	Chr1:36480510	LOC_Os05g38040.1	Chr5:22303384	2.72e-13
LOC_Os01g62990.1	Chr1:36485585	LOC_Os05g38000.1	Chr5:22293497	0
LOC_Os01g63010.1	Chr1:36496069	LOC_Os05g37970.2	Chr5:22276282	2.18e-62
LOC_Os01g63050.1	Chr1:36527672	LOC_Os05g37930.1	Chr5:22238993	1.39e-116
LOC_Os01g63060.1	Chr1:36540147	LOC_Os05g37910.1	Chr5:22214569	0
LOC_Os01g63230.1	Chr1:36643577	LOC_Os05g37880.1	Chr5:22184180	0
LOC_Os01g63290.1	Chr1:36687545	LOC_Os05g37820.1	Chr5:22155977	2.61e-157
LOC_Os01g63310.1	Chr1:36697008	LOC_Os05g37800.1	Chr5:22140046	0
LOC_Os01g63420.1	Chr1:36746807	LOC_Os05g37690.1	Chr5:22060723	0
LOC_Os01g63480.1	Chr1:36794890	LOC_Os05g37660.1	Chr5:22040054	0
LOC_Os01g63580.1	Chr1:36863214	LOC_Os05g37600.1	Chr5:22005196	0
LOC_Os01g63620.1	Chr1:36894554	LOC_Os05g37520.2	Chr5:21963774	0
LOC_Os01g63770.1	Chr1:36998338	LOC_Os05g37470.1	Chr5:21926799	0
LOC_Os01g63810.1	Chr1:37021488	LOC_Os05g37450.1	Chr5:21914659	1.12e-57
LOC_Os01g63880.1	Chr1:37065393	LOC_Os05g37340.1	Chr5:21839593	3.83e-72
LOC_Os01g63890.1	Chr1:37069394	LOC_Os12g05410.1	Chr12:2449160	2.94e-96
LOC_Os01g63930.1	Chr1:37095403	LOC_Os05g37250.1	Chr5:21790820	0
LOC_Os01g63930.1	Chr1:37095403	LOC_Os12g05440.1	Chr12:2468054	0
LOC_Os01g63970.1	Chr1:37133557	LOC_Os12g05550.1	Chr12:2546328	9.23e-98
LOC_Os01g63980.1	Chr1:37146917	LOC_Os05g37190.1	Chr5:21737275	2.88e-121
LOC_Os01g63990.1	Chr1:37154448	LOC_Os04g33590.1	Chr4:20338877	2.91e-117
LOC_Os01g63990.1	Chr1:37154448	LOC_Os12g05600.1	Chr12:2571623	5.26e-135
LOC_Os01g64010.2	Chr1:37177434	LOC_Os12g05660.3	Chr12:2602352	1.53e-90
LOC_Os01g64020.1	Chr1:37181216	LOC_Os05g37170.1	Chr5:21719683	0
LOC_Os01g64020.1	Chr1:37181216	LOC_Os12g05680.1	Chr12:2605715	7.39e-136
LOC_Os01g64120.1	Chr1:37241155	LOC_Os04g33630.1	Chr4:20365611	1.31e-47
LOC_Os01g64120.1	Chr1:37241155	LOC_Os05g37140.1	Chr5:21705672	1.63e-59
LOC_Os01g64170.1	Chr1:37269723	LOC_Os04g33640.2	Chr4:20373145	1.84e-167
LOC_Os01g64170.1	Chr1:37269723	LOC_Os05g37130.1	Chr5:21699329	3.2e-130
LOC_Os01g64300.1	Chr1:37323884	LOC_Os04g33760.1	Chr4:20443290	1.17e-23
LOC_Os01g64300.1	Chr1:37323884	LOC_Os12g05980.1	Chr12:2751805	8.44e-16
LOC_Os01g64310.1	Chr1:37334220	LOC_Os05g37080.1	Chr5:21668094	4.91e-85
LOC_Os01g64310.1	Chr1:37334220	LOC_Os12g05990.1	Chr12:2762322	1.45e-59
LOC_Os01g64360.1	Chr1:37358204	LOC_Os05g37040.1	Chr5:21646920	1.03e-19
LOC_Os01g64410.1	Chr1:37381457	LOC_Os04g33870.1	Chr4:20519152	8.62e-26
LOC_Os01g64410.1	Chr1:37381457	LOC_Os04g58820.1	Chr4:34988834	1.44e-30
LOC_Os01g64410.1	Chr1:37381457	LOC_Os05g36990.1	Chr5:21610390	8.55e-68
LOC_Os01g64410.1	Chr1:37381457	LOC_Os12g06150.1	Chr12:2898691	1.36e-26
LOC_Os01g64430.1	Chr1:37396145	LOC_Os05g36970.1	Chr5:21595856	5.55e-34
LOC_Os01g64430.1	Chr1:37396145	LOC_Os12g06160.1	Chr12:2911273	2.18e-18
LOC_Os01g64450.1	Chr1:37406183	LOC_Os04g58850.1	Chr4:35000969	5.45e-27
LOC_Os01g64470.1	Chr1:37412000	LOC_Os12g06220.1	Chr12:2950598	3.15e-12
LOC_Os01g64490.1	Chr1:37417030	LOC_Os05g36960.1	Chr5:21587642	0
LOC_Os01g64560.1	Chr1:37457453	LOC_Os12g06330.1	Chr12:3024060	1.08e-34
LOC_Os01g64570.1	Chr1:37464270	LOC_Os04g34030.1	Chr4:20610145	3.8e-71
LOC_Os01g64570.1	Chr1:37464270	LOC_Os04g58920.1	Chr4:35054463	5.18e-126
LOC_Os01g64570.1	Chr1:37464270	LOC_Os12g06410.1	Chr12:3068759	9.34e-60
LOC_Os01g64590.1	Chr1:37472376	LOC_Os05g36900.1	Chr5:21555554	4.43e-82
LOC_Os01g64620.1	Chr1:37505155	LOC_Os04g34230.1	Chr4:20733300	1.42e-32
LOC_Os01g64620.1	Chr1:37505155	LOC_Os05g36310.1	Chr5:21509382	5.34e-31
LOC_Os01g64630.1	Chr1:37509885	LOC_Os05g36290.1	Chr5:21500570	0
LOC_Os01g64640.1	Chr1:37513746	LOC_Os04g34240.1	Chr4:20738833	2.53e-95
LOC_Os01g64640.1	Chr1:37513746	LOC_Os05g36280.1	Chr5:21499419	5.01e-96
LOC_Os01g64660.1	Chr1:37519523	LOC_Os05g36270.1	Chr5:21493839	0
LOC_Os01g64670.2	Chr1:37521959	LOC_Os04g59040.1	Chr4:35120685	6.29e-133
LOC_Os01g64670.2	Chr1:37521959	LOC_Os05g36260.1	Chr5:21491660	5.99e-131
LOC_Os01g64700.2	Chr1:37535946	LOC_Os04g59130.1	Chr4:35176146	0
LOC_Os01g64700.2	Chr1:37535946	LOC_Os05g36190.1	Chr5:21460163	0
LOC_Os01g64700.2	Chr1:37535946	LOC_Os12g06630.2	Chr12:3212523	0
LOC_Os01g64730.1	Chr1:37556674	LOC_Os05g36160.1	Chr5:21432457	9.13e-61
LOC_Os01g64760.1	Chr1:37576887	LOC_Os05g36150.1	Chr5:21427652	2.73e-127
LOC_Os01g64770.1	Chr1:37580452	LOC_Os05g36120.1	Chr5:21415020	0
LOC_Os01g64780.1	Chr1:37584160	LOC_Os05g36110.2	Chr5:21410003	8.47e-161
LOC_Os01g64790.1	Chr1:37589452	LOC_Os05g36100.1	Chr5:21404554	1.86e-33
LOC_Os01g64810.2	Chr1:37616704	LOC_Os05g36090.1	Chr5:21388694	0
LOC_Os01g64850.1	Chr1:37647019	LOC_Os05g36010.1	Chr5:21325499	0
LOC_Os01g64960.1	Chr1:37696778	LOC_Os04g59440.1	Chr4:35337067	3.95e-107
LOC_Os01g64970.1	Chr1:37710241	LOC_Os04g59450.1	Chr4:35344313	0
LOC_Os01g64970.1	Chr1:37710241	LOC_Os05g35760.1	Chr5:21224846	1.19e-45
LOC_Os01g65070.1	Chr1:37763432	LOC_Os05g35730.1	Chr5:21207906	0
LOC_Os01g65100.1	Chr1:37790340	LOC_Os04g59480.1	Chr4:35360056	1.71e-157
LOC_Os01g65200.3	Chr1:37834177	LOC_Os05g35594.1	Chr5:21144334	9.18e-179
LOC_Os01g65260.1	Chr1:37866113	LOC_Os05g35580.1	Chr5:21141376	0
LOC_Os01g65310.1	Chr1:37887605	LOC_Os05g35570.1	Chr5:21135238	0
LOC_Os01g65330.1	Chr1:37898925	LOC_Os05g35530.1	Chr5:21120817	0
LOC_Os01g65350.1	Chr1:37914757	LOC_Os05g35520.1	Chr5:21112585	0
LOC_Os01g65370.1	Chr1:37932350	LOC_Os05g35500.1	Chr5:21099294	6.15e-117
LOC_Os01g65380.1	Chr1:37948867	LOC_Os05g35460.1	Chr5:21065431	0
LOC_Os01g65410.1	Chr1:37962542	LOC_Os05g35440.1	Chr5:21050901	0
LOC_Os01g65440.1	Chr1:37982849	LOC_Os05g35380.1	Chr5:21006683	8.72e-89
LOC_Os01g65530.1	Chr1:38031498	LOC_Os05g35274.2	Chr5:20948168	1.15e-55
LOC_Os01g65590.1	Chr1:38072090	LOC_Os05g35266.1	Chr5:20944786	0
LOC_Os01g65620.1	Chr1:38098937	LOC_Os05g35240.1	Chr5:20936222	1.33e-15
LOC_Os01g65630.1	Chr1:38101544	LOC_Os05g35230.1	Chr5:20931114	5.5e-31
LOC_Os01g65780.1	Chr1:38197017	LOC_Os05g35200.2	Chr5:20898304	2.84e-163
LOC_Os01g65800.1	Chr1:38212852	LOC_Os05g35190.1	Chr5:20894101	0
LOC_Os01g65860.1	Chr1:38238475	LOC_Os05g35160.1	Chr5:20877978	5.14e-163
LOC_Os01g65880.1	Chr1:38254049	LOC_Os05g35140.1	Chr5:20870121	9.01e-124
LOC_Os01g65920.2	Chr1:38275055	LOC_Os05g35110.1	Chr5:20847172	0
LOC_Os01g65986.1	Chr1:38299999	LOC_Os05g35060.1	Chr5:20807057	0
LOC_Os01g66010.1	Chr1:38310583	LOC_Os05g34980.1	Chr5:20779070	0
LOC_Os01g66020.1	Chr1:38319060	LOC_Os05g34950.1	Chr5:20761457	0
LOC_Os01g66030.1	Chr1:38320785	LOC_Os05g34940.2	Chr5:20759446	3.73e-131
LOC_Os01g66050.1	Chr1:38329179	LOC_Os05g34900.1	Chr5:20728248	3.48e-143
LOC_Os01g66100.1	Chr1:38382382	LOC_Os05g34854.1	Chr5:20685346	7.7e-163
LOC_Os01g66120.1	Chr1:38398517	LOC_Os05g34830.1	Chr5:20678001	2.1e-152
LOC_Os01g66140.1	Chr1:38413166	LOC_Os05g34790.1	Chr5:20644708	1.78e-13
LOC_Os01g66180.1	Chr1:38443627	LOC_Os05g34770.1	Chr5:20630042	5.2e-58
LOC_Os01g66200.1	Chr1:38454786	LOC_Os05g34760.1	Chr5:20620923	1.2e-29
LOC_Os01g66270.1	Chr1:38489525	LOC_Os05g34730.1	Chr5:20601261	3.65e-35
LOC_Os01g66280.1	Chr1:38491271	LOC_Os05g34720.1	Chr5:20595673	7.25e-119
LOC_Os01g66300.1	Chr1:38509123	LOC_Os05g34670.1	Chr5:20568919	3.83e-168
LOC_Os01g66350.1	Chr1:38534823	LOC_Os05g34650.1	Chr5:20548363	0
LOC_Os01g66420.1	Chr1:38566147	LOC_Os05g34640.1	Chr5:20542370	3.94e-144
LOC_Os01g66490.1	Chr1:38611435	LOC_Os05g34600.1	Chr5:20516305	2.41e-110
LOC_Os01g66510.1	Chr1:38627746	LOC_Os05g34550.1	Chr5:20484912	1.54e-152
LOC_Os01g66590.3	Chr1:38676217	LOC_Os05g34450.1	Chr5:20414858	5.16e-95
LOC_Os01g66610.1	Chr1:38688210	LOC_Os05g34390.1	Chr5:20384039	2.66e-30
LOC_Os01g66700.1	Chr1:38740059	LOC_Os05g34320.1	Chr5:20314680	0
LOC_Os01g66740.1	Chr1:38759757	LOC_Os05g34270.1	Chr5:20283253	6.71e-73
LOC_Os01g68700.1	Chr1:39894642	LOC_Os08g41320.1	Chr8:26102849	1.44e-89
LOC_Os01g68700.1	Chr1:39894642	LOC_Os09g32510.1	Chr9:19406206	3.44e-86
LOC_Os01g68710.2	Chr1:39913894	LOC_Os08g41390.1	Chr8:26138467	4.92e-29
LOC_Os01g68710.2	Chr1:39913894	LOC_Os09g32526.1	Chr9:19415322	1.54e-73
LOC_Os01g68900.1	Chr1:40036038	LOC_Os08g41520.1	Chr8:26231788	1.38e-19
LOC_Os01g68900.1	Chr1:40036038	LOC_Os09g32730.1	Chr9:19519240	6.29e-23
LOC_Os01g68930.1	Chr1:40056053	LOC_Os04g30790.1	Chr4:18407325	1.95e-24
LOC_Os01g69070.1	Chr1:40136225	LOC_Os08g41720.1	Chr8:26332323	7.12e-128
LOC_Os01g69070.1	Chr1:40136225	LOC_Os09g32770.1	Chr9:19549906	4.08e-111
LOC_Os01g69080.1	Chr1:40146507	LOC_Os02g30200.1	Chr2:17952229	0
LOC_Os01g69080.1	Chr1:40146507	LOC_Os04g31070.1	Chr4:18560177	0
LOC_Os01g69090.1	Chr1:40153160	LOC_Os08g41740.1	Chr8:26344870	2.8e-79
LOC_Os01g69100.1	Chr1:40167740	LOC_Os04g31110.1	Chr4:18598867	3.77e-16
LOC_Os01g69130.1	Chr1:40182716	LOC_Os04g31190.1	Chr4:18659440	0
LOC_Os01g69200.1	Chr1:40215071	LOC_Os08g41800.1	Chr8:26398324	9.31e-101
LOC_Os01g69230.1	Chr1:40235090	LOC_Os02g30230.2	Chr2:17975289	0
LOC_Os01g69230.1	Chr1:40235090	LOC_Os04g31330.1	Chr4:18740585	0
LOC_Os01g69230.1	Chr1:40235090	LOC_Os08g41820.1	Chr8:26413741	5.69e-172
LOC_Os01g69240.1	Chr1:40238685	LOC_Os04g31340.1	Chr4:18746901	1.87e-172
LOC_Os01g69270.1	Chr1:40256803	LOC_Os02g30300.1	Chr2:18025721	2.89e-97
LOC_Os01g69270.1	Chr1:40256803	LOC_Os04g31610.1	Chr4:18905455	7.89e-111
LOC_Os01g69830.1	Chr1:40331733	LOC_Os08g41940.1	Chr8:26501167	6.29e-53
LOC_Os01g69830.1	Chr1:40331733	LOC_Os09g32944.1	Chr9:19643463	1.04e-44
LOC_Os01g69850.1	Chr1:40344329	LOC_Os08g41960.1	Chr8:26518976	1.86e-34
LOC_Os01g69850.1	Chr1:40344329	LOC_Os09g32948.1	Chr9:19653389	7.62e-26
LOC_Os01g69870.1	Chr1:40371946	LOC_Os09g32960.1	Chr9:19671224	3.03e-18
LOC_Os01g69890.1	Chr1:40379245	LOC_Os02g30470.1	Chr2:18145264	5.84e-30
LOC_Os01g69890.1	Chr1:40379245	LOC_Os04g31820.1	Chr4:19061844	2.7e-27
LOC_Os01g69910.1	Chr1:40397315	LOC_Os04g31900.1	Chr4:19105902	2.12e-52
LOC_Os01g69930.1	Chr1:40438233	LOC_Os02g30620.3	Chr2:18227411	2.2e-152
LOC_Os01g69930.1	Chr1:40438233	LOC_Os04g31940.1	Chr4:19130179	4.68e-154
LOC_Os01g70010.1	Chr1:40496343	LOC_Os09g32976.1	Chr9:19683541	3.27e-161
LOC_Os01g70050.1	Chr1:40526591	LOC_Os02g30810.1	Chr2:18371442	1.97e-26
LOC_Os01g70050.1	Chr1:40526591	LOC_Os08g42198.1	Chr8:26694538	3.09e-18
LOC_Os01g70050.1	Chr1:40526591	LOC_Os09g32984.1	Chr9:19691525	6.2e-23
LOC_Os01g70100.1	Chr1:40566660	LOC_Os08g42370.1	Chr8:26744794	0
LOC_Os01g70100.1	Chr1:40566660	LOC_Os09g33450.1	Chr9:19702022	0
LOC_Os01g70110.1	Chr1:40572819	LOC_Os09g33490.1	Chr9:19749085	1e-31
LOC_Os01g70230.1	Chr1:40665090	LOC_Os02g31160.1	Chr2:18658028	1.96e-24
LOC_Os01g70490.1	Chr1:40825681	LOC_Os02g31910.2	Chr2:18845552	0
LOC_Os01g70520.1	Chr1:40842242	LOC_Os05g30280.3	Chr5:17547345	0
LOC_Os01g70580.1	Chr1:40868708	LOC_Os05g30454.1	Chr5:17644844	1.16e-142
LOC_Os01g70590.1	Chr1:40875375	LOC_Os07g47540.1	Chr7:28435816	1.39e-34
LOC_Os01g70660.1	Chr1:40902493	LOC_Os02g31940.1	Chr2:18872288	0
LOC_Os01g70710.1	Chr1:40930472	LOC_Os05g30570.1	Chr5:17714147	5.8e-41
LOC_Os01g70710.1	Chr1:40930472	LOC_Os07g47480.2	Chr7:28382557	6.82e-23
LOC_Os01g70730.1	Chr1:40942204	LOC_Os07g47450.1	Chr7:28367895	4.55e-33
LOC_Os01g70780.1	Chr1:40966659	LOC_Os07g47410.1	Chr7:28346611	4.95e-24
LOC_Os01g70790.1	Chr1:40973255	LOC_Os05g30740.1	Chr5:17803040	6.44e-49
LOC_Os01g70790.1	Chr1:40973255	LOC_Os07g47390.1	Chr7:28339687	1.23e-36
LOC_Os01g70830.1	Chr1:40999828	LOC_Os05g30760.1	Chr5:17821376	2.97e-55
LOC_Os01g70940.2	Chr1:41061091	LOC_Os07g47350.1	Chr7:28312108	0
LOC_Os01g70970.1	Chr1:41079469	LOC_Os05g30820.1	Chr5:17885534	0
LOC_Os01g70980.1	Chr1:41085901	LOC_Os05g30860.1	Chr5:17914212	2.38e-70
LOC_Os01g71000.1	Chr1:41095905	LOC_Os05g30870.1	Chr5:17922837	0
LOC_Os01g71000.1	Chr1:41095905	LOC_Os07g47270.1	Chr7:28250042	0
LOC_Os01g71010.1	Chr1:41100496	LOC_Os05g30900.1	Chr5:17941947	0
LOC_Os01g71010.1	Chr1:41100496	LOC_Os07g47250.1	Chr7:28240466	1.22e-148
LOC_Os01g71050.1	Chr1:41116985	LOC_Os05g30950.1	Chr5:17965061	1.2e-121
LOC_Os01g71200.1	Chr1:41193350	LOC_Os05g30980.1	Chr5:17995203	0
LOC_Os01g71220.1	Chr1:41203847	LOC_Os05g30990.1	Chr5:18003906	1.66e-78
LOC_Os01g71230.1	Chr1:41214311	LOC_Os05g31000.1	Chr5:18012300	1.12e-97
LOC_Os01g71270.1	Chr1:41242467	LOC_Os05g31020.1	Chr5:18016617	0
LOC_Os01g71310.1	Chr1:41300203	LOC_Os05g31040.1	Chr5:18033251	0
LOC_Os01g71320.1	Chr1:41305317	LOC_Os05g31110.1	Chr5:18075301	0
LOC_Os01g71650.1	Chr1:41525723	LOC_Os05g31140.1	Chr5:18106224	5.89e-76
LOC_Os01g71970.1	Chr1:41711881	LOC_Os05g31380.1	Chr5:18234846	1.51e-70
LOC_Os01g72100.1	Chr1:41825882	LOC_Os05g31620.1	Chr5:18406480	1.88e-72
LOC_Os01g72190.1	Chr1:41861562	LOC_Os05g31690.1	Chr5:18448000	1.23e-31
LOC_Os01g72230.1	Chr1:41882488	LOC_Os05g31720.1	Chr5:18466963	1.5e-169
LOC_Os01g72260.1	Chr1:41896504	LOC_Os05g31740.1	Chr5:18487281	0
LOC_Os01g72280.1	Chr1:41904210	LOC_Os05g31770.1	Chr5:18502646	1.17e-92
LOC_Os01g72320.1	Chr1:41925595	LOC_Os05g31920.2	Chr5:18586998	0
LOC_Os01g72360.1	Chr1:41971985	LOC_Os05g31970.1	Chr5:18629300	5.89e-68
LOC_Os01g72490.1	Chr1:42037167	LOC_Os05g32070.1	Chr5:18693817	8e-106
LOC_Os01g72560.1	Chr1:42081066	LOC_Os05g32130.1	Chr5:18732424	3.02e-52
LOC_Os01g72690.1	Chr1:42177832	LOC_Os05g32210.1	Chr5:18779694	0
LOC_Os01g72710.1	Chr1:42190284	LOC_Os05g32230.1	Chr5:18796428	0
LOC_Os01g72790.1	Chr1:42229506	LOC_Os05g32360.1	Chr5:18868481	0
LOC_Os01g73130.1	Chr1:42417816	LOC_Os05g01560.1	Chr5:326134	1.34e-95
LOC_Os01g73310.1	Chr1:42484073	LOC_Os05g01600.1	Chr5:354130	0
LOC_Os01g73410.1	Chr1:42541330	LOC_Os05g01610.1	Chr5:362500	0
LOC_Os01g73620.1	Chr1:42646047	LOC_Os05g01690.1	Chr5:411095	0
LOC_Os01g73890.1	Chr1:42819031	LOC_Os05g01710.1	Chr5:437013	4.66e-66
LOC_Os01g73960.1	Chr1:42845757	LOC_Os05g01730.2	Chr5:446349	4.51e-62
LOC_Os01g73970.1	Chr1:42848228	LOC_Os05g01760.1	Chr5:453836	0
LOC_Os01g73980.1	Chr1:42855657	LOC_Os05g01810.1	Chr5:486053	0
LOC_Os01g73990.1	Chr1:42858764	LOC_Os05g01820.1	Chr5:492255	6.71e-90
LOC_Os01g74030.1	Chr1:42876539	LOC_Os05g01910.1	Chr5:516916	0
LOC_Os01g74040.1	Chr1:42884891	LOC_Os05g01940.1	Chr5:537846	4.45e-101
LOC_Os01g74200.1	Chr1:42981192	LOC_Os05g02020.1	Chr5:577144	0
LOC_Os01g74330.1	Chr1:43066680	LOC_Os05g02120.1	Chr5:633689	0
LOC_Os01g74350.1	Chr1:43072748	LOC_Os05g02310.1	Chr5:739646	6.83e-143
LOC_Os01g74480.1	Chr1:43136224	LOC_Os05g02520.1	Chr5:872979	0
LOC_Os02g01326.1	Chr2:175810	LOC_Os06g01966.1	Chr6:543057	2.4e-126
LOC_Os02g01355.1	Chr2:199224	LOC_Os06g01890.1	Chr6:494850	1.47e-60
LOC_Os02g01365.1	Chr2:199224	LOC_Os06g01770.2	Chr6:444925	4.4e-65
LOC_Os02g01490.1	Chr2:279583	LOC_Os06g01650.1	Chr6:387203	0
LOC_Os02g01500.1	Chr2:287571	LOC_Os06g01630.1	Chr6:370059	0
LOC_Os02g01510.1	Chr2:295302	LOC_Os06g01590.1	Chr6:346985	0
LOC_Os02g01520.1	Chr2:299744	LOC_Os06g01500.1	Chr6:305994	2.47e-118
LOC_Os02g04230.3	Chr2:1850954	LOC_Os06g49430.1	Chr6:29949829	0
LOC_Os02g04250.1	Chr2:1872601	LOC_Os06g49320.1	Chr6:29882897	0
LOC_Os02g04325.1	Chr2:1905767	LOC_Os06g49200.1	Chr6:29808493	3.95e-12
LOC_Os02g04450.4	Chr2:1967698	LOC_Os06g49180.1	Chr6:29798150	5.55e-133
LOC_Os02g04490.1	Chr2:1986422	LOC_Os06g49130.1	Chr6:29767892	7.29e-171
LOC_Os02g04510.1	Chr2:2001887	LOC_Os06g49120.1	Chr6:29762519	0
LOC_Os02g04550.1	Chr2:2036222	LOC_Os06g49070.1	Chr6:29737484	3.12e-13
LOC_Os02g04640.1	Chr2:2075496	LOC_Os06g49040.1	Chr6:29723457	6.77e-171
LOC_Os02g04650.1	Chr2:2082474	LOC_Os06g49030.1	Chr6:29713411	1.09e-102
LOC_Os02g04680.1	Chr2:2105726	LOC_Os06g49010.5	Chr6:29703530	5.43e-146
LOC_Os02g04800.1	Chr2:2205767	LOC_Os06g48960.1	Chr6:29665219	2.59e-67
LOC_Os02g04810.1	Chr2:2207419	LOC_Os06g48950.1	Chr6:29656969	0
LOC_Os02g04840.1	Chr2:2230652	LOC_Os06g48940.1	Chr6:29626216	0
LOC_Os02g05050.1	Chr2:2406657	LOC_Os06g48860.1	Chr6:29580155	5.36e-30
LOC_Os02g05060.1	Chr2:2408524	LOC_Os06g48850.1	Chr6:29577974	1.26e-51
LOC_Os02g05340.1	Chr2:2563637	LOC_Os06g48640.1	Chr6:29423023	0
LOC_Os02g05470.1	Chr2:2638417	LOC_Os06g48610.1	Chr6:29407744	1.13e-118
LOC_Os02g05480.1	Chr2:2642977	LOC_Os06g48590.1	Chr6:29398207	0
LOC_Os02g05510.1	Chr2:2664370	LOC_Os06g48534.1	Chr6:29365981	1.02e-123
LOC_Os02g05610.1	Chr2:2728848	LOC_Os06g48530.1	Chr6:29357512	0
LOC_Os02g05620.1	Chr2:2735886	LOC_Os06g48330.1	Chr6:29231004	0
LOC_Os02g05630.1	Chr2:2744209	LOC_Os06g48300.1	Chr6:29208086	2.97e-167
LOC_Os02g05640.1	Chr2:2757693	LOC_Os06g48290.1	Chr6:29198270	3.17e-40
LOC_Os02g05670.1	Chr2:2772143	LOC_Os06g48050.1	Chr6:29068772	9.93e-17
LOC_Os02g05692.1	Chr2:2791242	LOC_Os06g48040.1	Chr6:29059687	0
LOC_Os02g05700.1	Chr2:2798804	LOC_Os06g47890.1	Chr6:28969532	0
LOC_Os02g05710.1	Chr2:2804122	LOC_Os06g47860.1	Chr6:28962559	1.15e-167
LOC_Os02g05900.1	Chr2:2928922	LOC_Os06g47770.1	Chr6:28910275	0
LOC_Os02g05940.1	Chr2:2952131	LOC_Os06g47760.1	Chr6:28905577	0
LOC_Os02g05950.1	Chr2:2958769	LOC_Os06g47720.1	Chr6:28874838	0
LOC_Os02g06205.1	Chr2:3102631	LOC_Os06g47710.1	Chr6:28872387	2.56e-12
LOC_Os02g06330.1	Chr2:3164423	LOC_Os06g47590.1	Chr6:28818162	5.81e-49
LOC_Os02g06340.1	Chr2:3166574	LOC_Os06g47330.1	Chr6:28688794	0
LOC_Os02g06380.1	Chr2:3187941	LOC_Os06g47310.1	Chr6:28679459	4.01e-139
LOC_Os02g06400.1	Chr2:3197141	LOC_Os06g47290.1	Chr6:28658264	0
LOC_Os02g06430.1	Chr2:3212392	LOC_Os06g47250.1	Chr6:28644140	0
LOC_Os02g06520.1	Chr2:3254925	LOC_Os06g47100.1	Chr6:28547656	3.26e-49
LOC_Os02g06530.1	Chr2:3263668	LOC_Os06g46995.1	Chr6:28498520	0
LOC_Os02g06560.1	Chr2:3279687	LOC_Os06g46970.1	Chr6:28489960	4.35e-20
LOC_Os02g06584.3	Chr2:3297210	LOC_Os06g46890.1	Chr6:28457948	1.23e-95
LOC_Os02g06610.1	Chr2:3328664	LOC_Os06g46799.1	Chr6:28414030	1.04e-11
LOC_Os02g06640.1	Chr2:3340311	LOC_Os06g46770.1	Chr6:28401731	0
LOC_Os02g06660.1	Chr2:3351127	LOC_Os06g46754.1	Chr6:28390331	3.96e-46
LOC_Os02g06690.1	Chr2:3356970	LOC_Os06g46740.1	Chr6:28388296	1.08e-41
LOC_Os02g06840.2	Chr2:3453299	LOC_Os06g46570.1	Chr6:28275643	0
LOC_Os02g06910.1	Chr2:3486813	LOC_Os06g46410.1	Chr6:28158507	0
LOC_Os02g06920.1	Chr2:3495208	LOC_Os06g46366.1	Chr6:28133801	0
LOC_Os02g06930.2	Chr2:3504421	LOC_Os06g46330.1	Chr6:28090119	0
LOC_Os02g06950.1	Chr2:3522909	LOC_Os06g46270.1	Chr6:28037569	1.72e-91
LOC_Os02g06960.1	Chr2:3540933	LOC_Os06g46250.1	Chr6:28018048	2.29e-88
LOC_Os02g07030.1	Chr2:3594309	LOC_Os06g46030.1	Chr6:27904549	3.04e-86
LOC_Os02g07060.1	Chr2:3619838	LOC_Os06g46000.1	Chr6:27877522	0
LOC_Os02g07110.1	Chr2:3655348	LOC_Os06g45950.1	Chr6:27830246	2.02e-31
LOC_Os02g07170.1	Chr2:3682192	LOC_Os06g45890.1	Chr6:27777556	7.16e-32
LOC_Os02g07180.1	Chr2:3687919	LOC_Os06g45870.1	Chr6:27756424	4.98e-53
LOC_Os02g07210.1	Chr2:3705886	LOC_Os06g45850.1	Chr6:27743193	6.65e-128
LOC_Os02g07260.2	Chr2:3727494	LOC_Os06g45710.1	Chr6:27676318	0
LOC_Os02g07410.1	Chr2:3827674	LOC_Os06g45670.1	Chr6:27659070	2.56e-88
LOC_Os02g07430.1	Chr2:3833129	LOC_Os06g45650.1	Chr6:27637555	3.39e-63
LOC_Os02g07450.1	Chr2:3846025	LOC_Os06g45640.1	Chr6:27627767	2.94e-128
LOC_Os02g07460.1	Chr2:3853277	LOC_Os06g45610.1	Chr6:27614006	5.17e-22
LOC_Os02g07490.1	Chr2:3868113	LOC_Os06g45590.1	Chr6:27601120	0
LOC_Os02g07650.1	Chr2:3971431	LOC_Os06g45540.1	Chr6:27557183	7.04e-107
LOC_Os02g07730.1	Chr2:4030929	LOC_Os06g45440.1	Chr6:27469974	7e-157
LOC_Os02g07750.1	Chr2:4038431	LOC_Os06g45430.1	Chr6:27466365	0
LOC_Os02g07770.1	Chr2:4058208	LOC_Os06g45410.1	Chr6:27456910	2e-116
LOC_Os02g07780.1	Chr2:4073883	LOC_Os06g45310.1	Chr6:27387537	1.79e-56
LOC_Os02g07790.1	Chr2:4078379	LOC_Os06g45300.2	Chr6:27384328	0
LOC_Os02g07810.1	Chr2:4086437	LOC_Os06g45240.1	Chr6:27335847	0
LOC_Os02g07840.1	Chr2:4109770	LOC_Os06g45140.1	Chr6:27299914	3.43e-48
LOC_Os02g07870.1	Chr2:4119976	LOC_Os06g45120.1	Chr6:27286243	0
LOC_Os02g07880.1	Chr2:4129120	LOC_Os06g45110.1	Chr6:27279950	0
LOC_Os02g07900.1	Chr2:4135897	LOC_Os06g45050.1	Chr6:27257457	0
LOC_Os02g07930.1	Chr2:4149770	LOC_Os06g45040.1	Chr6:27253383	3.7e-37
LOC_Os02g07960.3	Chr2:4165323	LOC_Os06g45020.1	Chr6:27226619	0
LOC_Os02g08070.1	Chr2:4247472	LOC_Os06g44860.1	Chr6:27114986	9e-57
LOC_Os02g08080.1	Chr2:4264389	LOC_Os06g44810.1	Chr6:27068985	7.01e-74
LOC_Os02g08100.1	Chr2:4280499	LOC_Os06g44620.1	Chr6:26943094	0
LOC_Os02g08110.1	Chr2:4286999	LOC_Os06g44610.1	Chr6:26937147	7.63e-48
LOC_Os02g08150.1	Chr2:4315275	LOC_Os06g44450.1	Chr6:26843087	3.32e-119
LOC_Os02g08170.1	Chr2:4326075	LOC_Os06g44420.1	Chr6:26829527	1.6e-34
LOC_Os02g08180.1	Chr2:4332272	LOC_Os06g44374.1	Chr6:26782832	2.97e-43
LOC_Os02g08220.1	Chr2:4350872	LOC_Os06g44320.1	Chr6:26756214	9.33e-41
LOC_Os02g08230.1	Chr2:4355045	LOC_Os06g44300.1	Chr6:26736603	0
LOC_Os02g08320.1	Chr2:4423146	LOC_Os06g44250.1	Chr6:26693487	4.91e-106
LOC_Os02g08330.1	Chr2:4424439	LOC_Os06g44240.1	Chr6:26690714	0
LOC_Os02g08364.1	Chr2:4449777	LOC_Os06g44210.1	Chr6:26665145	0
LOC_Os02g08400.1	Chr2:4481872	LOC_Os06g44100.1	Chr6:26591905	5.21e-163
LOC_Os02g08440.1	Chr2:4542762	LOC_Os06g44010.1	Chr6:26509919	1.04e-120
LOC_Os02g08470.1	Chr2:4558842	LOC_Os06g43990.1	Chr6:26496998	4.01e-26
LOC_Os02g08500.1	Chr2:4573806	LOC_Os06g43910.1	Chr6:26450761	7.32e-23
LOC_Os02g08540.1	Chr2:4616830	LOC_Os06g43870.2	Chr6:26421512	7.68e-56
LOC_Os02g08544.1	Chr2:4625395	LOC_Os06g43860.1	Chr6:26411488	1.62e-165
LOC_Os02g09050.1	Chr2:4629594	LOC_Os06g43810.1	Chr6:26384994	2.41e-17
LOC_Os02g09080.1	Chr2:4650575	LOC_Os06g43780.1	Chr6:26355715	4.62e-160
LOC_Os02g09100.1	Chr2:4658136	LOC_Os06g43760.1	Chr6:26332887	0
LOC_Os02g09130.1	Chr2:4681347	LOC_Os06g43680.1	Chr6:26296679	0
LOC_Os02g09150.1	Chr2:4693810	LOC_Os06g43660.1	Chr6:26272897	0
LOC_Os02g09170.2	Chr2:4708493	LOC_Os06g43630.1	Chr6:26242005	0
LOC_Os02g09180.1	Chr2:4717665	LOC_Os06g43520.1	Chr6:26159542	4.14e-23
LOC_Os02g09220.1	Chr2:4740044	LOC_Os06g43510.2	Chr6:26155404	4.86e-80
LOC_Os02g09250.1	Chr2:4765151	LOC_Os06g43440.1	Chr6:26108626	3.45e-90
LOC_Os02g09390.1	Chr2:4824246	LOC_Os06g43420.1	Chr6:26097154	0
LOC_Os02g09420.1	Chr2:4831146	LOC_Os06g43180.1	Chr6:25959364	1.19e-113
LOC_Os02g09430.1	Chr2:4838492	LOC_Os06g43160.1	Chr6:25941640	0
LOC_Os02g09460.1	Chr2:4855908	LOC_Os06g43140.1	Chr6:25932429	1.1e-89
LOC_Os02g09470.1	Chr2:4859711	LOC_Os06g43130.1	Chr6:25928014	5.43e-108
LOC_Os02g09480.1	Chr2:4867674	LOC_Os06g43090.1	Chr6:25899442	1.12e-117
LOC_Os02g09610.1	Chr2:4942762	LOC_Os06g43044.1	Chr6:25870091	1.11e-102
LOC_Os02g09630.1	Chr2:4949532	LOC_Os06g43000.1	Chr6:25832641	1.32e-38
LOC_Os02g09740.1	Chr2:5019765	LOC_Os06g42800.1	Chr6:25727513	0
LOC_Os02g09770.1	Chr2:5038904	LOC_Os06g42730.1	Chr6:25698741	0
LOC_Os02g09810.3	Chr2:5058716	LOC_Os06g42720.1	Chr6:25690097	0
LOC_Os02g09820.1	Chr2:5063137	LOC_Os06g42700.1	Chr6:25680944	2.51e-21
LOC_Os02g09830.1	Chr2:5067166	LOC_Os06g42690.1	Chr6:25676966	8.16e-14
LOC_Os02g09850.1	Chr2:5078943	LOC_Os06g42660.1	Chr6:25655524	5.54e-25
LOC_Os02g09930.1	Chr2:5151783	LOC_Os06g42020.1	Chr6:25231214	0
LOC_Os02g09940.1	Chr2:5166991	LOC_Os06g42000.1	Chr6:25214051	3.84e-99
LOC_Os02g09960.1	Chr2:5179753	LOC_Os06g41960.1	Chr6:25183035	3.9e-173
LOC_Os02g09970.1	Chr2:5183533	LOC_Os06g41940.1	Chr6:25172041	3.19e-38
LOC_Os02g10000.1	Chr2:5202094	LOC_Os06g41930.2	Chr6:25158521	7.47e-43
LOC_Os02g10030.1	Chr2:5216902	LOC_Os06g41870.1	Chr6:25108484	3.71e-11
LOC_Os02g10040.1	Chr2:5220252	LOC_Os06g41780.1	Chr6:25050893	2.07e-100
LOC_Os02g10080.1	Chr2:5250031	LOC_Os06g41384.1	Chr6:24808757	1.49e-159
LOC_Os02g10090.1	Chr2:5254080	LOC_Os06g41380.1	Chr6:24805546	3.01e-124
LOC_Os02g10130.1	Chr2:5297644	LOC_Os06g41110.1	Chr6:24574293	0
LOC_Os02g10140.1	Chr2:5315120	LOC_Os06g41100.1	Chr6:24561305	1.31e-75
LOC_Os02g10190.1	Chr2:5339008	LOC_Os06g41020.1	Chr6:24495060	0
LOC_Os02g10200.2	Chr2:5345590	LOC_Os06g41010.3	Chr6:24492726	1.11e-107
LOC_Os02g10300.1	Chr2:5411327	LOC_Os06g40890.1	Chr6:24384025	8.34e-161
LOC_Os02g10350.1	Chr2:5442079	LOC_Os06g40790.1	Chr6:24332453	1.36e-12
LOC_Os02g10360.1	Chr2:5451819	LOC_Os06g40780.1	Chr6:24311420	1.61e-129
LOC_Os02g10440.1	Chr2:5482728	LOC_Os06g40730.1	Chr6:24277339	0
LOC_Os02g10470.1	Chr2:5501165	LOC_Os06g40720.1	Chr6:24273302	3.41e-135
LOC_Os02g10480.5	Chr2:5505016	LOC_Os06g40704.3	Chr6:24264412	1.45e-180
LOC_Os02g10520.1	Chr2:5529942	LOC_Os06g40700.1	Chr6:24258627	0
LOC_Os02g10630.1	Chr2:5586939	LOC_Os06g40570.1	Chr6:24187249	0
LOC_Os02g10640.1	Chr2:5595400	LOC_Os06g40560.1	Chr6:24182506	0
LOC_Os02g10650.1	Chr2:5604236	LOC_Os06g40510.1	Chr6:24142814	5.87e-180
LOC_Os02g10660.1	Chr2:5611553	LOC_Os06g40490.1	Chr6:24127167	0
LOC_Os02g10690.1	Chr2:5623352	LOC_Os06g40450.2	Chr6:24091282	3.17e-126
LOC_Os02g10700.1	Chr2:5628039	LOC_Os06g40360.1	Chr6:24033673	0
LOC_Os02g10730.1	Chr2:5654429	LOC_Os06g40210.1	Chr6:23949819	9.11e-25
LOC_Os02g10740.1	Chr2:5663004	LOC_Os06g40200.2	Chr6:23935975	0
LOC_Os02g10760.1	Chr2:5688698	LOC_Os06g40150.1	Chr6:23898256	2.83e-99
LOC_Os02g10780.1	Chr2:5706636	LOC_Os06g40120.1	Chr6:23875408	1.15e-121
LOC_Os02g10800.3	Chr2:5736604	LOC_Os06g40050.2	Chr6:23823461	3.59e-170
LOC_Os02g10810.1	Chr2:5740408	LOC_Os06g40040.1	Chr6:23821372	1.12e-71
LOC_Os02g10860.1	Chr2:5760034	LOC_Os06g39960.1	Chr6:23773207	6.93e-34
LOC_Os02g11000.2	Chr2:5841792	LOC_Os06g39900.1	Chr6:23724108	8.57e-126
LOC_Os02g11020.1	Chr2:5862711	LOC_Os06g39880.1	Chr6:23704714	0
LOC_Os02g11050.1	Chr2:5918931	LOC_Os06g39870.1	Chr6:23685179	0
LOC_Os02g11060.1	Chr2:5924720	LOC_Os06g39760.1	Chr6:23613102	0
LOC_Os02g11070.1	Chr2:5930193	LOC_Os06g39750.2	Chr6:23608738	0
LOC_Os02g11780.1	Chr2:6083116	LOC_Os06g39480.1	Chr6:23442839	0
LOC_Os02g11790.1	Chr2:6092981	LOC_Os06g39370.1	Chr6:23367125	4.42e-161
LOC_Os02g11890.1	Chr2:6158238	LOC_Os06g39050.1	Chr6:23185057	1.03e-175
LOC_Os02g11960.1	Chr2:6197353	LOC_Os06g38950.1	Chr6:23105225	0
LOC_Os02g12030.1	Chr2:6247083	LOC_Os06g38830.1	Chr6:23049803	0
LOC_Os02g12300.1	Chr2:6399355	LOC_Os06g38510.1	Chr6:22821117	0
LOC_Os02g12350.1	Chr2:6424555	LOC_Os06g38460.1	Chr6:22791488	2.38e-15
LOC_Os02g12480.9	Chr2:6508812	LOC_Os06g38210.2	Chr6:22613771	2.79e-50
LOC_Os02g12580.1	Chr2:6572759	LOC_Os06g37660.1	Chr6:22307122	0
LOC_Os02g12660.1	Chr2:6609371	LOC_Os06g37620.1	Chr6:22271187	6.95e-125
LOC_Os02g12730.1	Chr2:6655774	LOC_Os06g37560.1	Chr6:22245386	0
LOC_Os02g12750.1	Chr2:6677115	LOC_Os06g37510.1	Chr6:22197396	4.49e-126
LOC_Os02g12780.1	Chr2:6693857	LOC_Os06g37500.1	Chr6:22192033	0
LOC_Os02g12790.1	Chr2:6705604	LOC_Os06g37450.1	Chr6:22155053	5.99e-72
LOC_Os02g12794.3	Chr2:6716994	LOC_Os06g37440.1	Chr6:22135546	7.76e-159
LOC_Os02g12820.1	Chr2:6746929	LOC_Os06g37410.1	Chr6:22119339	6.18e-92
LOC_Os02g12850.1	Chr2:6784169	LOC_Os06g37000.1	Chr6:21818242	3.99e-11
LOC_Os02g12890.1	Chr2:6802606	LOC_Os06g36920.1	Chr6:21755618	0
LOC_Os02g12900.1	Chr2:6810648	LOC_Os06g36830.1	Chr6:21695602	8.22e-109
LOC_Os02g13060.1	Chr2:6915413	LOC_Os06g36810.1	Chr6:21685518	8.57e-14
LOC_Os02g13110.2	Chr2:6963959	LOC_Os06g36770.1	Chr6:21654897	0
LOC_Os02g13150.1	Chr2:7006064	LOC_Os06g36740.1	Chr6:21637459	0
LOC_Os02g13310.1	Chr2:7096950	LOC_Os06g36680.1	Chr6:21563717	3.12e-83
LOC_Os02g13330.1	Chr2:7111106	LOC_Os06g36670.1	Chr6:21556404	1.52e-84
LOC_Os02g13370.1	Chr2:7131235	LOC_Os05g44900.1	Chr5:26094627	4.39e-13
LOC_Os02g13400.2	Chr2:7144545	LOC_Os06g36360.1	Chr6:21343397	0
LOC_Os02g13410.1	Chr2:7154364	LOC_Os06g36270.4	Chr6:21255242	1.77e-65
LOC_Os02g13430.1	Chr2:7172422	LOC_Os05g44770.1	Chr5:26021574	0
LOC_Os02g13530.1	Chr2:7258483	LOC_Os06g36160.1	Chr6:21163218	1.42e-94
LOC_Os02g13570.1	Chr2:7278420	LOC_Os05g44560.1	Chr5:25918485	1.02e-74
LOC_Os02g13570.1	Chr2:7278420	LOC_Os06g36080.1	Chr6:21103636	2.42e-75
LOC_Os02g13600.1	Chr2:7300532	LOC_Os05g44420.1	Chr5:25854288	3.36e-11
LOC_Os02g13600.1	Chr2:7300532	LOC_Os06g36070.1	Chr6:21089915	9.77e-52
LOC_Os02g13620.1	Chr2:7310420	LOC_Os05g44410.1	Chr5:25846342	1.13e-24
LOC_Os02g13620.1	Chr2:7310420	LOC_Os06g36040.1	Chr6:21063302	4.14e-34
LOC_Os02g13710.1	Chr2:7365220	LOC_Os06g36000.1	Chr6:21040713	1.08e-43
LOC_Os02g13800.1	Chr2:7463932	LOC_Os06g35960.1	Chr6:20996264	1.49e-86
LOC_Os02g13830.1	Chr2:7485426	LOC_Os05g44180.1	Chr5:25667455	1.19e-73
LOC_Os02g13830.1	Chr2:7485426	LOC_Os06g35940.1	Chr6:20971626	9.64e-90
LOC_Os02g13870.1	Chr2:7515989	LOC_Os06g35930.1	Chr6:20960706	7.24e-94
LOC_Os02g13890.1	Chr2:7542594	LOC_Os06g35910.1	Chr6:20946144	0
LOC_Os02g13900.1	Chr2:7548246	LOC_Os06g35900.1	Chr6:20941120	8.1e-118
LOC_Os02g13965.1	Chr2:7618738	LOC_Os06g35850.2	Chr6:20915614	1.8e-167
LOC_Os02g13980.1	Chr2:7627748	LOC_Os06g35830.1	Chr6:20906011	3.4e-19
LOC_Os02g14059.1	Chr2:7676811	LOC_Os06g35730.1	Chr6:20851108	3.03e-134
LOC_Os02g14090.1	Chr2:7690242	LOC_Os06g35560.1	Chr6:20751034	2.87e-147
LOC_Os02g14110.1	Chr2:7706619	LOC_Os06g35540.1	Chr6:20727092	0
LOC_Os02g14130.1	Chr2:7718903	LOC_Os06g35530.1	Chr6:20717740	0
LOC_Os02g14430.1	Chr2:7938409	LOC_Os06g35480.1	Chr6:20676130	3.26e-138
LOC_Os02g14480.1	Chr2:7975665	LOC_Os06g35200.1	Chr6:20522130	0
LOC_Os02g14490.1	Chr2:7985830	LOC_Os06g35140.1	Chr6:20454250	3.72e-91
LOC_Os02g14760.1	Chr2:8164661	LOC_Os06g35030.3	Chr6:20373808	4.54e-152
LOC_Os02g14929.1	Chr2:8326083	LOC_Os06g34690.1	Chr6:20158641	0
LOC_Os02g14990.1	Chr2:8363275	LOC_Os06g34620.1	Chr6:20131644	3.06e-21
LOC_Os02g15000.1	Chr2:8367222	LOC_Os06g34530.1	Chr6:20087862	1.09e-17
LOC_Os02g15020.1	Chr2:8380541	LOC_Os06g34400.1	Chr6:20019172	5.01e-17
LOC_Os02g15100.1	Chr2:8411434	LOC_Os06g34390.1	Chr6:20010528	9.59e-19
LOC_Os02g15230.1	Chr2:8501442	LOC_Os06g34070.1	Chr6:19839199	0
LOC_Os02g15280.1	Chr2:8539273	LOC_Os06g33970.1	Chr6:19780911	2.44e-14
LOC_Os02g15340.1	Chr2:8582543	LOC_Os06g33940.1	Chr6:19743865	5.41e-131
LOC_Os02g15540.1	Chr2:8714095	LOC_Os06g33880.1	Chr6:19701308	3.75e-13
LOC_Os02g15550.2	Chr2:8726612	LOC_Os06g33710.1	Chr6:19614272	0
LOC_Os02g15580.1	Chr2:8746951	LOC_Os06g33570.1	Chr6:19544567	0
LOC_Os02g15594.1	Chr2:8760002	LOC_Os06g33530.1	Chr6:19526780	1.36e-100
LOC_Os02g15640.1	Chr2:8801325	LOC_Os06g33480.1	Chr6:19503407	3.99e-60
LOC_Os02g15760.1	Chr2:8879442	LOC_Os06g33450.2	Chr6:19490529	4.28e-107
LOC_Os02g15820.1	Chr2:8938128	LOC_Os06g33320.1	Chr6:19401016	0
LOC_Os02g15860.1	Chr2:8973732	LOC_Os06g33200.1	Chr6:19333822	1.96e-36
LOC_Os02g15880.2	Chr2:8984107	LOC_Os06g33180.2	Chr6:19315137	0
LOC_Os02g15980.1	Chr2:9064470	LOC_Os06g31190.1	Chr6:18116310	0
LOC_Os02g16000.1	Chr2:9082729	LOC_Os06g31090.1	Chr6:18079007	4.08e-50
LOC_Os02g16040.1	Chr2:9116014	LOC_Os06g30970.1	Chr6:18015320	2.84e-106
LOC_Os02g16450.1	Chr2:9390823	LOC_Os06g30930.1	Chr6:17992999	1.9e-76
LOC_Os02g16540.1	Chr2:9446492	LOC_Os06g30860.1	Chr6:17915923	3.69e-58
LOC_Os02g16620.1	Chr2:9497687	LOC_Os06g30750.1	Chr6:17836886	3.11e-121
LOC_Os02g17350.2	Chr2:9972642	LOC_Os06g22650.1	Chr6:13162901	0
LOC_Os02g17370.1	Chr2:9988864	LOC_Os06g22654.1	Chr6:13172164	2.31e-28
LOC_Os02g17380.1	Chr2:9993963	LOC_Os06g22660.1	Chr6:13177537	8.23e-44
LOC_Os02g17460.1	Chr2:10042478	LOC_Os06g22670.1	Chr6:13182291	1.69e-157
LOC_Os02g17470.1	Chr2:10051108	LOC_Os06g22700.1	Chr6:13200907	1.43e-53
LOC_Os02g17870.1	Chr2:10351706	LOC_Os06g22850.2	Chr6:13327566	4.6e-30
LOC_Os02g17880.1	Chr2:10359560	LOC_Os06g22919.1	Chr6:13375503	3.54e-120
LOC_Os02g24134.1	Chr2:13977609	LOC_Os04g18030.1	Chr4:9939614	9.92e-16
LOC_Os02g24614.1	Chr2:14272033	LOC_Os04g16830.1	Chr4:9190922	1.77e-17
LOC_Os02g24624.1	Chr2:14281752	LOC_Os04g16882.1	Chr4:9182028	1.38e-46
LOC_Os02g24626.1	Chr2:14282189	LOC_Os04g16878.1	Chr4:9181534	1.52e-62
LOC_Os02g24628.1	Chr2:14284410	LOC_Os04g16876.1	Chr4:9179398	2.92e-36
LOC_Os02g24632.1	Chr2:14285072	LOC_Os04g16874.1	Chr4:9177364	0
LOC_Os02g24634.1	Chr2:14286575	LOC_Os04g16872.1	Chr4:9176355	0
LOC_Os02g24642.1	Chr2:14288946	LOC_Os04g16866.1	Chr4:9174386	4.14e-38
LOC_Os02g25700.1	Chr2:15044756	LOC_Os04g20880.1	Chr4:11720537	2.18e-81
LOC_Os02g26170.1	Chr2:15368258	LOC_Os04g21340.1	Chr4:12047020	1.32e-21
LOC_Os02g26210.1	Chr2:15397394	LOC_Os04g21350.1	Chr4:12062939	9.27e-59
LOC_Os02g26290.1	Chr2:15436569	LOC_Os04g21570.1	Chr4:12197047	1.26e-29
LOC_Os02g26390.1	Chr2:15495889	LOC_Os04g21710.1	Chr4:12279147	5.75e-46
LOC_Os02g26430.1	Chr2:15521497	LOC_Os04g21950.1	Chr4:12425564	3.12e-52
LOC_Os02g29480.1	Chr2:17510315	LOC_Os04g30430.1	Chr4:18172145	6.92e-149
LOC_Os02g29510.2	Chr2:17528615	LOC_Os04g30450.1	Chr4:18190661	6.76e-147
LOC_Os02g30060.1	Chr2:17848182	LOC_Os04g30760.1	Chr4:18382668	3.78e-149
LOC_Os02g30150.1	Chr2:17910631	LOC_Os04g30930.1	Chr4:18490353	3.17e-112
LOC_Os02g30190.1	Chr2:17948296	LOC_Os04g31030.1	Chr4:18547278	4.67e-42
LOC_Os02g30200.1	Chr2:17952229	LOC_Os04g31070.1	Chr4:18560177	0
LOC_Os02g30210.2	Chr2:17958496	LOC_Os04g31120.6	Chr4:18602664	0
LOC_Os02g30230.2	Chr2:17975289	LOC_Os04g31330.1	Chr4:18740585	0
LOC_Os02g30240.1	Chr2:17981503	LOC_Os04g31350.1	Chr4:18757684	1.84e-52
LOC_Os02g30280.1	Chr2:18005165	LOC_Os04g31400.1	Chr4:18779621	4.46e-103
LOC_Os02g30300.1	Chr2:18025721	LOC_Os04g31610.1	Chr4:18905455	5.06e-114
LOC_Os02g30410.2	Chr2:18110446	LOC_Os04g31690.1	Chr4:18984846	9.54e-81
LOC_Os02g30470.1	Chr2:18145264	LOC_Os04g31820.1	Chr4:19061844	6.22e-33
LOC_Os02g30620.3	Chr2:18227411	LOC_Os04g31940.1	Chr4:19130179	0
LOC_Os02g30624.2	Chr2:18231125	LOC_Os04g31950.1	Chr4:19134251	1.5e-55
LOC_Os02g30630.2	Chr2:18236025	LOC_Os04g31960.1	Chr4:19142083	0
LOC_Os02g30650.1	Chr2:18252570	LOC_Os04g32030.1	Chr4:19189122	2.96e-91
LOC_Os02g30690.1	Chr2:18285326	LOC_Os04g32070.1	Chr4:19233125	1.05e-76
LOC_Os02g30850.1	Chr2:18414297	LOC_Os04g32300.1	Chr4:19356400	9.61e-51
LOC_Os02g30900.1	Chr2:18446003	LOC_Os04g32310.1	Chr4:19365855	0
LOC_Os02g31030.2	Chr2:18537053	LOC_Os04g32320.1	Chr4:19373689	7.1e-140
LOC_Os02g31040.1	Chr2:18546692	LOC_Os04g32330.1	Chr4:19378282	0
LOC_Os02g31080.1	Chr2:18575033	LOC_Os04g32370.1	Chr4:19411416	0
LOC_Os02g31160.1	Chr2:18658028	LOC_Os04g32590.1	Chr4:19613118	3.12e-53
LOC_Os02g31910.2	Chr2:18845552	LOC_Os04g32920.1	Chr4:19886676	0
LOC_Os02g32060.3	Chr2:18936320	LOC_Os04g32740.1	Chr4:19735871	3.38e-69
LOC_Os02g32350.2	Chr2:19098854	LOC_Os04g32960.1	Chr4:19920789	0
LOC_Os02g32420.1	Chr2:19166534	LOC_Os04g32980.1	Chr4:19940102	3.86e-70
LOC_Os02g32469.1	Chr2:19202786	LOC_Os04g33110.1	Chr4:20045882	1.41e-23
LOC_Os02g32490.1	Chr2:19219047	LOC_Os04g33190.1	Chr4:20077759	0
LOC_Os02g32504.1	Chr2:19225374	LOC_Os04g33200.1	Chr4:20083916	0
LOC_Os02g32520.1	Chr2:19251345	LOC_Os04g33210.1	Chr4:20094182	0
LOC_Os02g32530.1	Chr2:19256918	LOC_Os04g33220.1	Chr4:20099031	4.57e-101
LOC_Os02g32550.1	Chr2:19271388	LOC_Os04g33260.1	Chr4:20117269	3.49e-74
LOC_Os02g32580.1	Chr2:19303396	LOC_Os04g33310.1	Chr4:20144021	4.91e-54
LOC_Os02g32650.1	Chr2:19352576	LOC_Os04g33450.1	Chr4:20221253	8.09e-58
LOC_Os02g32660.1	Chr2:19355748	LOC_Os04g33460.1	Chr4:20239790	9.86e-118
LOC_Os02g32730.1	Chr2:19437743	LOC_Os04g33490.1	Chr4:20256137	0
LOC_Os02g32850.1	Chr2:19503500	LOC_Os04g33560.1	Chr4:20304563	4.29e-21
LOC_Os02g32950.1	Chr2:19567632	LOC_Os04g33570.1	Chr4:20319029	3.62e-118
LOC_Os02g32970.1	Chr2:19591268	LOC_Os04g33590.1	Chr4:20338877	0
LOC_Os02g32990.1	Chr2:19614036	LOC_Os04g33610.1	Chr4:20358377	1.55e-26
LOC_Os02g33000.1	Chr2:19619243	LOC_Os04g33640.2	Chr4:20373145	0
LOC_Os02g33030.1	Chr2:19636271	LOC_Os04g33660.1	Chr4:20388100	9.82e-117
LOC_Os02g33060.1	Chr2:19644999	LOC_Os04g33670.1	Chr4:20391986	2.61e-14
LOC_Os02g33090.1	Chr2:19653827	LOC_Os04g33710.1	Chr4:20411176	2.78e-22
LOC_Os02g33110.1	Chr2:19682543	LOC_Os04g33720.1	Chr4:20412315	6.32e-173
LOC_Os02g33230.1	Chr2:19750113	LOC_Os04g33770.1	Chr4:20446867	0
LOC_Os02g33240.1	Chr2:19758159	LOC_Os04g33820.1	Chr4:20485788	6.58e-134
LOC_Os02g33330.1	Chr2:19797788	LOC_Os04g33860.1	Chr4:20508616	5.02e-30
LOC_Os02g33430.1	Chr2:19868199	LOC_Os04g33950.1	Chr4:20549573	8.55e-142
LOC_Os02g33450.2	Chr2:19882052	LOC_Os04g33970.1	Chr4:20559966	3.4e-72
LOC_Os02g33550.1	Chr2:19954553	LOC_Os04g33990.1	Chr4:20579349	2.5e-101
LOC_Os02g33580.1	Chr2:19973187	LOC_Os04g34000.1	Chr4:20587018	0
LOC_Os02g33590.1	Chr2:19981497	LOC_Os04g34030.1	Chr4:20610145	1.69e-153
LOC_Os02g33600.1	Chr2:20000994	LOC_Os04g34050.1	Chr4:20624598	3.43e-41
LOC_Os02g33630.1	Chr2:20026639	LOC_Os04g34080.1	Chr4:20640334	4.6e-180
LOC_Os02g33680.1	Chr2:20082159	LOC_Os04g34140.1	Chr4:20690854	8.82e-159
LOC_Os02g33720.1	Chr2:20118221	LOC_Os04g34230.1	Chr4:20733300	1.55e-60
LOC_Os02g33830.1	Chr2:20169590	LOC_Os04g34620.1	Chr4:20949614	0
LOC_Os02g34320.1	Chr2:20535321	LOC_Os04g35010.1	Chr4:21276704	6.77e-39
LOC_Os02g34430.1	Chr2:20622884	LOC_Os04g35080.1	Chr4:21323046	0
LOC_Os02g34460.2	Chr2:20650248	LOC_Os04g35090.1	Chr4:21329716	5.27e-95
LOC_Os02g34500.1	Chr2:20676321	LOC_Os04g35170.1	Chr4:21373510	3.02e-55
LOC_Os02g34600.1	Chr2:20746262	LOC_Os04g35240.1	Chr4:21414496	0
LOC_Os02g34640.1	Chr2:20776247	LOC_Os04g35390.1	Chr4:21525529	1.28e-14
LOC_Os02g34650.1	Chr2:20782054	LOC_Os04g35410.1	Chr4:21539450	3.6e-95
LOC_Os02g34810.1	Chr2:20868260	LOC_Os04g35520.3	Chr4:21622953	0
LOC_Os02g34860.1	Chr2:20913876	LOC_Os04g35570.2	Chr4:21682409	9.93e-61
LOC_Os02g34930.1	Chr2:20955219	LOC_Os04g35580.1	Chr4:21692758	4.17e-12
LOC_Os02g34940.1	Chr2:20957207	LOC_Os04g35600.1	Chr4:21699922	0
LOC_Os02g34960.1	Chr2:20966831	LOC_Os04g35610.1	Chr4:21703600	4.7e-38
LOC_Os02g34970.1	Chr2:20972763	LOC_Os04g35660.1	Chr4:21733623	1.24e-101
LOC_Os02g35010.1	Chr2:21002129	LOC_Os04g35700.1	Chr4:21752560	0
LOC_Os02g35080.1	Chr2:21054390	LOC_Os04g35840.1	Chr4:21842286	0
LOC_Os02g35100.2	Chr2:21064137	LOC_Os04g35864.1	Chr4:21856902	1.13e-67
LOC_Os02g35130.1	Chr2:21082642	LOC_Os04g36030.1	Chr4:21966332	5.59e-104
LOC_Os02g35140.1	Chr2:21098150	LOC_Os04g36054.1	Chr4:22006216	0
LOC_Os02g35180.1	Chr2:21128620	LOC_Os04g36070.1	Chr4:22023832	4.64e-83
LOC_Os02g35460.1	Chr2:21315411	LOC_Os04g36650.1	Chr4:22143760	9.52e-25
LOC_Os02g35470.1	Chr2:21319925	LOC_Os04g36660.1	Chr4:22149759	0
LOC_Os02g35490.1	Chr2:21330470	LOC_Os04g36680.1	Chr4:22161607	6.75e-54
LOC_Os02g35600.1	Chr2:21413884	LOC_Os04g36730.1	Chr4:22189014	5.66e-132
LOC_Os02g35690.1	Chr2:21449599	LOC_Os04g36790.1	Chr4:22212579	6.44e-103
LOC_Os02g35720.1	Chr2:21462176	LOC_Os04g36859.1	Chr4:22246672	1.2e-91
LOC_Os02g35830.1	Chr2:21525889	LOC_Os04g37520.1	Chr4:22335011	1.16e-174
LOC_Os02g35840.1	Chr2:21529602	LOC_Os04g37530.1	Chr4:22337499	2.87e-90
LOC_Os02g35860.1	Chr2:21543610	LOC_Os04g37540.1	Chr4:22340794	1.57e-121
LOC_Os02g35910.1	Chr2:21569211	LOC_Os04g37660.1	Chr4:22389303	0
LOC_Os02g35940.1	Chr2:21587767	LOC_Os04g37680.1	Chr4:22411902	3.19e-131
LOC_Os02g35950.1	Chr2:21596645	LOC_Os04g37690.1	Chr4:22414498	0
LOC_Os02g36000.1	Chr2:21625022	LOC_Os04g37700.1	Chr4:22425447	1.87e-32
LOC_Os02g36300.1	Chr2:21917368	LOC_Os04g37730.1	Chr4:22435061	4.61e-82
LOC_Os02g36330.1	Chr2:21927567	LOC_Os04g37740.1	Chr4:22441954	3.36e-48
LOC_Os02g36350.1	Chr2:21949884	LOC_Os04g37790.1	Chr4:22466367	9.66e-112
LOC_Os02g36380.1	Chr2:21976509	LOC_Os04g37920.1	Chr4:22549901	0
LOC_Os02g36400.1	Chr2:21986707	LOC_Os04g37950.1	Chr4:22567318	0
LOC_Os02g36414.1	Chr2:21995376	LOC_Os04g37970.1	Chr4:22594108	0
LOC_Os02g36440.1	Chr2:22007473	LOC_Os04g37980.1	Chr4:22598600	0
LOC_Os02g36500.1	Chr2:22043694	LOC_Os04g38310.1	Chr4:22795145	2.81e-171
LOC_Os02g36510.1	Chr2:22056928	LOC_Os04g38400.1	Chr4:22834019	2.95e-148
LOC_Os02g36590.2	Chr2:22095986	LOC_Os04g38525.1	Chr4:22886648	0
LOC_Os02g36600.1	Chr2:22102488	LOC_Os04g38530.1	Chr4:22893765	6.63e-178
LOC_Os02g36710.1	Chr2:22151432	LOC_Os04g38620.1	Chr4:22943177	5.19e-112
LOC_Os02g36730.1	Chr2:22161327	LOC_Os04g38650.1	Chr4:22962172	1.48e-23
LOC_Os02g36845.1	Chr2:22233461	LOC_Os04g38690.1	Chr4:22982380	3.75e-68
LOC_Os02g36880.2	Chr2:22258915	LOC_Os04g38720.1	Chr4:22994552	2.04e-120
LOC_Os02g36890.1	Chr2:22267920	LOC_Os04g38740.1	Chr4:23024022	2.46e-132
LOC_Os02g36924.1	Chr2:22294657	LOC_Os04g38770.1	Chr4:23040160	3.84e-55
LOC_Os02g36974.1	Chr2:22333281	LOC_Os04g38870.1	Chr4:23104042	0
LOC_Os02g36990.1	Chr2:22339538	LOC_Os04g38880.1	Chr4:23108124	2.56e-57
LOC_Os02g37000.1	Chr2:22347063	LOC_Os04g38900.1	Chr4:23116120	2.57e-148
LOC_Os02g37030.1	Chr2:22365255	LOC_Os04g38970.1	Chr4:23148230	3.57e-113
LOC_Os02g37120.2	Chr2:22436071	LOC_Os04g39240.1	Chr4:23331129	2.17e-17
LOC_Os02g37160.1	Chr2:22468180	LOC_Os04g39290.1	Chr4:23382264	2.41e-28
LOC_Os02g37280.1	Chr2:22545473	LOC_Os04g39010.1	Chr4:23165555	1.14e-21
LOC_Os02g37290.1	Chr2:22550981	LOC_Os04g39350.1	Chr4:23422507	1.26e-22
LOC_Os02g37300.1	Chr2:22553601	LOC_Os04g39370.1	Chr4:23430147	1.12e-22
LOC_Os02g37420.1	Chr2:22599387	LOC_Os04g39440.1	Chr4:23493028	4.83e-123
LOC_Os02g37430.1	Chr2:22602327	LOC_Os04g39444.1	Chr4:23497156	4.82e-76
LOC_Os02g37590.1	Chr2:22687278	LOC_Os04g39610.1	Chr4:23606626	0
LOC_Os02g37850.2	Chr2:22866024	LOC_Os04g39670.1	Chr4:23632417	8.23e-59
LOC_Os02g37862.1	Chr2:22882102	LOC_Os04g39700.1	Chr4:23660833	1.31e-134
LOC_Os02g37990.1	Chr2:22955586	LOC_Os04g40040.1	Chr4:23829705	2.76e-68
LOC_Os02g38040.1	Chr2:22978830	LOC_Os04g40080.1	Chr4:23864150	0
LOC_Os02g38050.3	Chr2:22981833	LOC_Os04g40090.1	Chr4:23867457	0
LOC_Os02g38120.1	Chr2:23044550	LOC_Os04g40100.1	Chr4:23876327	0
LOC_Os02g38130.1	Chr2:23062842	LOC_Os04g40140.1	Chr4:23885498	1.46e-34
LOC_Os02g38140.1	Chr2:23069623	LOC_Os04g40150.1	Chr4:23892683	0
LOC_Os02g38200.1	Chr2:23106931	LOC_Os04g40310.1	Chr4:23963996	0
LOC_Os02g38220.1	Chr2:23116140	LOC_Os04g40400.1	Chr4:24013077	0
LOC_Os02g38230.1	Chr2:23121133	LOC_Os04g40410.1	Chr4:24018289	1.08e-70
LOC_Os02g38260.1	Chr2:23142015	LOC_Os04g40490.1	Chr4:24054885	1.28e-176
LOC_Os02g38320.1	Chr2:23172608	LOC_Os04g40630.1	Chr4:24115963	1.66e-85
LOC_Os02g38330.1	Chr2:23175927	LOC_Os04g40640.1	Chr4:24125483	4.26e-13
LOC_Os02g38410.1	Chr2:23228772	LOC_Os04g40680.2	Chr4:24145933	3.16e-26
LOC_Os02g38430.1	Chr2:23237153	LOC_Os04g40700.2	Chr4:24156585	0
LOC_Os02g38440.1	Chr2:23241627	LOC_Os04g40730.1	Chr4:24175619	0
LOC_Os02g38800.1	Chr2:23451715	LOC_Os04g40850.1	Chr4:24240921	7.56e-19
LOC_Os02g38840.1	Chr2:23480215	LOC_Os04g40874.1	Chr4:24261369	6.01e-157
LOC_Os02g38900.1	Chr2:23514549	LOC_Os04g40880.1	Chr4:24267885	0
LOC_Os02g38920.1	Chr2:23527518	LOC_Os04g40950.1	Chr4:24305449	0
LOC_Os02g39010.2	Chr2:23562276	LOC_Os04g41100.2	Chr4:24371792	0
LOC_Os02g39064.1	Chr2:23585294	LOC_Os04g41130.1	Chr4:24391002	5.64e-121
LOC_Os02g39090.1	Chr2:23609300	LOC_Os04g41160.1	Chr4:24416321	1.81e-158
LOC_Os02g39140.1	Chr2:23643092	LOC_Os04g41229.1	Chr4:24461146	3.42e-74
LOC_Os02g39200.1	Chr2:23677345	LOC_Os04g41320.1	Chr4:24514932	0
LOC_Os02g39380.1	Chr2:23766605	LOC_Os04g41540.1	Chr4:24640382	2.24e-69
LOC_Os02g39490.1	Chr2:23829190	LOC_Os04g41875.1	Chr4:24815364	1.37e-33
LOC_Os02g39550.1	Chr2:23866395	LOC_Os04g41950.1	Chr4:24846903	0
LOC_Os02g39620.1	Chr2:23903894	LOC_Os04g41980.1	Chr4:24874021	1.45e-33
LOC_Os02g39700.1	Chr2:23980478	LOC_Os04g42010.1	Chr4:24882776	0
LOC_Os02g39710.1	Chr2:23989750	LOC_Os04g42020.1	Chr4:24889983	2.55e-122
LOC_Os02g39790.2	Chr2:24045246	LOC_Os04g42090.5	Chr4:24915054	0
LOC_Os02g39830.1	Chr2:24063122	LOC_Os04g42134.1	Chr4:24943121	5.65e-39
LOC_Os02g39840.1	Chr2:24068333	LOC_Os04g42140.1	Chr4:24946091	0
LOC_Os02g39850.1	Chr2:24080704	LOC_Os04g42250.2	Chr4:24993831	0
LOC_Os02g39910.1	Chr2:24133183	LOC_Os04g42310.1	Chr4:25034970	0
LOC_Os02g39920.1	Chr2:24139753	LOC_Os04g42320.1	Chr4:25038921	3.66e-80
LOC_Os02g39950.1	Chr2:24158477	LOC_Os04g42430.2	Chr4:25111035	0
LOC_Os02g39970.1	Chr2:24166829	LOC_Os04g42470.1	Chr4:25126715	0
LOC_Os02g40000.2	Chr2:24196057	LOC_Os04g42500.1	Chr4:25150360	9.35e-85
LOC_Os02g40010.1	Chr2:24223305	LOC_Os04g42520.1	Chr4:25165690	1.83e-116
LOC_Os02g40070.1	Chr2:24261671	LOC_Os04g42570.1	Chr4:25182201	0
LOC_Os02g40100.1	Chr2:24276308	LOC_Os04g42610.1	Chr4:25207809	4.16e-151
LOC_Os02g40260.1	Chr2:24372805	LOC_Os04g42620.1	Chr4:25217850	4.3e-116
LOC_Os02g40410.1	Chr2:24471544	LOC_Os04g42770.2	Chr4:25314271	0
LOC_Os02g40430.1	Chr2:24489115	LOC_Os04g42840.1	Chr4:25349743	0
LOC_Os02g40440.1	Chr2:24516374	LOC_Os04g42860.1	Chr4:25368373	0
LOC_Os02g40500.1	Chr2:24566319	LOC_Os04g42930.1	Chr4:25396939	7.42e-57
LOC_Os02g40530.1	Chr2:24580382	LOC_Os04g42950.1	Chr4:25404933	4.35e-92
LOC_Os02g40550.1	Chr2:24595175	LOC_Os04g42960.1	Chr4:25417063	0
LOC_Os02g40620.1	Chr2:24631805	LOC_Os04g42970.1	Chr4:25420302	1.85e-13
LOC_Os02g40664.1	Chr2:24645498	LOC_Os04g42980.1	Chr4:25423949	0
LOC_Os02g40700.1	Chr2:24676363	LOC_Os04g43060.1	Chr4:25492137	3.86e-57
LOC_Os02g40710.1	Chr2:24683633	LOC_Os04g43070.1	Chr4:25500158	0
LOC_Os02g40784.1	Chr2:24718047	LOC_Os04g43270.1	Chr4:25598959	0
LOC_Os02g40820.1	Chr2:24738041	LOC_Os04g43310.1	Chr4:25618620	5.31e-22
LOC_Os02g40860.1	Chr2:24766807	LOC_Os04g43490.1	Chr4:25727283	0
LOC_Os02g41450.1	Chr2:24816732	LOC_Os04g43560.1	Chr4:25773341	3.03e-75
LOC_Os02g41460.1	Chr2:24830541	LOC_Os04g43580.2	Chr4:25790014	1.76e-83
LOC_Os02g41510.1	Chr2:24878775	LOC_Os04g43680.1	Chr4:25843038	1.38e-101
LOC_Os02g41520.1	Chr2:24899523	LOC_Os04g43700.1	Chr4:25860364	4.11e-124
LOC_Os02g41580.1	Chr2:24934934	LOC_Os04g43710.1	Chr4:25867807	1.91e-95
LOC_Os02g41590.1	Chr2:24940446	LOC_Os04g43750.1	Chr4:25898097	0
LOC_Os02g41630.2	Chr2:24973386	LOC_Os04g43760.1	Chr4:25906849	0
LOC_Os02g41650.3	Chr2:24984871	LOC_Os04g43800.1	Chr4:25926988	0
LOC_Os02g41770.1	Chr2:25109674	LOC_Os04g43840.1	Chr4:25959399	1.81e-147
LOC_Os02g41800.1	Chr2:25133442	LOC_Os04g43910.1	Chr4:26013418	0
LOC_Os02g41840.1	Chr2:25153199	LOC_Os04g43990.1	Chr4:26074682	3.49e-41
LOC_Os02g41860.2	Chr2:25162543	LOC_Os04g44060.1	Chr4:26099273	0
LOC_Os02g41904.1	Chr2:25190484	LOC_Os04g44130.1	Chr4:26120333	4.09e-30
LOC_Os02g41954.1	Chr2:25199386	LOC_Os04g44150.1	Chr4:26130707	9.58e-160
LOC_Os02g41990.2	Chr2:25231647	LOC_Os04g44180.1	Chr4:26153617	5.39e-38
LOC_Os02g42000.1	Chr2:25239748	LOC_Os04g44190.1	Chr4:26158845	7.85e-43
LOC_Os02g42020.1	Chr2:25242411	LOC_Os04g44210.1	Chr4:26168609	4.49e-112
LOC_Os02g42040.1	Chr2:25273044	LOC_Os04g44220.1	Chr4:26179449	1.09e-46
LOC_Os02g42060.1	Chr2:25286937	LOC_Os04g44280.1	Chr4:26227217	8.05e-78
LOC_Os02g42280.1	Chr2:25423693	LOC_Os04g44354.2	Chr4:26260450	1.3e-42
LOC_Os02g42290.3	Chr2:25431277	LOC_Os04g44400.1	Chr4:26284657	4.44e-138
LOC_Os02g42310.1	Chr2:25442875	LOC_Os04g44410.1	Chr4:26287757	4.59e-162
LOC_Os02g42380.1	Chr2:25497325	LOC_Os04g44440.1	Chr4:26310603	5.36e-64
LOC_Os02g42430.1	Chr2:25523466	LOC_Os04g44500.1	Chr4:26342443	1.3e-136
LOC_Os02g42560.1	Chr2:25583470	LOC_Os04g44640.1	Chr4:26412806	5.49e-135
LOC_Os02g42570.1	Chr2:25589926	LOC_Os04g44650.1	Chr4:26431378	3.35e-61
LOC_Os02g42585.1	Chr2:25595412	LOC_Os04g44670.1	Chr4:26438507	2.03e-82
LOC_Os02g42590.2	Chr2:25619021	LOC_Os04g44700.1	Chr4:26475258	0
LOC_Os02g42600.1	Chr2:25626748	LOC_Os04g44710.1	Chr4:26484115	0
LOC_Os02g42650.1	Chr2:25652321	LOC_Os04g44780.1	Chr4:26517446	1e-72
LOC_Os02g42690.3	Chr2:25671123	LOC_Os04g44820.2	Chr4:26532535	1.86e-90
LOC_Os02g42700.1	Chr2:25679712	LOC_Os04g44830.1	Chr4:26540458	8.68e-77
LOC_Os02g42710.1	Chr2:25684044	LOC_Os04g44870.1	Chr4:26558810	1.15e-84
LOC_Os02g42780.1	Chr2:25723955	LOC_Os04g44900.1	Chr4:26572700	0
LOC_Os02g42790.1	Chr2:25727478	LOC_Os04g44924.1	Chr4:26583497	1.6e-84
LOC_Os02g42820.1	Chr2:25739666	LOC_Os04g45010.1	Chr4:26621017	3.76e-111
LOC_Os02g42850.2	Chr2:25759839	LOC_Os04g45020.1	Chr4:26637819	2.53e-103
LOC_Os02g42870.1	Chr2:25778079	LOC_Os04g45060.1	Chr4:26660002	1.17e-120
LOC_Os02g42880.1	Chr2:25789239	LOC_Os04g45070.1	Chr4:26664682	4.27e-71
LOC_Os02g42890.1	Chr2:25797295	LOC_Os04g45090.2	Chr4:26674344	3.93e-122
LOC_Os02g42920.1	Chr2:25815928	LOC_Os04g45140.1	Chr4:26689858	6.64e-169
LOC_Os02g42940.1	Chr2:25828360	LOC_Os04g45190.3	Chr4:26712547	1.31e-56
LOC_Os02g42950.1	Chr2:25839311	LOC_Os04g45330.1	Chr4:26797650	8.76e-112
LOC_Os02g42970.1	Chr2:25859504	LOC_Os04g45340.1	Chr4:26804262	1.37e-32
LOC_Os02g43000.1	Chr2:25885022	LOC_Os04g45460.1	Chr4:26900891	2.29e-125
LOC_Os02g43010.1	Chr2:25890441	LOC_Os04g45470.1	Chr4:26903866	0
LOC_Os02g43020.1	Chr2:25895454	LOC_Os04g45480.1	Chr4:26913320	0
LOC_Os02g43030.1	Chr2:25909939	LOC_Os04g45520.1	Chr4:26931453	3.36e-64
LOC_Os02g43040.1	Chr2:25912812	LOC_Os04g45570.1	Chr4:26954433	0
LOC_Os02g43050.1	Chr2:25922315	LOC_Os04g45580.1	Chr4:26961634	0
LOC_Os02g43150.1	Chr2:25996914	LOC_Os04g45650.2	Chr4:27000814	1.26e-106
LOC_Os02g43170.1	Chr2:26027785	LOC_Os04g45690.1	Chr4:27027263	1.05e-96
LOC_Os02g43194.1	Chr2:26034320	LOC_Os04g45720.1	Chr4:27043962	0
LOC_Os02g43290.1	Chr2:26090416	LOC_Os04g45730.1	Chr4:27058376	6.94e-169
LOC_Os02g43300.1	Chr2:26099235	LOC_Os04g45750.2	Chr4:27077367	2.96e-19
LOC_Os02g43330.1	Chr2:26143309	LOC_Os04g45810.1	Chr4:27124166	5.63e-65
LOC_Os02g43430.1	Chr2:26208969	LOC_Os04g45920.1	Chr4:27194339	0
LOC_Os02g43470.1	Chr2:26240126	LOC_Os04g45970.1	Chr4:27233361	1.53e-139
LOC_Os02g43550.1	Chr2:26275370	LOC_Os04g46000.1	Chr4:27251810	1.13e-83
LOC_Os02g43560.1	Chr2:26280253	LOC_Os04g46060.1	Chr4:27284275	3.87e-41
LOC_Os02g43590.1	Chr2:26296877	LOC_Os04g46079.1	Chr4:27300831	5.37e-159
LOC_Os02g43660.1	Chr2:26343570	LOC_Os04g46120.1	Chr4:27328770	7.22e-33
LOC_Os02g43670.1	Chr2:26348650	LOC_Os04g46140.1	Chr4:27336576	1.27e-100
LOC_Os02g43740.1	Chr2:26392963	LOC_Os04g46180.2	Chr4:27353813	0
LOC_Os02g43760.1	Chr2:26404857	LOC_Os04g46190.1	Chr4:27358198	1.8e-125
LOC_Os02g43790.1	Chr2:26422182	LOC_Os04g46220.1	Chr4:27370862	1.9e-92
LOC_Os02g43840.1	Chr2:26471633	LOC_Os04g46290.1	Chr4:27426740	9.4e-96
LOC_Os02g43870.1	Chr2:26494499	LOC_Os04g46320.1	Chr4:27460827	9.62e-168
LOC_Os02g43900.1	Chr2:26501059	LOC_Os04g46330.1	Chr4:27466621	6.33e-29
LOC_Os02g43930.1	Chr2:26519326	LOC_Os04g46390.1	Chr4:27505487	0
LOC_Os02g43940.1	Chr2:26524573	LOC_Os04g46400.1	Chr4:27517205	6.96e-50
LOC_Os02g43970.1	Chr2:26550915	LOC_Os04g46410.1	Chr4:27523400	3e-48
LOC_Os02g44000.1	Chr2:26571996	LOC_Os04g46460.1	Chr4:27563230	0
LOC_Os02g44010.1	Chr2:26573239	LOC_Os04g46480.1	Chr4:27570334	3.06e-85
LOC_Os02g44080.1	Chr2:26608361	LOC_Os04g46490.1	Chr4:27575661	5.01e-59
LOC_Os02g44090.1	Chr2:26616436	LOC_Os04g46600.1	Chr4:27627363	8.65e-33
LOC_Os02g44106.1	Chr2:26638624	LOC_Os04g46630.1	Chr4:27645595	6.91e-127
LOC_Os02g44120.1	Chr2:26668796	LOC_Os04g46670.1	Chr4:27666027	2.94e-109
LOC_Os02g44130.1	Chr2:26689426	LOC_Os04g46680.1	Chr4:27675254	4.79e-88
LOC_Os02g44134.1	Chr2:26701872	LOC_Os04g46710.1	Chr4:27694498	8.52e-45
LOC_Os02g44230.1	Chr2:26767603	LOC_Os04g46760.1	Chr4:27726325	9.61e-144
LOC_Os02g44300.1	Chr2:26799639	LOC_Os04g46780.1	Chr4:27732606	8.05e-81
LOC_Os02g44310.1	Chr2:26804988	LOC_Os04g46810.1	Chr4:27740050	7.46e-63
LOC_Os02g44340.1	Chr2:26823636	LOC_Os04g46850.1	Chr4:27759172	8.31e-11
LOC_Os02g44360.1	Chr2:26841585	LOC_Os04g46860.1	Chr4:27764666	0
LOC_Os02g44380.2	Chr2:26867009	LOC_Os04g46892.1	Chr4:27795138	1.46e-162
LOC_Os02g44470.1	Chr2:26920271	LOC_Os04g46910.1	Chr4:27819151	9.66e-90
LOC_Os02g44500.1	Chr2:26929715	LOC_Os04g46960.1	Chr4:27838693	2.36e-107
LOC_Os02g44540.2	Chr2:26982205	LOC_Os04g47010.1	Chr4:27864085	3.1e-37
LOC_Os02g44590.1	Chr2:27018352	LOC_Os04g47150.1	Chr4:27997141	0
LOC_Os02g44630.2	Chr2:27044331	LOC_Os04g47220.1	Chr4:28046537	0
LOC_Os02g44642.1	Chr2:27048888	LOC_Os04g47240.2	Chr4:28049241	0
LOC_Os02g44654.2	Chr2:27063038	LOC_Os04g47250.1	Chr4:28061310	0
LOC_Os02g44770.1	Chr2:27117991	LOC_Os04g47320.1	Chr4:28091139	0
LOC_Os02g44820.1	Chr2:27137204	LOC_Os04g47330.1	Chr4:28096279	1.14e-100
LOC_Os02g44850.1	Chr2:27156589	LOC_Os04g47390.1	Chr4:28123630	1.13e-96
LOC_Os02g44850.1	Chr2:27156589	LOC_Os06g50940.1	Chr6:30828271	3.16e-84
LOC_Os02g44880.1	Chr2:27182922	LOC_Os04g47450.1	Chr4:28156070	2.3e-105
LOC_Os02g44880.1	Chr2:27182922	LOC_Os06g50980.1	Chr6:30855270	7.69e-22
LOC_Os02g44900.1	Chr2:27204540	LOC_Os04g47480.1	Chr4:28170285	1.09e-161
LOC_Os02g44910.1	Chr2:27208202	LOC_Os04g47530.1	Chr4:28192112	5.91e-49
LOC_Os02g44910.1	Chr2:27208202	LOC_Os06g51100.1	Chr6:30907000	0
LOC_Os02g44920.1	Chr2:27215241	LOC_Os04g47620.1	Chr4:28262748	0
LOC_Os02g44920.1	Chr2:27215241	LOC_Os06g51170.1	Chr6:30953028	2.63e-179
LOC_Os02g44930.1	Chr2:27225275	LOC_Os04g47690.1	Chr4:28293183	1.05e-29
LOC_Os02g44930.1	Chr2:27225275	LOC_Os06g51220.2	Chr6:30993254	2.68e-26
LOC_Os02g44980.1	Chr2:27244828	LOC_Os04g47780.1	Chr4:28341594	0
LOC_Os02g45010.1	Chr2:27265867	LOC_Os04g47810.1	Chr4:28369366	6.35e-68
LOC_Os02g45054.1	Chr2:27316023	LOC_Os04g47860.2	Chr4:28408775	0
LOC_Os02g45070.1	Chr2:27330144	LOC_Os04g47870.1	Chr4:28426519	0
LOC_Os02g45070.1	Chr2:27330144	LOC_Os06g51310.1	Chr6:31069076	0
LOC_Os02g45080.1	Chr2:27347403	LOC_Os04g47890.1	Chr4:28470386	5.69e-58
LOC_Os02g45100.1	Chr2:27357584	LOC_Os04g47900.1	Chr4:28479502	1.85e-21
LOC_Os02g45150.2	Chr2:27386916	LOC_Os04g47930.1	Chr4:28500006	1.26e-28
LOC_Os02g45180.1	Chr2:27422875	LOC_Os04g47970.1	Chr4:28521890	9.62e-103
LOC_Os02g45200.1	Chr2:27435303	LOC_Os04g47990.1	Chr4:28534300	1.94e-114
LOC_Os02g45240.1	Chr2:27480263	LOC_Os04g48050.1	Chr4:28591949	1.07e-172
LOC_Os02g45250.1	Chr2:27487865	LOC_Os04g48070.1	Chr4:28600698	0
LOC_Os02g45280.1	Chr2:27507229	LOC_Os04g48170.1	Chr4:28672747	0
LOC_Os02g45310.1	Chr2:27530822	LOC_Os04g48230.2	Chr4:28723924	0
LOC_Os02g45320.1	Chr2:27548399	LOC_Os04g48270.2	Chr4:28751070	6.2e-162
LOC_Os02g45380.1	Chr2:27591163	LOC_Os04g48290.1	Chr4:28772448	0
LOC_Os02g45390.1	Chr2:27602320	LOC_Os04g48310.1	Chr4:28788484	4.1e-82
LOC_Os02g45420.1	Chr2:27621211	LOC_Os04g48330.1	Chr4:28814048	2.6e-28
LOC_Os02g45450.1	Chr2:27652935	LOC_Os04g48350.1	Chr4:28820861	1.79e-100
LOC_Os02g45480.2	Chr2:27662418	LOC_Os04g48375.1	Chr4:28849267	2.27e-33
LOC_Os02g45520.1	Chr2:27696287	LOC_Os04g48390.1	Chr4:28862600	0
LOC_Os02g45530.1	Chr2:27702873	LOC_Os04g48400.1	Chr4:28870310	0
LOC_Os02g45570.1	Chr2:27727857	LOC_Os04g48510.1	Chr4:28921895	4.59e-84
LOC_Os02g45600.1	Chr2:27744016	LOC_Os04g48790.1	Chr4:29106041	0
LOC_Os02g45620.1	Chr2:27751407	LOC_Os03g03480.1	Chr3:1505340	4.4e-24
LOC_Os02g45620.1	Chr2:27751407	LOC_Os04g48830.1	Chr4:29121699	1.71e-13
LOC_Os02g45690.1	Chr2:27798048	LOC_Os04g48940.2	Chr4:29187055	0
LOC_Os02g45700.1	Chr2:27803398	LOC_Os03g03270.1	Chr3:1402828	0
LOC_Os02g45700.1	Chr2:27803398	LOC_Os04g48950.1	Chr4:29194394	0
LOC_Os02g45710.1	Chr2:27807052	LOC_Os04g49000.1	Chr4:29213191	5.24e-80
LOC_Os02g45760.1	Chr2:27853853	LOC_Os04g49110.1	Chr4:29275026	0
LOC_Os02g45770.1	Chr2:27875979	LOC_Os03g03100.1	Chr3:1298070	2.48e-28
LOC_Os02g45770.1	Chr2:27875979	LOC_Os04g49150.1	Chr4:29308245	8.47e-124
LOC_Os02g45820.1	Chr2:27909552	LOC_Os04g49220.1	Chr4:29348780	4.03e-14
LOC_Os02g45850.1	Chr2:27932831	LOC_Os03g02900.1	Chr3:1152918	5.26e-78
LOC_Os02g45850.1	Chr2:27932831	LOC_Os04g49230.1	Chr4:29366456	3.49e-82
LOC_Os02g45870.1	Chr2:27962106	LOC_Os03g02850.1	Chr3:1119744	2.07e-132
LOC_Os02g45900.1	Chr2:27970104	LOC_Os04g49270.1	Chr4:29412733	5.13e-131
LOC_Os02g45930.1	Chr2:27989366	LOC_Os04g49370.1	Chr4:29465485	1.21e-30
LOC_Os02g45940.1	Chr2:27993898	LOC_Os03g02780.1	Chr3:1080711	1.97e-68
LOC_Os02g45980.1	Chr2:28014822	LOC_Os04g49430.1	Chr4:29493928	0
LOC_Os02g46030.1	Chr2:28041115	LOC_Os04g49450.1	Chr4:29500951	3.91e-124
LOC_Os02g46080.2	Chr2:28078822	LOC_Os04g49490.2	Chr4:29515047	0
LOC_Os02g46090.1	Chr2:28086381	LOC_Os04g49510.2	Chr4:29531223	0
LOC_Os02g46100.1	Chr2:28096979	LOC_Os04g49550.1	Chr4:29551989	5.22e-52
LOC_Os02g46120.1	Chr2:28108634	LOC_Os04g49590.1	Chr4:29577953	0
LOC_Os02g46180.1	Chr2:28136329	LOC_Os04g49620.1	Chr4:29588213	7.82e-19
LOC_Os02g46340.1	Chr2:28246409	LOC_Os04g49700.1	Chr4:29640577	9.06e-90
LOC_Os02g46360.1	Chr2:28258411	LOC_Os04g49720.1	Chr4:29654078	7.47e-26
LOC_Os02g46380.1	Chr2:28267385	LOC_Os04g49739.1	Chr4:29658700	6.22e-172
LOC_Os02g46500.1	Chr2:28352052	LOC_Os04g49970.1	Chr4:29809222	0
LOC_Os02g46560.1	Chr2:28390170	LOC_Os04g50090.1	Chr4:29877890	1.13e-102
LOC_Os02g46600.1	Chr2:28421053	LOC_Os04g50100.1	Chr4:29883205	2.97e-161
LOC_Os02g46610.1	Chr2:28435057	LOC_Os04g50120.1	Chr4:29894656	2.17e-127
LOC_Os02g46620.1	Chr2:28453885	LOC_Os04g50176.1	Chr4:29938912	8.42e-38
LOC_Os02g46660.1	Chr2:28478607	LOC_Os04g50216.1	Chr4:29975239	3.44e-154
LOC_Os02g46720.2	Chr2:28532901	LOC_Os04g50720.1	Chr4:30006879	2.67e-92
LOC_Os02g46780.1	Chr2:28558086	LOC_Os04g50770.1	Chr4:30028734	5.22e-108
LOC_Os02g46830.1	Chr2:28578314	LOC_Os04g50780.1	Chr4:30044812	7.22e-19
LOC_Os02g46850.1	Chr2:28581546	LOC_Os04g50820.1	Chr4:30062427	0
LOC_Os02g47020.1	Chr2:28701804	LOC_Os04g50880.1	Chr4:30107208	0
LOC_Os02g47060.1	Chr2:28726783	LOC_Os04g50920.1	Chr4:30132491	1.96e-145
LOC_Os02g47090.1	Chr2:28749597	LOC_Os04g50940.1	Chr4:30156252	0
LOC_Os02g47130.1	Chr2:28768769	LOC_Os04g50960.1	Chr4:30167235	1.42e-33
LOC_Os02g47140.2	Chr2:28772913	LOC_Os04g50990.1	Chr4:30180315	8.9e-116
LOC_Os02g47160.1	Chr2:28789270	LOC_Os04g51030.1	Chr4:30209131	4.27e-21
LOC_Os02g47170.1	Chr2:28795583	LOC_Os04g51060.1	Chr4:30224488	0
LOC_Os02g47180.2	Chr2:28802793	LOC_Os04g51110.1	Chr4:30267833	0
LOC_Os02g47190.1	Chr2:28808920	LOC_Os04g51130.1	Chr4:30282336	5.38e-50
LOC_Os02g47230.1	Chr2:28826708	LOC_Os04g51172.1	Chr4:30297864	1.41e-18
LOC_Os02g47280.1	Chr2:28863173	LOC_Os04g51190.1	Chr4:30317702	1.93e-165
LOC_Os02g47320.1	Chr2:28898090	LOC_Os04g51270.2	Chr4:30374681	2.28e-38
LOC_Os02g47370.1	Chr2:28921176	LOC_Os04g51320.1	Chr4:30393182	8.5e-26
LOC_Os02g47400.1	Chr2:28935436	LOC_Os04g51340.1	Chr4:30405474	1.41e-168
LOC_Os02g47410.1	Chr2:28939743	LOC_Os04g51370.1	Chr4:30416446	0
LOC_Os02g47980.1	Chr2:29364087	LOC_Os06g30030.1	Chr6:17285058	1.76e-86
LOC_Os02g48060.1	Chr2:29421401	LOC_Os06g30090.1	Chr6:17349124	6.7e-35
LOC_Os02g48080.1	Chr2:29429761	LOC_Os06g30130.1	Chr6:17378297	0
LOC_Os02g48094.1	Chr2:29438332	LOC_Os06g30210.1	Chr6:17434119	9.36e-62
LOC_Os02g48150.1	Chr2:29471417	LOC_Os06g30400.1	Chr6:17565595	4.65e-26
LOC_Os02g48170.1	Chr2:29481466	LOC_Os06g30480.1	Chr6:17617357	6.26e-35
LOC_Os02g48190.1	Chr2:29502650	LOC_Os06g22330.1	Chr6:12962817	0
LOC_Os02g48200.1	Chr2:29515568	LOC_Os06g22290.1	Chr6:12931779	0
LOC_Os02g48280.1	Chr2:29548372	LOC_Os06g22150.1	Chr6:12860093	1.62e-24
LOC_Os02g48290.1	Chr2:29550948	LOC_Os06g22140.1	Chr6:12848656	0
LOC_Os02g48320.2	Chr2:29571739	LOC_Os06g22100.1	Chr6:12825445	5.9e-95
LOC_Os02g48350.1	Chr2:29598974	LOC_Os06g22080.1	Chr6:12809566	0
LOC_Os02g48360.1	Chr2:29604449	LOC_Os06g22060.1	Chr6:12794242	0
LOC_Os02g48570.1	Chr2:29736163	LOC_Os06g21900.1	Chr6:12655817	0
LOC_Os02g48600.1	Chr2:29752383	LOC_Os06g21580.1	Chr6:12446278	1.36e-40
LOC_Os02g48660.1	Chr2:29795433	LOC_Os06g21480.1	Chr6:12412525	1.85e-63
LOC_Os02g48730.1	Chr2:29827457	LOC_Os06g21340.1	Chr6:12322863	1.59e-108
LOC_Os02g48770.1	Chr2:29850372	LOC_Os06g20630.1	Chr6:11887860	8.77e-145
LOC_Os02g48800.1	Chr2:29867969	LOC_Os06g20410.1	Chr6:11725804	4.24e-21
LOC_Os02g48830.1	Chr2:29877249	LOC_Os06g20370.1	Chr6:11696837	0
LOC_Os02g48840.1	Chr2:29882066	LOC_Os06g20340.1	Chr6:11684180	2.29e-134
LOC_Os02g48860.1	Chr2:29889275	LOC_Os09g30414.1	Chr9:18521580	2e-115
LOC_Os02g48870.1	Chr2:29892392	LOC_Os06g20140.1	Chr6:11552914	5.33e-92
LOC_Os02g48980.1	Chr2:29947191	LOC_Os06g19990.1	Chr6:11461523	6.22e-35
LOC_Os02g48990.1	Chr2:29950661	LOC_Os09g30330.1	Chr9:18464949	0
LOC_Os02g49090.1	Chr2:30015996	LOC_Os06g19660.1	Chr6:11219921	0
LOC_Os02g49230.6	Chr2:30094300	LOC_Os06g19444.1	Chr6:11070128	0
LOC_Os02g49260.1	Chr2:30105730	LOC_Os06g19380.1	Chr6:11030395	3.79e-79
LOC_Os02g49310.1	Chr2:30135356	LOC_Os06g18830.1	Chr6:10690487	0
LOC_Os02g49310.1	Chr2:30135356	LOC_Os09g30150.2	Chr9:18340159	0
LOC_Os02g49332.1	Chr2:30148858	LOC_Os09g30105.1	Chr9:18301264	1.17e-22
LOC_Os02g49340.1	Chr2:30154919	LOC_Os06g17870.1	Chr6:10372663	8.12e-26
LOC_Os02g49350.1	Chr2:30157599	LOC_Os06g17730.1	Chr6:10287637	3.48e-28
LOC_Os02g49370.1	Chr2:30164273	LOC_Os06g17480.1	Chr6:10137823	2.23e-51
LOC_Os02g49440.1	Chr2:30206964	LOC_Os06g17410.1	Chr6:10101312	3.36e-45
LOC_Os02g49440.1	Chr2:30206964	LOC_Os09g29960.1	Chr9:18234924	8.05e-30
LOC_Os02g49460.1	Chr2:30226406	LOC_Os06g17390.1	Chr6:10082202	0
LOC_Os02g49460.1	Chr2:30226406	LOC_Os09g29940.1	Chr9:18217457	0
LOC_Os02g49480.1	Chr2:30233286	LOC_Os09g29930.1	Chr9:18207613	1.68e-47
LOC_Os02g49510.1	Chr2:30259433	LOC_Os06g16420.1	Chr6:9396130	0
LOC_Os02g49520.1	Chr2:30266710	LOC_Os06g16410.1	Chr6:9368196	0
LOC_Os02g49560.1	Chr2:30295609	LOC_Os09g29820.1	Chr9:18122580	2.6e-32
LOC_Os02g49600.1	Chr2:30316141	LOC_Os06g16300.1	Chr6:9289219	5.53e-97
LOC_Os02g49610.1	Chr2:30323240	LOC_Os06g16290.1	Chr6:9283140	8.51e-98
LOC_Os02g49650.1	Chr2:30340244	LOC_Os06g16170.1	Chr6:9207750	1.49e-116
LOC_Os02g49710.1	Chr2:30390464	LOC_Os06g16060.1	Chr6:9137387	3.06e-37
LOC_Os02g49720.1	Chr2:30392547	LOC_Os06g15990.1	Chr6:9091016	0
LOC_Os02g49760.1	Chr2:30418494	LOC_Os06g15910.1	Chr6:9033862	0
LOC_Os02g49770.1	Chr2:30427720	LOC_Os06g15820.1	Chr6:8977312	0
LOC_Os02g49790.1	Chr2:30435028	LOC_Os06g15779.1	Chr6:8960001	2.68e-175
LOC_Os02g49800.1	Chr2:30437882	LOC_Os06g15760.1	Chr6:8955691	0
LOC_Os02g49850.1	Chr2:30467542	LOC_Os06g15600.1	Chr6:8836957	7.5e-34
LOC_Os02g49870.1	Chr2:30471982	LOC_Os06g15400.1	Chr6:8751274	1.29e-64
LOC_Os02g49880.1	Chr2:30472788	LOC_Os06g15330.1	Chr6:8704831	3.26e-152
LOC_Os02g49920.1	Chr2:30500230	LOC_Os06g14810.1	Chr6:8408317	0
LOC_Os02g49960.1	Chr2:30524665	LOC_Os06g14780.1	Chr6:8374547	3.98e-100
LOC_Os02g49986.1	Chr2:30539775	LOC_Os06g14670.1	Chr6:8251038	6.13e-87
LOC_Os02g50000.1	Chr2:30554337	LOC_Os06g14630.1	Chr6:8236902	2.13e-145
LOC_Os02g50040.1	Chr2:30573403	LOC_Os06g14540.1	Chr6:8178988	0
LOC_Os02g50050.1	Chr2:30577563	LOC_Os06g14530.1	Chr6:8176676	1.46e-28
LOC_Os02g50130.1	Chr2:30625668	LOC_Os06g14420.1	Chr6:8068591	5.48e-72
LOC_Os02g50140.1	Chr2:30631239	LOC_Os06g14324.1	Chr6:7983955	1.41e-59
LOC_Os02g50200.1	Chr2:30655287	LOC_Os06g14280.1	Chr6:7963879	1.71e-98
LOC_Os02g50320.2	Chr2:30720856	LOC_Os06g14080.1	Chr6:7848384	0
LOC_Os02g50340.1	Chr2:30736687	LOC_Os06g14050.1	Chr6:7835233	0
LOC_Os02g50460.1	Chr2:30805987	LOC_Os06g13870.1	Chr6:7709065	2.11e-170
LOC_Os02g50490.1	Chr2:30839199	LOC_Os06g13830.1	Chr6:7671255	0
LOC_Os02g50550.1	Chr2:30861491	LOC_Os06g13820.1	Chr6:7661691	0
LOC_Os02g50600.1	Chr2:30899534	LOC_Os06g13760.1	Chr6:7629547	0
LOC_Os02g50620.1	Chr2:30918757	LOC_Os06g13720.1	Chr6:7602364	0
LOC_Os02g50630.1	Chr2:30924455	LOC_Os06g13670.1	Chr6:7584780	4.63e-179
LOC_Os02g50640.1	Chr2:30930066	LOC_Os06g13600.1	Chr6:7530834	0
LOC_Os02g50710.1	Chr2:30974227	LOC_Os06g13190.1	Chr6:7230154	3.31e-23
LOC_Os02g50730.1	Chr2:30980865	LOC_Os06g13180.1	Chr6:7224942	9.81e-152
LOC_Os02g50740.1	Chr2:30986860	LOC_Os06g13140.1	Chr6:7209516	1.85e-143
LOC_Os02g50760.1	Chr2:30994374	LOC_Os06g13060.1	Chr6:7159988	0
LOC_Os02g50770.1	Chr2:30999747	LOC_Os06g13050.1	Chr6:7148961	7.95e-137
LOC_Os02g50810.1	Chr2:31038501	LOC_Os06g12960.1	Chr6:7093925	1.56e-63
LOC_Os02g50860.1	Chr2:31084424	LOC_Os06g12790.1	Chr6:6990939	1.18e-133
LOC_Os02g50880.1	Chr2:31096163	LOC_Os06g12780.1	Chr6:6980031	0
LOC_Os02g50900.1	Chr2:31111840	LOC_Os06g12740.1	Chr6:6953695	7.53e-143
LOC_Os02g50930.1	Chr2:31141081	LOC_Os06g12680.1	Chr6:6923215	6.18e-158
LOC_Os02g50940.1	Chr2:31145202	LOC_Os06g12660.1	Chr6:6915783	1.2e-49
LOC_Os02g50960.1	Chr2:31158903	LOC_Os06g12610.1	Chr6:6866393	0
LOC_Os02g50970.1	Chr2:31171936	LOC_Os06g12590.1	Chr6:6822979	0
LOC_Os02g50980.1	Chr2:31184823	LOC_Os06g12580.1	Chr6:6816402	5.48e-19
LOC_Os02g50990.1	Chr2:31190773	LOC_Os06g12560.1	Chr6:6809574	4.3e-71
LOC_Os02g51000.1	Chr2:31194269	LOC_Os06g12530.1	Chr6:6794150	1.75e-76
LOC_Os02g51010.1	Chr2:31199014	LOC_Os06g12500.1	Chr6:6788986	2.53e-89
LOC_Os02g51070.1	Chr2:31232888	LOC_Os06g12450.1	Chr6:6748358	0
LOC_Os02g51090.1	Chr2:31249160	LOC_Os06g12360.1	Chr6:6696666	1.03e-51
LOC_Os02g51110.1	Chr2:31266245	LOC_Os06g12310.1	Chr6:6648387	2.97e-167
LOC_Os02g51130.1	Chr2:31284722	LOC_Os06g12280.1	Chr6:6605479	0
LOC_Os02g51140.1	Chr2:31290666	LOC_Os06g12260.1	Chr6:6595940	3.36e-79
LOC_Os02g51150.1	Chr2:31299571	LOC_Os06g12250.1	Chr6:6589792	1.76e-169
LOC_Os02g51280.1	Chr2:31396707	LOC_Os06g12230.1	Chr6:6570778	1.7e-104
LOC_Os02g51290.1	Chr2:31407145	LOC_Os06g12220.1	Chr6:6559753	1.8e-100
LOC_Os02g51320.1	Chr2:31423943	LOC_Os06g12210.1	Chr6:6556802	2.75e-43
LOC_Os02g51370.1	Chr2:31461138	LOC_Os06g12190.1	Chr6:6534746	8.93e-88
LOC_Os02g51400.1	Chr2:31472969	LOC_Os06g12160.1	Chr6:6503735	0
LOC_Os02g51410.1	Chr2:31491701	LOC_Os06g12150.1	Chr6:6495000	1.42e-164
LOC_Os02g51460.1	Chr2:31523418	LOC_Os06g12100.1	Chr6:6479283	6.66e-86
LOC_Os02g51500.1	Chr2:31535307	LOC_Os06g12020.1	Chr6:6435824	3.62e-42
LOC_Os02g51510.1	Chr2:31544096	LOC_Os06g12000.1	Chr6:6419602	3.76e-13
LOC_Os02g51550.1	Chr2:31575808	LOC_Os06g11980.1	Chr6:6395388	1.1e-24
LOC_Os02g51590.1	Chr2:31597624	LOC_Os06g11960.1	Chr6:6369182	2.73e-91
LOC_Os02g51600.1	Chr2:31601366	LOC_Os06g11920.1	Chr6:6349120	0
LOC_Os02g51670.1	Chr2:31648468	LOC_Os06g11860.1	Chr6:6304588	1.04e-93
LOC_Os02g51680.1	Chr2:31663080	LOC_Os06g11840.1	Chr6:6277593	8.24e-162
LOC_Os02g51710.1	Chr2:31676446	LOC_Os06g11812.1	Chr6:6253188	1.3e-71
LOC_Os02g51750.1	Chr2:31698161	LOC_Os06g11800.1	Chr6:6250717	0
LOC_Os02g51770.1	Chr2:31707658	LOC_Os06g11790.1	Chr6:6243660	1.82e-172
LOC_Os02g51799.1	Chr2:31724820	LOC_Os06g11780.1	Chr6:6240043	8.73e-106
LOC_Os02g51850.1	Chr2:31759018	LOC_Os06g11740.1	Chr6:6222556	2.78e-117
LOC_Os02g51890.1	Chr2:31781325	LOC_Os06g11730.1	Chr6:6208293	2.25e-77
LOC_Os02g51910.1	Chr2:31791009	LOC_Os06g11720.1	Chr6:6205607	8.9e-167
LOC_Os02g51970.1	Chr2:31823825	LOC_Os06g11660.1	Chr6:6180308	3.42e-129
LOC_Os02g52010.1	Chr2:31840427	LOC_Os06g11650.1	Chr6:6177853	4.48e-105
LOC_Os02g52130.9	Chr2:31908532	LOC_Os06g11630.1	Chr6:6160326	0
LOC_Os02g52140.1	Chr2:31916107	LOC_Os06g11620.1	Chr6:6155940	9.71e-106
LOC_Os02g52150.1	Chr2:31920854	LOC_Os06g11610.1	Chr6:6152018	1.56e-68
LOC_Os02g52160.1	Chr2:31923793	LOC_Os06g11520.1	Chr6:6102123	0
LOC_Os02g52180.1	Chr2:31951845	LOC_Os06g11490.1	Chr6:6086798	1.82e-45
LOC_Os02g52210.1	Chr2:31967796	LOC_Os06g11450.1	Chr6:6058726	2.74e-69
LOC_Os02g52250.1	Chr2:31995218	LOC_Os06g11420.1	Chr6:6027823	1.32e-172
LOC_Os02g52260.1	Chr2:31999205	LOC_Os06g11400.1	Chr6:6007444	9.33e-35
LOC_Os02g52340.1	Chr2:32038902	LOC_Os06g11330.1	Chr6:5953593	3.16e-98
LOC_Os02g52360.1	Chr2:32047766	LOC_Os06g11320.1	Chr6:5933788	0
LOC_Os02g52380.1	Chr2:32058667	LOC_Os06g11150.1	Chr6:5847981	7.19e-75
LOC_Os02g52410.1	Chr2:32071208	LOC_Os06g11070.1	Chr6:5807269	8.46e-175
LOC_Os02g52480.1	Chr2:32111311	LOC_Os06g11050.1	Chr6:5791466	1.52e-14
LOC_Os02g52490.2	Chr2:32119008	LOC_Os09g28520.1	Chr9:17350765	1.19e-26
LOC_Os02g52540.1	Chr2:32149823	LOC_Os06g11030.1	Chr6:5778761	2.11e-43
LOC_Os02g52540.1	Chr2:32149823	LOC_Os09g28500.1	Chr9:17332718	4.35e-16
LOC_Os02g52560.1	Chr2:32164510	LOC_Os06g10980.1	Chr6:5734288	0
LOC_Os02g52560.1	Chr2:32164510	LOC_Os09g28460.1	Chr9:17315508	1.18e-168
LOC_Os02g52610.1	Chr2:32179355	LOC_Os06g10930.1	Chr6:5712154	2.91e-169
LOC_Os02g52630.1	Chr2:32191247	LOC_Os06g10910.1	Chr6:5701639	0
LOC_Os02g52670.1	Chr2:32204392	LOC_Os08g36920.1	Chr8:23353882	2.4e-34
LOC_Os02g52670.1	Chr2:32204392	LOC_Os09g28440.1	Chr9:17306100	4.76e-44
LOC_Os02g52700.1	Chr2:32243146	LOC_Os08g36900.1	Chr8:23335165	0
LOC_Os02g52700.1	Chr2:32243146	LOC_Os09g28420.1	Chr9:17296166	0
LOC_Os02g52720.1	Chr2:32253138	LOC_Os06g10890.1	Chr6:5688535	2.86e-48
LOC_Os02g52780.1	Chr2:32276591	LOC_Os06g10880.1	Chr6:5677080	2.53e-114
LOC_Os02g52780.1	Chr2:32276591	LOC_Os08g36790.1	Chr8:23234397	1.9e-74
LOC_Os02g52780.1	Chr2:32276591	LOC_Os09g28310.1	Chr9:17189976	2.3e-88
LOC_Os02g52810.1	Chr2:32286589	LOC_Os08g36760.1	Chr8:23213146	1.81e-104
LOC_Os02g52810.1	Chr2:32286589	LOC_Os09g28300.1	Chr9:17182867	9.08e-107
LOC_Os02g52830.1	Chr2:32299774	LOC_Os06g10850.1	Chr6:5657850	0
LOC_Os02g52850.1	Chr2:32312866	LOC_Os09g28180.1	Chr9:17091951	0
LOC_Os02g52860.1	Chr2:32319364	LOC_Os06g10810.1	Chr6:5638272	0
LOC_Os02g52860.1	Chr2:32319364	LOC_Os09g28160.1	Chr9:17082095	4.56e-155
LOC_Os02g52870.1	Chr2:32324316	LOC_Os06g10800.1	Chr6:5636936	4.95e-42
LOC_Os02g52910.1	Chr2:32349914	LOC_Os09g28110.1	Chr9:17062565	1.63e-52
LOC_Os02g52920.1	Chr2:32353248	LOC_Os06g10760.1	Chr6:5619105	1.42e-128
LOC_Os02g52920.1	Chr2:32353248	LOC_Os08g36560.1	Chr8:23076092	1.21e-37
LOC_Os02g52920.1	Chr2:32353248	LOC_Os09g27980.1	Chr9:16996540	2.12e-91
LOC_Os02g52930.1	Chr2:32359101	LOC_Os06g10750.1	Chr6:5613999	0
LOC_Os02g52950.1	Chr2:32377814	LOC_Os06g10710.1	Chr6:5588196	1.18e-69
LOC_Os02g52960.1	Chr2:32384631	LOC_Os06g10690.1	Chr6:5575867	6e-16
LOC_Os02g53000.1	Chr2:32426322	LOC_Os06g10660.1	Chr6:5559909	0
LOC_Os02g53000.1	Chr2:32426322	LOC_Os09g27890.1	Chr9:16958544	1.22e-127
LOC_Os02g53110.1	Chr2:32495232	LOC_Os09g27860.1	Chr9:16945130	3.67e-60
LOC_Os02g53130.1	Chr2:32513739	LOC_Os08g36480.1	Chr8:23033230	0
LOC_Os02g53160.1	Chr2:32538138	LOC_Os06g10650.1	Chr6:5555007	3.85e-100
LOC_Os02g53180.1	Chr2:32558635	LOC_Os09g27750.1	Chr9:16886019	2.64e-150
LOC_Os02g53230.1	Chr2:32584567	LOC_Os06g10620.1	Chr6:5523780	0
LOC_Os02g53280.1	Chr2:32611697	LOC_Os08g36380.1	Chr8:22927604	1.95e-26
LOC_Os02g53280.1	Chr2:32611697	LOC_Os09g27590.1	Chr9:16765919	1.27e-29
LOC_Os02g53340.2	Chr2:32648606	LOC_Os06g10580.1	Chr6:5461001	0
LOC_Os02g53360.1	Chr2:32666343	LOC_Os06g10570.1	Chr6:5457825	2.19e-38
LOC_Os02g53380.1	Chr2:32670668	LOC_Os06g10560.1	Chr6:5449104	4.97e-17
LOC_Os02g53410.1	Chr2:32686077	LOC_Os06g10530.1	Chr6:5431526	1.27e-12
LOC_Os02g53410.1	Chr2:32686077	LOC_Os09g27410.1	Chr9:16653113	8.66e-12
LOC_Os02g53510.1	Chr2:32728419	LOC_Os06g10510.1	Chr6:5409026	1.02e-13
LOC_Os02g53520.1	Chr2:32731189	LOC_Os06g10480.1	Chr6:5393251	2.19e-117
LOC_Os02g53530.1	Chr2:32750101	LOC_Os06g10470.1	Chr6:5388229	1.36e-35
LOC_Os02g53530.1	Chr2:32750101	LOC_Os08g36110.1	Chr8:22754803	6.56e-31
LOC_Os02g53530.1	Chr2:32750101	LOC_Os09g27320.1	Chr9:16610066	7.25e-34
LOC_Os02g53690.1	Chr2:32840362	LOC_Os06g10310.1	Chr6:5300136	6.29e-70
LOC_Os02g53720.2	Chr2:32887125	LOC_Os06g10230.1	Chr6:5244239	0
LOC_Os02g53750.1	Chr2:32915308	LOC_Os06g10160.1	Chr6:5196601	0
LOC_Os02g53750.1	Chr2:32915308	LOC_Os09g27010.1	Chr9:16422278	3.93e-162
LOC_Os02g53870.1	Chr2:32991479	LOC_Os06g09920.1	Chr6:5057622	3.28e-18
LOC_Os02g53994.1	Chr2:33070503	LOC_Os06g09890.1	Chr6:5036116	7.59e-49
LOC_Os02g54030.1	Chr2:33097336	LOC_Os09g26800.1	Chr9:16282795	5.81e-137
LOC_Os02g54050.1	Chr2:33107745	LOC_Os06g09760.1	Chr6:4972237	2.54e-42
LOC_Os02g54060.1	Chr2:33114780	LOC_Os06g09679.1	Chr6:4933905	1.8e-139
LOC_Os02g54060.1	Chr2:33114780	LOC_Os09g26730.1	Chr9:16236438	2.49e-109
LOC_Os02g54100.1	Chr2:33137905	LOC_Os06g09620.1	Chr6:4892093	6.59e-21
LOC_Os02g54130.1	Chr2:33169843	LOC_Os06g09560.1	Chr6:4867843	4.48e-61
LOC_Os02g54150.1	Chr2:33192323	LOC_Os06g09540.1	Chr6:4844482	0
LOC_Os02g54160.1	Chr2:33199804	LOC_Os06g09390.2	Chr6:4731330	5.13e-137
LOC_Os02g54160.1	Chr2:33199804	LOC_Os09g26420.2	Chr9:15959324	1.43e-67
LOC_Os02g54180.1	Chr2:33220361	LOC_Os06g09350.1	Chr6:4703899	6.72e-54
LOC_Os02g54340.1	Chr2:33315203	LOC_Os06g09290.2	Chr6:4667486	0
LOC_Os02g54370.1	Chr2:33324528	LOC_Os09g26320.1	Chr9:15910195	1.68e-56
LOC_Os02g54390.1	Chr2:33330509	LOC_Os09g26300.1	Chr9:15891729	8.17e-85
LOC_Os02g54520.1	Chr2:33398864	LOC_Os09g26170.1	Chr9:15771483	1.5e-76
LOC_Os02g54590.1	Chr2:33434089	LOC_Os06g09230.2	Chr6:4640591	0
LOC_Os02g54600.1	Chr2:33442069	LOC_Os06g09180.1	Chr6:4616608	0
LOC_Os02g54640.1	Chr2:33469138	LOC_Os06g09130.1	Chr6:4593689	0
LOC_Os02g54640.1	Chr2:33469138	LOC_Os09g25960.1	Chr9:15588270	0
LOC_Os02g54760.1	Chr2:33530587	LOC_Os06g08850.1	Chr6:4437282	0
LOC_Os02g54770.1	Chr2:33541861	LOC_Os06g08840.4	Chr6:4428666	7.24e-79
LOC_Os02g54820.1	Chr2:33569263	LOC_Os09g25890.1	Chr9:15532903	0
LOC_Os02g54830.1	Chr2:33579496	LOC_Os06g08820.1	Chr6:4410056	3.73e-81
LOC_Os02g54890.1	Chr2:33618241	LOC_Os06g08810.1	Chr6:4404061	0
LOC_Os02g55070.1	Chr2:33729767	LOC_Os06g08740.1	Chr6:4370966	9.93e-151
LOC_Os02g55130.2	Chr2:33769412	LOC_Os06g08720.1	Chr6:4347070	6.34e-156
LOC_Os02g55170.1	Chr2:33793134	LOC_Os06g08540.2	Chr6:4224295	2.01e-131
LOC_Os02g55180.1	Chr2:33797366	LOC_Os06g08530.1	Chr6:4213119	3.6e-47
LOC_Os02g55250.1	Chr2:33833909	LOC_Os06g08500.1	Chr6:4192207	5.16e-31
LOC_Os02g55320.1	Chr2:33859825	LOC_Os06g08440.1	Chr6:4137248	0
LOC_Os02g55380.1	Chr2:33920240	LOC_Os06g08340.1	Chr6:4040908	1.37e-67
LOC_Os02g55400.1	Chr2:33931818	LOC_Os06g08310.1	Chr6:4027361	0
LOC_Os02g55480.1	Chr2:33975822	LOC_Os06g08250.1	Chr6:3994993	1.69e-39
LOC_Os02g55560.1	Chr2:34026273	LOC_Os06g08140.1	Chr6:3947926	0
LOC_Os02g55580.1	Chr2:34036615	LOC_Os06g08130.1	Chr6:3946825	4.18e-19
LOC_Os02g55870.1	Chr2:34199419	LOC_Os06g08090.1	Chr6:3924681	0
LOC_Os02g55890.1	Chr2:34210400	LOC_Os06g08080.1	Chr6:3919501	0
LOC_Os02g55940.1	Chr2:34238929	LOC_Os06g07896.1	Chr6:3875484	5.48e-101
LOC_Os02g55970.1	Chr2:34255732	LOC_Os06g07830.1	Chr6:3801206	0
LOC_Os02g55990.1	Chr2:34263983	LOC_Os06g07780.1	Chr6:3773667	9.3e-127
LOC_Os02g56000.1	Chr2:34265964	LOC_Os06g07630.1	Chr6:3689672	0
LOC_Os02g56014.1	Chr2:34295821	LOC_Os06g07580.2	Chr6:3656474	4e-39
LOC_Os02g56100.1	Chr2:34328237	LOC_Os06g07210.1	Chr6:3449667	0
LOC_Os02g56110.1	Chr2:34336372	LOC_Os06g07090.2	Chr6:3376566	0
LOC_Os02g56120.1	Chr2:34348582	LOC_Os06g07040.1	Chr6:3342423	1.6e-30
LOC_Os02g56140.1	Chr2:34353730	LOC_Os06g06900.1	Chr6:3273373	1.15e-74
LOC_Os02g57360.1	Chr2:35133112	LOC_Os03g05750.1	Chr3:2866315	2.67e-26
LOC_Os02g57460.1	Chr2:35216213	LOC_Os03g05560.1	Chr3:2771187	1.98e-28
LOC_Os02g57460.1	Chr2:35216213	LOC_Os08g44950.1	Chr8:28220313	1.45e-28
LOC_Os02g57470.1	Chr2:35218310	LOC_Os03g05540.2	Chr3:2757582	1.04e-116
LOC_Os02g57490.1	Chr2:35227296	LOC_Os03g05500.1	Chr3:2723035	1.55e-51
LOC_Os02g57490.1	Chr2:35227296	LOC_Os08g44940.1	Chr8:28212587	2.12e-57
LOC_Os02g57510.1	Chr2:35234126	LOC_Os08g44930.1	Chr8:28208750	1.98e-66
LOC_Os02g57520.1	Chr2:35242145	LOC_Os08g44910.1	Chr8:28201024	4.63e-88
LOC_Os02g57560.1	Chr2:35263166	LOC_Os03g05470.1	Chr3:2707463	1.21e-133
LOC_Os02g57570.1	Chr2:35267660	LOC_Os08g44870.1	Chr8:28183816	4.21e-115
LOC_Os02g57620.1	Chr2:35286785	LOC_Os03g05390.5	Chr3:2651929	0
LOC_Os02g57650.1	Chr2:35303193	LOC_Os08g44820.3	Chr8:28144581	8.13e-81
LOC_Os03g02390.1	Chr3:847853	LOC_Os04g47900.1	Chr4:28479502	3.06e-18
LOC_Os03g02440.2	Chr3:870800	LOC_Os04g48010.2	Chr4:28563829	0
LOC_Os03g02530.1	Chr3:932238	LOC_Os04g48130.1	Chr4:28643350	1.43e-124
LOC_Os03g02550.1	Chr3:942694	LOC_Os04g48270.2	Chr4:28751070	8.99e-136
LOC_Os03g02685.1	Chr3:1002394	LOC_Os04g48380.1	Chr4:28854056	3.51e-28
LOC_Os03g02700.1	Chr3:1008383	LOC_Os04g48400.1	Chr4:28870310	0
LOC_Os03g02780.1	Chr3:1080711	LOC_Os04g49420.1	Chr4:29487977	1.97e-68
LOC_Os03g02860.1	Chr3:1124956	LOC_Os04g49260.1	Chr4:29408862	8.52e-13
LOC_Os03g02900.1	Chr3:1152918	LOC_Os04g49230.1	Chr4:29366456	5.87e-76
LOC_Os03g03034.1	Chr3:1235373	LOC_Os04g49194.1	Chr4:29331563	0
LOC_Os03g03100.1	Chr3:1298070	LOC_Os04g49150.1	Chr4:29308245	3.96e-28
LOC_Os03g03130.1	Chr3:1318244	LOC_Os04g49130.1	Chr4:29289184	2.03e-83
LOC_Os03g03270.1	Chr3:1402828	LOC_Os04g48950.1	Chr4:29194394	0
LOC_Os03g03370.1	Chr3:1436356	LOC_Os04g48880.1	Chr4:29157213	3.63e-124
LOC_Os03g03480.1	Chr3:1505340	LOC_Os04g48830.1	Chr4:29121699	6.86e-27
LOC_Os03g03600.1	Chr3:1579316	LOC_Os04g48490.1	Chr4:28910248	2.2e-138
LOC_Os03g03610.2	Chr3:1582176	LOC_Os06g51270.1	Chr6:31033381	0
LOC_Os03g03830.1	Chr3:1720034	LOC_Os06g51250.1	Chr6:31013731	1.1e-18
LOC_Os03g03860.1	Chr3:1737298	LOC_Os06g51230.1	Chr6:30997879	5.62e-56
LOC_Os03g03890.1	Chr3:1772819	LOC_Os06g51170.1	Chr6:30953028	9.92e-165
LOC_Os03g03910.1	Chr3:1787648	LOC_Os06g51150.1	Chr6:30944196	0
LOC_Os03g04070.1	Chr3:1862352	LOC_Os06g51070.1	Chr6:30893477	1.13e-99
LOC_Os03g04310.1	Chr3:1983522	LOC_Os06g50900.1	Chr6:30799405	2.84e-13
LOC_Os03g06230.1	Chr3:3119831	LOC_Os03g53710.1	Chr3:30796483	1.48e-32
LOC_Os03g06240.1	Chr3:3125933	LOC_Os03g53670.2	Chr3:30777720	0
LOC_Os03g06360.1	Chr3:3184492	LOC_Os03g53610.1	Chr3:30740857	1.44e-25
LOC_Os03g06430.1	Chr3:3212759	LOC_Os03g53540.1	Chr3:30707829	3.36e-18
LOC_Os03g06630.1	Chr3:3342254	LOC_Os03g53340.6	Chr3:30603964	3.36e-92
LOC_Os03g06670.1	Chr3:3371374	LOC_Os03g53190.1	Chr3:30513856	1.53e-80
LOC_Os03g08090.2	Chr3:4131128	LOC_Os07g42140.1	Chr7:25214542	6.1e-47
LOC_Os03g08170.1	Chr3:4173178	LOC_Os07g42200.1	Chr7:25255060	9.47e-169
LOC_Os03g08250.1	Chr3:4199809	LOC_Os07g42220.1	Chr7:25273384	2.56e-20
LOC_Os03g08280.1	Chr3:4210493	LOC_Os07g42260.1	Chr7:25289256	1.32e-84
LOC_Os03g08320.1	Chr3:4236724	LOC_Os07g42370.2	Chr7:25347985	1.3e-25
LOC_Os03g08440.1	Chr3:4336661	LOC_Os07g42450.1	Chr7:25413427	5.25e-146
LOC_Os03g08460.1	Chr3:4343725	LOC_Os07g42510.1	Chr7:25440818	1.71e-25
LOC_Os03g08530.1	Chr3:4384011	LOC_Os07g42600.1	Chr7:25492717	0
LOC_Os03g08550.1	Chr3:4397148	LOC_Os07g42626.1	Chr7:25516453	0
LOC_Os03g08860.1	Chr3:4592489	LOC_Os09g29120.1	Chr9:17694290	3.03e-83
LOC_Os03g08880.1	Chr3:4598924	LOC_Os09g29210.1	Chr9:17748110	1.92e-89
LOC_Os03g08900.1	Chr3:4606945	LOC_Os09g29284.1	Chr9:17777147	0
LOC_Os03g08920.1	Chr3:4616278	LOC_Os09g29310.1	Chr9:17790438	4.49e-38
LOC_Os03g08930.1	Chr3:4628935	LOC_Os09g29360.1	Chr9:17826479	3.77e-69
LOC_Os03g08960.1	Chr3:4652927	LOC_Os09g29460.1	Chr9:17903164	3.54e-50
LOC_Os03g15210.1	Chr3:8322835	LOC_Os03g50210.1	Chr3:28631644	5.99e-35
LOC_Os03g15340.1	Chr3:8396569	LOC_Os03g50140.1	Chr3:28598172	8.39e-31
LOC_Os03g15410.1	Chr3:8429310	LOC_Os03g50100.1	Chr3:28572782	5.53e-35
LOC_Os03g15530.1	Chr3:8530910	LOC_Os03g49830.1	Chr3:28390076	6.23e-34
LOC_Os03g15550.1	Chr3:8558745	LOC_Os03g49800.1	Chr3:28358095	0
LOC_Os03g15570.1	Chr3:8572865	LOC_Os03g49640.1	Chr3:28269518	0
LOC_Os03g16170.1	Chr3:8921370	LOC_Os05g38290.2	Chr5:22450676	1.17e-114
LOC_Os03g16390.1	Chr3:9039563	LOC_Os05g38320.1	Chr5:22464556	9.15e-84
LOC_Os03g16480.1	Chr3:9084475	LOC_Os05g01940.1	Chr5:537846	1.9e-99
LOC_Os03g16600.1	Chr3:9157589	LOC_Os05g38380.1	Chr5:22496383	4.06e-12
LOC_Os03g16610.1	Chr3:9167558	LOC_Os05g38410.1	Chr5:22526731	0
LOC_Os03g16740.1	Chr3:9269491	LOC_Os05g02020.1	Chr5:577144	0
LOC_Os03g16760.1	Chr3:9285328	LOC_Os05g02110.1	Chr5:629656	6.99e-126
LOC_Os03g16780.1	Chr3:9296798	LOC_Os05g02130.1	Chr5:639550	0
LOC_Os03g16800.1	Chr3:9313676	LOC_Os05g02140.1	Chr5:648654	0
LOC_Os03g16850.1	Chr3:9359466	LOC_Os05g02150.1	Chr5:658106	3.63e-42
LOC_Os03g16860.1	Chr3:9370159	LOC_Os05g38530.1	Chr5:22599355	0
LOC_Os03g16950.1	Chr3:9421689	LOC_Os05g02200.1	Chr5:690756	7.54e-65
LOC_Os03g17100.1	Chr3:9498900	LOC_Os05g02300.1	Chr5:738204	3.6e-82
LOC_Os03g17100.1	Chr3:9498900	LOC_Os05g38640.1	Chr5:22656825	4.06e-79
LOC_Os03g17150.1	Chr3:9524919	LOC_Os05g02390.1	Chr5:783045	8.39e-40
LOC_Os03g17200.1	Chr3:9575542	LOC_Os05g38680.1	Chr5:22678004	1.03e-29
LOC_Os03g17210.1	Chr3:9591835	LOC_Os05g02580.1	Chr5:898855	4.7e-18
LOC_Os03g17350.1	Chr3:9654330	LOC_Os05g02870.1	Chr5:1042096	0
LOC_Os03g17550.1	Chr3:9751680	LOC_Os07g49470.1	Chr7:29630560	5.35e-129
LOC_Os03g17570.3	Chr3:9759479	LOC_Os07g49460.1	Chr7:29616705	0
LOC_Os03g17580.1	Chr3:9781434	LOC_Os05g03030.1	Chr5:1146189	1.32e-53
LOC_Os03g17690.1	Chr3:9843327	LOC_Os07g49400.1	Chr7:29583717	5.57e-158
LOC_Os03g17730.1	Chr3:9863815	LOC_Os07g49390.1	Chr7:29579789	0
LOC_Os03g17740.1	Chr3:9872205	LOC_Os05g03070.1	Chr5:1198628	2.08e-152
LOC_Os03g17790.1	Chr3:9899758	LOC_Os05g03130.1	Chr5:1246286	3.02e-19
LOC_Os03g17810.1	Chr3:9915938	LOC_Os05g03160.1	Chr5:1266639	1.57e-33
LOC_Os03g17850.1	Chr3:9946381	LOC_Os05g03174.2	Chr5:1278891	5.54e-89
LOC_Os03g17850.1	Chr3:9946381	LOC_Os07g49370.1	Chr7:29565824	1.57e-86
LOC_Os03g18000.1	Chr3:10024221	LOC_Os07g49330.1	Chr7:29545825	9.99e-29
LOC_Os03g18070.1	Chr3:10080248	LOC_Os07g49310.1	Chr7:29531227	0
LOC_Os03g18140.1	Chr3:10147977	LOC_Os07g49280.1	Chr7:29511567	0
LOC_Os03g18190.1	Chr3:10192116	LOC_Os07g49260.1	Chr7:29495914	0
LOC_Os03g18220.1	Chr3:10217796	LOC_Os07g49250.1	Chr7:29490011	0
LOC_Os03g18370.1	Chr3:10292291	LOC_Os07g49240.1	Chr7:29484521	0
LOC_Os03g18380.1	Chr3:10298971	LOC_Os07g49230.1	Chr7:29478761	0
LOC_Os03g18510.1	Chr3:10372800	LOC_Os07g49220.1	Chr7:29476238	0
LOC_Os03g18560.1	Chr3:10391657	LOC_Os05g27950.1	Chr5:16306507	1.21e-87
LOC_Os03g18570.1	Chr3:10393654	LOC_Os05g27940.1	Chr5:16302689	5.62e-128
LOC_Os03g18680.1	Chr3:10456984	LOC_Os05g27790.1	Chr5:16184117	4.27e-62
LOC_Os03g18680.1	Chr3:10456984	LOC_Os07g49200.1	Chr7:29458303	4.05e-31
LOC_Os03g18690.1	Chr3:10462452	LOC_Os07g49150.1	Chr7:29435670	0
LOC_Os03g18700.1	Chr3:10467371	LOC_Os05g27660.1	Chr5:16107806	2.07e-45
LOC_Os03g18710.1	Chr3:10470672	LOC_Os07g49140.1	Chr7:29431042	2.29e-15
LOC_Os03g18740.1	Chr3:10502015	LOC_Os07g49120.1	Chr7:29417888	1.85e-135
LOC_Os03g18770.1	Chr3:10517108	LOC_Os05g27580.1	Chr5:16047150	2.48e-30
LOC_Os03g18770.1	Chr3:10517108	LOC_Os07g49114.1	Chr7:29404417	7.79e-16
LOC_Os03g18790.1	Chr3:10525758	LOC_Os05g27570.1	Chr5:16045008	4.49e-85
LOC_Os03g18860.1	Chr3:10564710	LOC_Os07g49100.1	Chr7:29388041	0
LOC_Os03g18910.1	Chr3:10598952	LOC_Os07g49080.1	Chr7:29382724	0
LOC_Os03g18970.1	Chr3:10621702	LOC_Os07g49040.1	Chr7:29363652	0
LOC_Os03g19020.1	Chr3:10651192	LOC_Os07g49030.1	Chr7:29353044	3.52e-119
LOC_Os03g19040.1	Chr3:10662390	LOC_Os07g49020.1	Chr7:29351649	3.57e-20
LOC_Os03g19190.1	Chr3:10752594	LOC_Os07g49010.1	Chr7:29342988	0
LOC_Os03g19200.1	Chr3:10772280	LOC_Os07g49000.1	Chr7:29338447	0
LOC_Os03g19350.1	Chr3:10887716	LOC_Os07g48950.1	Chr7:29289228	1.99e-11
LOC_Os03g19780.1	Chr3:11133135	LOC_Os07g48900.1	Chr7:29261210	3.24e-36
LOC_Os03g19920.1	Chr3:11199350	LOC_Os07g48890.1	Chr7:29254446	0
LOC_Os03g20090.1	Chr3:11326079	LOC_Os07g48870.1	Chr7:29242088	5.96e-95
LOC_Os03g20120.1	Chr3:11367199	LOC_Os07g48830.1	Chr7:29220283	0
LOC_Os03g20310.1	Chr3:11475898	LOC_Os05g41280.1	Chr5:24180355	8.97e-131
LOC_Os03g20310.1	Chr3:11475898	LOC_Os07g48820.1	Chr7:29213423	0
LOC_Os03g20330.1	Chr3:11497786	LOC_Os07g48800.1	Chr7:29206933	9.16e-14
LOC_Os03g20340.1	Chr3:11507562	LOC_Os05g41220.1	Chr5:24137575	2.58e-90
LOC_Os03g20340.1	Chr3:11507562	LOC_Os07g48790.1	Chr7:29201996	8.5e-100
LOC_Os03g20370.1	Chr3:11522674	LOC_Os05g41200.1	Chr5:24130113	1.14e-40
LOC_Os03g20370.1	Chr3:11522674	LOC_Os07g48780.1	Chr7:29197727	2.15e-106
LOC_Os03g20380.1	Chr3:11526272	LOC_Os07g48760.1	Chr7:29190282	0
LOC_Os03g20420.1	Chr3:11549506	LOC_Os07g48750.1	Chr7:29182947	0
LOC_Os03g20430.1	Chr3:11560162	LOC_Os05g41172.1	Chr5:24115580	1.72e-136
LOC_Os03g20440.1	Chr3:11568383	LOC_Os07g48710.1	Chr7:29171072	7.38e-21
LOC_Os03g20500.1	Chr3:11613231	LOC_Os05g41130.1	Chr5:24089745	2.14e-149
LOC_Os03g20520.1	Chr3:11621922	LOC_Os05g41120.1	Chr5:24081100	0
LOC_Os03g20530.1	Chr3:11629370	LOC_Os07g48690.1	Chr7:29162416	0
LOC_Os03g20580.1	Chr3:11660400	LOC_Os07g48700.1	Chr7:29155981	0
LOC_Os03g20650.1	Chr3:11683444	LOC_Os05g41070.1	Chr5:24062649	4.14e-43
LOC_Os03g20650.1	Chr3:11683444	LOC_Os07g48660.1	Chr7:29144895	1.5e-55
LOC_Os03g20760.1	Chr3:11751863	LOC_Os05g41030.1	Chr5:24045497	3.75e-24
LOC_Os03g20780.1	Chr3:11771261	LOC_Os07g48630.1	Chr7:29115869	0
LOC_Os03g20870.1	Chr3:11816373	LOC_Os05g40980.1	Chr5:24023536	2.79e-51
LOC_Os03g20900.1	Chr3:11838960	LOC_Os05g40960.1	Chr5:24015243	1.28e-106
LOC_Os03g20900.1	Chr3:11838960	LOC_Os07g48596.1	Chr7:29091952	1.04e-114
LOC_Os03g20910.1	Chr3:11845870	LOC_Os07g48560.1	Chr7:29073043	1.64e-79
LOC_Os03g21000.1	Chr3:11919251	LOC_Os07g48510.1	Chr7:29011481	6.91e-113
LOC_Os03g21040.2	Chr3:11957261	LOC_Os07g48460.1	Chr7:28992714	0
LOC_Os03g21060.1	Chr3:11973970	LOC_Os07g48450.1	Chr7:28985797	6.43e-117
LOC_Os03g21120.1	Chr3:12021782	LOC_Os07g48430.1	Chr7:28963027	0
LOC_Os03g21140.1	Chr3:12046803	LOC_Os07g48410.2	Chr7:28928654	0
LOC_Os03g21230.1	Chr3:12117811	LOC_Os05g40770.1	Chr5:23899428	0
LOC_Os03g21250.1	Chr3:12133469	LOC_Os05g40720.1	Chr5:23874177	0
LOC_Os03g21250.1	Chr3:12133469	LOC_Os07g48370.1	Chr7:28908953	0
LOC_Os03g21310.1	Chr3:12190565	LOC_Os05g40660.1	Chr5:23848021	2.19e-89
LOC_Os03g21380.2	Chr3:12223886	LOC_Os07g48340.1	Chr7:28889240	6.78e-93
LOC_Os03g21400.1	Chr3:12235110	LOC_Os05g40384.1	Chr5:23728502	8.26e-129
LOC_Os03g21400.1	Chr3:12235110	LOC_Os07g48330.1	Chr7:28882154	0
LOC_Os03g21480.1	Chr3:12271386	LOC_Os07g48320.1	Chr7:28877263	7.97e-103
LOC_Os03g21510.1	Chr3:12288225	LOC_Os05g40200.1	Chr5:23605419	0
LOC_Os03g21510.1	Chr3:12288225	LOC_Os07g48310.2	Chr7:28863568	0
LOC_Os03g21550.1	Chr3:12315702	LOC_Os07g48300.1	Chr7:28859008	2.08e-162
LOC_Os03g21580.1	Chr3:12324379	LOC_Os07g48290.1	Chr7:28855795	1.54e-22
LOC_Os03g21640.1	Chr3:12354835	LOC_Os07g48280.1	Chr7:28848822	1.33e-99
LOC_Os03g21710.1	Chr3:12394669	LOC_Os05g40060.1	Chr5:23529423	1.59e-22
LOC_Os03g21710.1	Chr3:12394669	LOC_Os07g48260.1	Chr7:28828793	6.51e-32
LOC_Os03g21720.1	Chr3:12401938	LOC_Os07g48229.1	Chr7:28809536	0
LOC_Os03g21730.1	Chr3:12411275	LOC_Os05g40050.1	Chr5:23524087	0
LOC_Os03g21770.1	Chr3:12440663	LOC_Os07g47950.1	Chr7:28637847	7.17e-22
LOC_Os03g21800.2	Chr3:12452080	LOC_Os07g48180.1	Chr7:28779885	1.34e-145
LOC_Os03g21820.1	Chr3:12469262	LOC_Os05g39990.1	Chr5:23495606	3.04e-132
LOC_Os03g21850.1	Chr3:12492932	LOC_Os07g48170.1	Chr7:28770335	3.68e-172
LOC_Os03g21870.1	Chr3:12509516	LOC_Os05g39950.1	Chr5:23477065	3.58e-13
LOC_Os03g21870.1	Chr3:12509516	LOC_Os07g48150.1	Chr7:28759461	1.22e-30
LOC_Os03g21890.1	Chr3:12524476	LOC_Os07g48130.1	Chr7:28741518	0
LOC_Os03g21960.1	Chr3:12556845	LOC_Os05g39770.1	Chr5:23355342	0
LOC_Os03g21970.1	Chr3:12587544	LOC_Os07g47960.1	Chr7:28649695	2.11e-79
LOC_Os03g22010.1	Chr3:12611811	LOC_Os07g47990.1	Chr7:28660188	8.37e-137
LOC_Os03g22020.1	Chr3:12617988	LOC_Os07g48060.1	Chr7:28690608	1.02e-126
LOC_Os03g22040.1	Chr3:12627290	LOC_Os07g48080.1	Chr7:28698717	0
LOC_Os03g22050.1	Chr3:12630705	LOC_Os07g48100.1	Chr7:28726787	0
LOC_Os03g22170.1	Chr3:12713329	LOC_Os07g47790.1	Chr7:28540697	1.92e-31
LOC_Os03g22180.1	Chr3:12715871	LOC_Os07g47780.1	Chr7:28537586	1.8e-126
LOC_Os03g22210.1	Chr3:12739144	LOC_Os07g47750.1	Chr7:28531881	2.12e-18
LOC_Os03g22340.1	Chr3:12798128	LOC_Os07g47710.1	Chr7:28500915	1.91e-63
LOC_Os03g22360.1	Chr3:12809283	LOC_Os07g47660.1	Chr7:28479888	8.28e-19
LOC_Os03g22370.1	Chr3:12812215	LOC_Os07g47640.1	Chr7:28474473	1.67e-11
LOC_Os03g22380.1	Chr3:12814580	LOC_Os07g47630.1	Chr7:28469072	5.06e-119
LOC_Os03g22390.1	Chr3:12820005	LOC_Os07g47620.1	Chr7:28468388	1.84e-33
LOC_Os03g22410.1	Chr3:12834313	LOC_Os07g47540.1	Chr7:28435816	1.51e-47
LOC_Os03g22420.1	Chr3:12836145	LOC_Os07g47530.1	Chr7:28423642	0
LOC_Os03g22580.2	Chr3:12988755	LOC_Os07g47360.3	Chr7:28324762	0
LOC_Os03g22670.1	Chr3:13087397	LOC_Os07g47250.1	Chr7:28240466	1.52e-59
LOC_Os03g22770.1	Chr3:13152960	LOC_Os07g47140.1	Chr7:28184861	1.89e-108
LOC_Os03g22790.1	Chr3:13161913	LOC_Os07g47120.1	Chr7:28178236	4.68e-174
LOC_Os03g22800.1	Chr3:13164567	LOC_Os07g47110.1	Chr7:28173000	0
LOC_Os03g22810.1	Chr3:13179170	LOC_Os07g46990.2	Chr7:28075549	4.86e-94
LOC_Os03g22880.1	Chr3:13222530	LOC_Os07g46720.1	Chr7:27926158	0
LOC_Os03g23010.1	Chr3:13283192	LOC_Os07g46670.2	Chr7:27889413	3.62e-25
LOC_Os03g24030.1	Chr3:13631341	LOC_Os07g46570.1	Chr7:27814108	1.34e-94
LOC_Os03g24040.1	Chr3:13633729	LOC_Os07g46560.1	Chr7:27807717	0
LOC_Os03g24070.1	Chr3:13666905	LOC_Os07g46520.1	Chr7:27783648	1.96e-45
LOC_Os03g24100.1	Chr3:13678701	LOC_Os07g46510.1	Chr7:27781056	2.81e-66
LOC_Os03g24160.1	Chr3:13712274	LOC_Os07g46490.1	Chr7:27752721	0
LOC_Os03g24180.1	Chr3:13727326	LOC_Os07g46450.1	Chr7:27713321	0
LOC_Os03g24184.1	Chr3:13743553	LOC_Os07g46390.1	Chr7:27684359	3.43e-83
LOC_Os03g24300.1	Chr3:13833495	LOC_Os07g46210.1	Chr7:27577338	4.42e-22
LOC_Os03g24339.1	Chr3:13841130	LOC_Os07g46180.1	Chr7:27555873	0
LOC_Os03g24390.1	Chr3:13883675	LOC_Os07g46170.1	Chr7:27550832	1.31e-140
LOC_Os03g24510.1	Chr3:13970111	LOC_Os07g45260.1	Chr7:27006623	2.14e-178
LOC_Os03g24610.1	Chr3:14015261	LOC_Os07g45100.1	Chr7:26918373	1.14e-43
LOC_Os03g24910.1	Chr3:14188713	LOC_Os07g44960.2	Chr7:26816002	0
LOC_Os03g24940.1	Chr3:14213073	LOC_Os07g44830.1	Chr7:26768338	0
LOC_Os03g24950.1	Chr3:14233207	LOC_Os07g44820.1	Chr7:26754612	2.01e-77
LOC_Os03g25030.1	Chr3:14289592	LOC_Os07g44780.1	Chr7:26727421	1.44e-116
LOC_Os03g25050.1	Chr3:14298390	LOC_Os07g44740.1	Chr7:26705892	3.01e-55
LOC_Os03g25070.1	Chr3:14316087	LOC_Os07g44710.1	Chr7:26683038	0
LOC_Os03g25110.1	Chr3:14337121	LOC_Os07g44700.1	Chr7:26677058	6.04e-169
LOC_Os03g25120.1	Chr3:14342679	LOC_Os07g44690.1	Chr7:26673639	6.75e-107
LOC_Os03g25270.1	Chr3:14431771	LOC_Os07g44610.2	Chr7:26618649	1.78e-129
LOC_Os03g25280.1	Chr3:14436110	LOC_Os07g44600.1	Chr7:26617235	2.04e-27
LOC_Os03g25320.1	Chr3:14454729	LOC_Os07g44550.1	Chr7:26603637	1.7e-141
LOC_Os03g25360.1	Chr3:14494878	LOC_Os07g44460.1	Chr7:26557312	2.49e-121
LOC_Os03g25390.2	Chr3:14513696	LOC_Os07g44350.1	Chr7:26501465	4.34e-143
LOC_Os03g25400.1	Chr3:14526166	LOC_Os07g44330.1	Chr7:26481246	0
LOC_Os03g25420.1	Chr3:14533792	LOC_Os07g44320.1	Chr7:26474146	5.22e-62
LOC_Os03g25430.1	Chr3:14538130	LOC_Os07g44200.1	Chr7:26412890	6.35e-73
LOC_Os03g25450.1	Chr3:14545715	LOC_Os07g44190.1	Chr7:26406640	0
LOC_Os03g25460.1	Chr3:14548905	LOC_Os07g44180.1	Chr7:26403674	4.96e-26
LOC_Os03g25490.1	Chr3:14559322	LOC_Os07g44130.1	Chr7:26375648	1.58e-143
LOC_Os03g25550.1	Chr3:14598168	LOC_Os07g44090.2	Chr7:26355889	1.34e-70
LOC_Os03g25620.1	Chr3:14670776	LOC_Os07g44050.1	Chr7:26325092	1.02e-46
LOC_Os03g25750.1	Chr3:14728772	LOC_Os07g44020.1	Chr7:26309120	7.1e-116
LOC_Os03g25760.1	Chr3:14738900	LOC_Os07g43970.1	Chr7:26287974	0
LOC_Os03g25770.1	Chr3:14751365	LOC_Os07g43950.1	Chr7:26265494	1.92e-72
LOC_Os03g25790.2	Chr3:14759861	LOC_Os07g43940.2	Chr7:26259207	5.13e-53
LOC_Os03g25930.1	Chr3:14843821	LOC_Os07g43890.1	Chr7:26242460	2.32e-118
LOC_Os03g25960.1	Chr3:14866653	LOC_Os07g43810.1	Chr7:26211745	1.3e-103
LOC_Os03g26044.1	Chr3:14925198	LOC_Os07g43710.1	Chr7:26158350	0
LOC_Os03g26130.1	Chr3:14967599	LOC_Os07g43580.1	Chr7:26075299	2.27e-86
LOC_Os03g26210.1	Chr3:15000062	LOC_Os07g43530.2	Chr7:26039679	9.24e-77
LOC_Os03g26229.1	Chr3:15005895	LOC_Os07g43510.1	Chr7:26036088	7e-13
LOC_Os03g26630.2	Chr3:15214197	LOC_Os07g43316.2	Chr7:25933048	3.99e-142
LOC_Os03g26800.1	Chr3:15300737	LOC_Os07g43290.1	Chr7:25920677	4.12e-13
LOC_Os03g26910.1	Chr3:15381803	LOC_Os07g43160.1	Chr7:25867212	1.22e-134
LOC_Os03g26990.1	Chr3:15436385	LOC_Os07g43140.1	Chr7:25847726	1.3e-14
LOC_Os03g27010.1	Chr3:15460737	LOC_Os07g43070.1	Chr7:25804317	1.35e-143
LOC_Os03g27030.1	Chr3:15475272	LOC_Os07g43050.1	Chr7:25793520	1.15e-63
LOC_Os03g27040.1	Chr3:15479743	LOC_Os07g43040.1	Chr7:25790391	5.99e-33
LOC_Os03g27080.1	Chr3:15504379	LOC_Os07g43030.1	Chr7:25776198	0
LOC_Os03g27110.1	Chr3:15528226	LOC_Os07g42994.1	Chr7:25753391	1.23e-44
LOC_Os03g27230.1	Chr3:15603830	LOC_Os07g42960.1	Chr7:25726418	0
LOC_Os03g27260.1	Chr3:15622131	LOC_Os07g42950.1	Chr7:25722974	8.77e-175
LOC_Os03g27280.1	Chr3:15628100	LOC_Os07g42940.2	Chr7:25717807	5.63e-169
LOC_Os03g27290.1	Chr3:15637841	LOC_Os07g42910.1	Chr7:25691834	2.6e-67
LOC_Os03g27450.1	Chr3:15747272	LOC_Os07g42820.1	Chr7:25645988	1.3e-118
LOC_Os03g27460.3	Chr3:15752780	LOC_Os07g42800.1	Chr7:25636703	9.69e-124
LOC_Os03g27790.1	Chr3:15937047	LOC_Os07g42730.1	Chr7:25585028	2.5e-13
LOC_Os03g27800.1	Chr3:15939136	LOC_Os07g42700.1	Chr7:25563426	0
LOC_Os03g27990.1	Chr3:16072832	LOC_Os07g42626.1	Chr7:25516453	0
LOC_Os03g28080.1	Chr3:16135837	LOC_Os06g09310.1	Chr6:4678838	3.51e-30
LOC_Os03g28080.1	Chr3:16135837	LOC_Os07g42610.1	Chr7:25501316	4.4e-47
LOC_Os03g28130.1	Chr3:16171331	LOC_Os07g42590.1	Chr7:25488221	0
LOC_Os03g28190.1	Chr3:16227657	LOC_Os07g42520.1	Chr7:25446542	3.12e-35
LOC_Os03g28330.3	Chr3:16301277	LOC_Os06g09450.2	Chr6:4796286	0
LOC_Os03g28330.3	Chr3:16301277	LOC_Os07g42490.2	Chr7:25429639	0
LOC_Os03g28420.1	Chr3:16372118	LOC_Os06g09630.1	Chr6:4897179	2.05e-180
LOC_Os03g28420.1	Chr3:16372118	LOC_Os07g42420.1	Chr7:25392943	0
LOC_Os03g28940.1	Chr3:16407670	LOC_Os07g42370.2	Chr7:25347985	4.54e-89
LOC_Os03g29260.2	Chr3:16654331	LOC_Os07g42300.1	Chr7:25314328	2.33e-110
LOC_Os03g29270.1	Chr3:16660664	LOC_Os07g42290.1	Chr7:25309034	2.15e-56
LOC_Os03g29350.1	Chr3:16695922	LOC_Os07g42280.1	Chr7:25298443	0
LOC_Os03g29360.1	Chr3:16715427	LOC_Os06g09900.1	Chr6:5044931	6.18e-23
LOC_Os03g29360.1	Chr3:16715427	LOC_Os07g42220.1	Chr7:25273384	1.15e-53
LOC_Os03g29370.1	Chr3:16723110	LOC_Os06g10090.1	Chr6:5137168	6.44e-38
LOC_Os03g29410.1	Chr3:16749300	LOC_Os07g42200.1	Chr7:25255060	0
LOC_Os03g29460.1	Chr3:16787178	LOC_Os07g42170.1	Chr7:25236661	2.59e-80
LOC_Os03g29470.1	Chr3:16794234	LOC_Os07g42150.1	Chr7:25219509	5.88e-43
LOC_Os03g29614.1	Chr3:16879442	LOC_Os06g10350.1	Chr6:5315178	1.62e-64
LOC_Os03g29740.1	Chr3:16941146	LOC_Os07g41790.2	Chr7:25036625	3.21e-35
LOC_Os03g29750.1	Chr3:16948526	LOC_Os06g10430.1	Chr6:5359508	7.07e-20
LOC_Os03g29760.1	Chr3:16965186	LOC_Os07g41720.1	Chr7:24996724	2.33e-86
LOC_Os03g29830.1	Chr3:16999140	LOC_Os07g41660.1	Chr7:24965965	4.22e-49
LOC_Os03g29920.1	Chr3:17046919	LOC_Os07g41600.1	Chr7:24934262	3.49e-37
LOC_Os03g29970.1	Chr3:17085388	LOC_Os07g41580.1	Chr7:24921007	6.52e-76
LOC_Os03g30200.1	Chr3:17236581	LOC_Os07g41330.1	Chr7:24759382	2.28e-85
LOC_Os03g30250.1	Chr3:17260196	LOC_Os07g41310.1	Chr7:24751588	0
LOC_Os03g30300.2	Chr3:17288029	LOC_Os07g41280.3	Chr7:24736971	1.52e-175
LOC_Os03g30420.1	Chr3:17340415	LOC_Os07g41240.1	Chr7:24713778	0
LOC_Os03g30530.1	Chr3:17422111	LOC_Os07g41200.1	Chr7:24664168	0
LOC_Os03g30550.1	Chr3:17434387	LOC_Os07g41180.1	Chr7:24654813	2.48e-125
[truncated: 1,530 more rows]

## Sheet: transposed
Transposed	Location	Parental	Location	E-value
LOC_Os01g01030.1	Chr1:12648	LOC_Os06g01490.1	Chr6:297160	0
LOC_Os01g01110.1	Chr1:57082	LOC_Os10g38800.1	Chr10:20652205	1.1e-45
LOC_Os01g01140.1	Chr1:69675	LOC_Os03g14860.1	Chr3:8101572	2e-19
LOC_Os01g01302.1	Chr1:145577	LOC_Os06g12150.1	Chr6:6495000	6.35e-24
LOC_Os01g01390.3	Chr1:197647	LOC_Os02g57610.1	Chr2:35280533	2.1e-35
LOC_Os01g01440.1	Chr1:219011	LOC_Os01g07970.1	Chr1:3855046	3.12e-18
LOC_Os01g01500.1	Chr1:259607	LOC_Os07g40150.1	Chr7:24087320	5.93e-18
LOC_Os01g01510.1	Chr1:261504	LOC_Os01g68310.1	Chr1:39684922	3.95e-12
LOC_Os01g01689.1	Chr1:335809	LOC_Os03g52794.1	Chr3:30262476	5.54e-40
LOC_Os01g01760.1	Chr1:403692	LOC_Os03g39040.1	Chr3:21701041	6.42e-16
LOC_Os01g01780.1	Chr1:412579	LOC_Os01g45350.1	Chr1:25745252	0
LOC_Os01g01830.1	Chr1:437613	LOC_Os06g51410.1	Chr6:31136652	4.25e-53
LOC_Os01g02180.2	Chr1:640588	LOC_Os05g01320.1	Chr5:201957	0
LOC_Os01g02310.1	Chr1:728977	LOC_Os01g10710.1	Chr1:5731783	1.37e-135
LOC_Os01g02500.1	Chr1:807850	LOC_Os04g10410.1	Chr4:5644929	2.25e-25
LOC_Os01g02720.1	Chr1:929883	LOC_Os04g50870.1	Chr4:30085471	0
LOC_Os01g03670.1	Chr1:1513136	LOC_Os08g40440.1	Chr8:25591084	1.58e-77
LOC_Os01g04030.1	Chr1:1754332	LOC_Os09g38370.1	Chr9:22092164	7.42e-60
LOC_Os01g04070.1	Chr1:1765034	LOC_Os01g06670.1	Chr1:3143601	2.85e-89
LOC_Os01g04130.1	Chr1:1815769	LOC_Os05g47630.1	Chr5:27287037	1.04e-27
LOC_Os01g04710.1	Chr1:2120381	LOC_Os01g41550.1	Chr1:23515004	6.88e-120
LOC_Os01g05400.1	Chr1:2550946	LOC_Os04g55670.1	Chr4:33137071	1.41e-27
LOC_Os01g05530.1	Chr1:2632554	LOC_Os02g37870.1	Chr2:22885093	2.12e-17
LOC_Os01g05550.1	Chr1:2651134	LOC_Os03g43810.1	Chr3:24545115	3.4e-30
LOC_Os01g05580.1	Chr1:2663539	LOC_Os08g41820.1	Chr8:26413741	3.57e-21
LOC_Os01g05640.1	Chr1:2688623	LOC_Os01g05940.1	Chr1:2830325	3.63e-15
LOC_Os01g05680.1	Chr1:2713412	LOC_Os08g40140.1	Chr8:25401248	5.47e-19
LOC_Os01g06000.1	Chr1:2862560	LOC_Os02g37140.1	Chr2:22452697	4.11e-22
LOC_Os01g06630.1	Chr1:3124351	LOC_Os05g28210.1	Chr5:16518574	8.46e-12
LOC_Os01g07180.1	Chr1:3391757	LOC_Os06g46960.1	Chr6:28487834	1.49e-58
LOC_Os01g07640.1	Chr1:3676303	LOC_Os12g40770.1	Chr12:25236011	3.25e-93
LOC_Os01g07770.1	Chr1:3732150	LOC_Os11g10460.1	Chr11:5699785	4.78e-94
LOC_Os01g07920.1	Chr1:3827039	LOC_Os10g27340.2	Chr10:14428228	4.27e-80
LOC_Os01g08140.1	Chr1:3937749	LOC_Os05g08530.1	Chr5:4653226	2.51e-54
LOC_Os01g08300.1	Chr1:4066623	LOC_Os06g05120.2	Chr6:2261651	5.43e-19
LOC_Os01g08350.1	Chr1:4095856	LOC_Os04g16740.1	Chr4:9123602	3.18e-25
LOC_Os01g08370.1	Chr1:4106828	LOC_Os04g30930.1	Chr4:18490353	1.16e-30
LOC_Os01g08450.1	Chr1:4160946	LOC_Os01g37800.1	Chr1:21143775	4.72e-128
LOC_Os01g08610.1	Chr1:4284626	LOC_Os09g14530.1	Chr9:8594721	0
LOC_Os01g08660.1	Chr1:4313645	LOC_Os03g20410.1	Chr3:11546447	2.34e-24
LOC_Os01g08690.1	Chr1:4326578	LOC_Os09g19640.1	Chr9:11735362	9.44e-26
LOC_Os01g08880.1	Chr1:4454755	LOC_Os08g44240.1	Chr8:27849043	4.98e-26
LOC_Os01g09252.1	Chr1:4688108	LOC_Os02g45480.2	Chr2:27662418	6.11e-53
LOC_Os01g09270.1	Chr1:4713523	LOC_Os05g36310.1	Chr5:21509382	4.64e-13
LOC_Os01g09280.1	Chr1:4714468	LOC_Os10g41200.3	Chr10:22128439	7.46e-57
LOC_Os01g09510.4	Chr1:4852558	LOC_Os05g37330.1	Chr5:21835415	1.89e-28
LOC_Os01g09660.1	Chr1:4979098	LOC_Os04g52530.1	Chr4:31230928	2.07e-117
LOC_Os01g10240.1	Chr1:5386995	LOC_Os07g37454.1	Chr7:22427661	1.18e-40
LOC_Os01g10290.2	Chr1:5413599	LOC_Os10g41110.1	Chr10:22079765	4.32e-122
LOC_Os01g10770.1	Chr1:5757491	LOC_Os10g27200.1	Chr10:14332689	6.33e-138
LOC_Os01g10800.1	Chr1:5764652	LOC_Os04g39410.1	Chr4:23457977	2.53e-71
LOC_Os01g10940.1	Chr1:5833613	LOC_Os01g22010.1	Chr1:12363709	7.88e-114
LOC_Os01g11110.2	Chr1:5921759	LOC_Os08g33370.2	Chr8:20812503	2.34e-78
LOC_Os01g11470.1	Chr1:6182163	LOC_Os11g29360.1	Chr11:17032753	1.69e-11
LOC_Os01g11510.1	Chr1:6191931	LOC_Os07g04170.1	Chr7:1781625	4.75e-33
LOC_Os01g11670.1	Chr1:6295991	LOC_Os05g50570.1	Chr5:28995973	0
LOC_Os01g11780.1	Chr1:6369419	LOC_Os05g45040.1	Chr5:26177388	2.5e-19
LOC_Os01g11900.1	Chr1:6444319	LOC_Os02g29230.1	Chr2:17354840	2.1e-29
LOC_Os01g11910.1	Chr1:6462706	LOC_Os03g15440.1	Chr3:8458131	2.57e-33
LOC_Os01g12150.1	Chr1:6616732	LOC_Os12g43490.1	Chr12:26979991	1.04e-21
LOC_Os01g12210.1	Chr1:6659149	LOC_Os02g49790.1	Chr2:30435028	7.54e-102
LOC_Os01g12470.1	Chr1:6837120	LOC_Os08g29720.1	Chr8:18251997	4.46e-161
LOC_Os01g12500.1	Chr1:6863321	LOC_Os12g06260.1	Chr12:2979477	4.1e-23
LOC_Os01g12540.1	Chr1:6897571	LOC_Os11g41910.1	Chr11:25212874	8.12e-33
LOC_Os01g12580.1	Chr1:6922082	LOC_Os05g50710.1	Chr5:29069226	7.03e-73
LOC_Os01g12700.1	Chr1:7015131	LOC_Os05g41166.1	Chr5:24110841	0
LOC_Os01g12820.1	Chr1:7095374	LOC_Os06g06780.1	Chr6:3195571	7.44e-111
LOC_Os01g12830.2	Chr1:7100982	LOC_Os04g01600.1	Chr4:400957	3.61e-78
LOC_Os01g12900.1	Chr1:7164594	LOC_Os05g43820.3	Chr5:25474799	2.91e-52
LOC_Os01g12950.1	Chr1:7197022	LOC_Os01g13280.1	Chr1:7404888	1.03e-107
LOC_Os01g13050.1	Chr1:7263022	LOC_Os03g19070.1	Chr3:10677696	9.05e-31
LOC_Os01g13060.2	Chr1:7265228	LOC_Os02g56560.1	Chr2:34644866	2.09e-178
LOC_Os01g13080.1	Chr1:7278720	LOC_Os06g48780.1	Chr6:29527352	1.67e-30
LOC_Os01g13300.1	Chr1:7417303	LOC_Os03g08620.1	Chr3:4437523	8.21e-40
LOC_Os01g13310.1	Chr1:7424284	LOC_Os02g47150.1	Chr2:28777004	2.14e-138
LOC_Os01g13320.1	Chr1:7429384	LOC_Os07g47830.1	Chr7:28558620	3.87e-136
LOC_Os01g13350.2	Chr1:7437788	LOC_Os03g57760.1	Chr3:32911203	2.79e-101
LOC_Os01g13360.1	Chr1:7443685	LOC_Os05g51230.1	Chr5:29382085	0
LOC_Os01g13370.1	Chr1:7450837	LOC_Os05g14860.1	Chr5:8440434	0
LOC_Os01g13530.1	Chr1:7557172	LOC_Os01g37110.1	Chr1:20714138	6.91e-69
LOC_Os01g13560.1	Chr1:7588191	LOC_Os12g41690.1	Chr12:25807626	2.15e-15
LOC_Os01g13680.1	Chr1:7661046	LOC_Os06g14630.1	Chr6:8236902	1.99e-24
LOC_Os01g13730.1	Chr1:7679030	LOC_Os03g23935.1	Chr3:13571003	3.29e-13
LOC_Os01g13840.1	Chr1:7764433	LOC_Os01g66360.1	Chr1:38541818	1.94e-16
LOC_Os01g13910.1	Chr1:7792032	LOC_Os06g47100.1	Chr6:28547656	2.45e-18
LOC_Os01g13950.1	Chr1:7817704	LOC_Os01g47760.1	Chr1:27326050	3.67e-35
LOC_Os01g14030.1	Chr1:7856373	LOC_Os01g60960.1	Chr1:35257561	2.4e-17
LOC_Os01g14030.1	Chr1:7856373	LOC_Os01g66590.3	Chr1:38676217	2.98e-17
LOC_Os01g14050.1	Chr1:7862001	LOC_Os09g36770.2	Chr9:21213298	5.48e-15
LOC_Os01g14070.1	Chr1:7876233	LOC_Os05g49020.1	Chr5:28112620	1.19e-30
LOC_Os01g14080.1	Chr1:7879931	LOC_Os01g54810.1	Chr1:31524048	1.67e-146
LOC_Os01g14090.1	Chr1:7891541	LOC_Os03g18980.1	Chr3:10630061	1.05e-72
LOC_Os01g14100.1	Chr1:7894961	LOC_Os07g24230.1	Chr7:13776867	1.44e-57
LOC_Os01g14110.1	Chr1:7903813	LOC_Os03g19780.1	Chr3:11133135	1.77e-25
LOC_Os01g14330.1	Chr1:8030884	LOC_Os05g04540.1	Chr5:2111253	1.36e-36
LOC_Os01g14370.1	Chr1:8047368	LOC_Os02g04490.1	Chr2:1986422	0
LOC_Os01g14380.1	Chr1:8057723	LOC_Os01g69980.1	Chr1:40477480	2.02e-12
LOC_Os01g14410.1	Chr1:8061858	LOC_Os07g08150.1	Chr7:4143340	3.05e-79
LOC_Os01g14580.1	Chr1:8170309	LOC_Os01g46610.1	Chr1:26533016	0
LOC_Os01g14690.4	Chr1:8212421	LOC_Os01g47490.2	Chr1:27144907	1.53e-36
LOC_Os01g15290.1	Chr1:8555286	LOC_Os03g48840.1	Chr3:27823028	9.51e-66
LOC_Os01g15410.1	Chr1:8636482	LOC_Os09g20090.1	Chr9:12029912	1.38e-22
LOC_Os01g15448.1	Chr1:8657064	LOC_Os06g08510.1	Chr6:4201213	7.66e-54
LOC_Os01g15510.1	Chr1:8715455	LOC_Os03g07120.1	Chr3:3637630	1.46e-18
LOC_Os01g15630.1	Chr1:8786512	LOC_Os10g26610.1	Chr10:13870184	8.63e-14
LOC_Os01g15910.1	Chr1:8958411	LOC_Os02g02560.1	Chr2:926031	2.17e-161
LOC_Os01g16120.1	Chr1:9088088	LOC_Os08g38460.1	Chr8:24336013	2.06e-11
LOC_Os01g16180.2	Chr1:9159765	LOC_Os03g05420.1	Chr3:2676953	0
LOC_Os01g16414.3	Chr1:9319015	LOC_Os03g50885.1	Chr3:29073995	6.34e-60
LOC_Os01g16520.1	Chr1:9373716	LOC_Os01g09000.1	Chr1:4514298	4.74e-68
LOC_Os01g16630.1	Chr1:9438456	LOC_Os01g18530.1	Chr1:10431473	9.89e-15
LOC_Os01g16730.1	Chr1:9494809	LOC_Os03g21310.1	Chr3:12190565	0
LOC_Os01g17180.1	Chr1:9878631	LOC_Os04g36700.1	Chr4:22168281	7.98e-20
LOC_Os01g17190.1	Chr1:9887626	LOC_Os01g16240.1	Chr1:9195527	3.9e-105
LOC_Os01g17190.1	Chr1:9887626	LOC_Os03g20370.1	Chr3:11522674	3.9e-105
LOC_Os01g17190.1	Chr1:9887626	LOC_Os07g48780.1	Chr7:29197727	3.9e-105
LOC_Os01g17250.1	Chr1:9917474	LOC_Os01g59440.1	Chr1:34379096	6.78e-119
LOC_Os01g17300.1	Chr1:9954154	LOC_Os05g09520.1	Chr5:5365122	2.19e-86
LOC_Os01g18150.1	Chr1:10164402	LOC_Os01g42400.1	Chr1:24103349	6.32e-67
LOC_Os01g18160.1	Chr1:10166261	LOC_Os01g61440.1	Chr1:35525524	8.85e-47
LOC_Os01g18230.1	Chr1:10211391	LOC_Os02g14090.1	Chr2:7690242	3.67e-35
LOC_Os01g18310.1	Chr1:10288976	LOC_Os06g41020.1	Chr6:24495060	2.17e-14
LOC_Os01g18620.1	Chr1:10488948	LOC_Os04g54560.1	Chr4:32448490	1.21e-47
LOC_Os01g18880.2	Chr1:10675167	LOC_Os03g44430.1	Chr3:25001591	3.22e-52
LOC_Os01g18920.1	Chr1:10693327	LOC_Os09g14530.1	Chr9:8594721	0
LOC_Os01g19120.1	Chr1:10802151	LOC_Os07g46430.1	Chr7:27701580	8.78e-38
LOC_Os01g19160.1	Chr1:10819351	LOC_Os02g34750.2	Chr2:20840761	2.18e-94
LOC_Os01g19220.1	Chr1:10871371	LOC_Os04g54810.1	Chr4:32588940	0
LOC_Os01g19260.1	Chr1:10891810	LOC_Os07g09470.1	Chr7:4998819	0
LOC_Os01g19380.1	Chr1:10965000	LOC_Os11g29230.1	Chr11:16943497	3.93e-11
LOC_Os01g19390.1	Chr1:10969331	LOC_Os05g20100.1	Chr5:11753281	1.74e-137
LOC_Os01g19750.1	Chr1:11208573	LOC_Os07g19040.1	Chr7:11273994	3.06e-133
LOC_Os01g19870.1	Chr1:11272155	LOC_Os05g45490.1	Chr5:26379817	0
LOC_Os01g20710.1	Chr1:11523256	LOC_Os05g09660.1	Chr5:5455682	5.03e-45
LOC_Os01g20720.1	Chr1:11526651	LOC_Os09g14490.1	Chr9:8564278	1.81e-173
LOC_Os01g20770.1	Chr1:11581013	LOC_Os02g46980.1	Chr2:28681681	1e-34
LOC_Os01g20800.1	Chr1:11591226	LOC_Os03g41330.1	Chr3:22976955	1.18e-37
LOC_Os01g20850.1	Chr1:11624254	LOC_Os05g39250.1	Chr5:23013503	9.91e-17
LOC_Os01g20950.1	Chr1:11703247	LOC_Os12g04320.1	Chr12:1830783	1.44e-146
LOC_Os01g21050.1	Chr1:11752736	LOC_Os12g02280.1	Chr12:718524	4.99e-75
LOC_Os01g21070.1	Chr1:11756851	LOC_Os08g02220.1	Chr8:763213	0
LOC_Os01g21144.1	Chr1:11800239	LOC_Os05g49630.1	Chr5:28473568	7.2e-24
LOC_Os01g21160.2	Chr1:11804111	LOC_Os02g01500.1	Chr2:287571	1.12e-41
LOC_Os01g21240.1	Chr1:11855552	LOC_Os12g37740.1	Chr12:23167074	4e-139
LOC_Os01g21380.1	Chr1:11944393	LOC_Os09g32290.2	Chr9:19272307	0
LOC_Os01g21620.1	Chr1:12112984	LOC_Os10g07010.1	Chr10:3658530	3.14e-23
LOC_Os01g21900.1	Chr1:12291788	LOC_Os04g59040.1	Chr4:35120685	6.16e-11
LOC_Os01g22560.1	Chr1:12677086	LOC_Os03g61720.1	Chr3:34985196	1.22e-118
LOC_Os01g22570.1	Chr1:12682333	LOC_Os03g61720.1	Chr3:34985196	6.82e-79
LOC_Os01g22630.2	Chr1:12725283	LOC_Os04g51940.1	Chr4:30821134	4.31e-70
LOC_Os01g23380.1	Chr1:13141932	LOC_Os12g37740.1	Chr12:23167074	6.34e-153
LOC_Os01g23530.1	Chr1:13211987	LOC_Os08g07100.1	Chr8:3972216	2.09e-31
LOC_Os01g23690.1	Chr1:13327424	LOC_Os05g42210.1	Chr5:24676774	5.68e-21
LOC_Os01g24010.1	Chr1:13517518	LOC_Os01g42350.1	Chr1:24047544	0
LOC_Os01g24030.1	Chr1:13539762	LOC_Os02g02700.1	Chr2:1013990	0
LOC_Os01g24470.1	Chr1:13794686	LOC_Os01g20940.1	Chr1:11693809	0
LOC_Os01g24690.1	Chr1:13896291	LOC_Os04g42270.1	Chr4:25007808	3.26e-75
LOC_Os01g24740.1	Chr1:13915867	LOC_Os06g42000.1	Chr6:25214051	1.94e-28
LOC_Os01g24760.1	Chr1:13933250	LOC_Os04g36680.1	Chr4:22161607	2.15e-17
LOC_Os01g24790.1	Chr1:13957512	LOC_Os05g04930.1	Chr5:2375085	1.41e-162
LOC_Os01g24810.1	Chr1:13977964	LOC_Os02g01890.1	Chr2:488913	4.96e-136
LOC_Os01g25065.1	Chr1:14137598	LOC_Os10g21266.1	Chr10:10858911	0
LOC_Os01g25100.1	Chr1:14167249	LOC_Os01g55830.1	Chr1:32148052	3.42e-66
LOC_Os01g25110.1	Chr1:14171243	LOC_Os03g57040.1	Chr3:32513607	4.72e-21
LOC_Os01g25189.4	Chr1:14224896	LOC_Os02g26650.3	Chr2:15641262	8.06e-18
LOC_Os01g25270.1	Chr1:14264078	LOC_Os04g39410.1	Chr4:23457977	5.07e-12
LOC_Os01g25360.1	Chr1:14326186	LOC_Os01g37630.1	Chr1:21056631	5.52e-148
LOC_Os01g25450.1	Chr1:14414670	LOC_Os03g61890.1	Chr3:35084772	1.54e-103
LOC_Os01g25470.1	Chr1:14442717	LOC_Os04g03980.1	Chr4:1813950	7.97e-59
LOC_Os01g25500.1	Chr1:14453690	LOC_Os02g52720.1	Chr2:32253138	2.94e-53
LOC_Os01g25510.1	Chr1:14459951	LOC_Os02g52700.1	Chr2:32243146	4.07e-12
LOC_Os01g25530.1	Chr1:14471242	LOC_Os04g39410.1	Chr4:23457977	4.07e-61
LOC_Os01g25610.1	Chr1:14513321	LOC_Os05g30530.1	Chr5:17693098	0
LOC_Os01g26310.1	Chr1:14914819	LOC_Os02g42150.1	Chr2:25348221	2.18e-54
LOC_Os01g27050.1	Chr1:15085557	LOC_Os07g02100.2	Chr7:664612	0
LOC_Os01g27170.1	Chr1:15151960	LOC_Os01g70940.2	Chr1:41061091	0
LOC_Os01g27240.1	Chr1:15192860	LOC_Os02g35310.1	Chr2:21228952	1.28e-68
LOC_Os01g27350.1	Chr1:15276284	LOC_Os02g35940.1	Chr2:21587767	1.1e-60
LOC_Os01g27490.1	Chr1:15346349	LOC_Os02g52840.1	Chr2:32310799	3.48e-74
LOC_Os01g27520.1	Chr1:15356779	LOC_Os07g30200.1	Chr7:17838525	1.11e-49
LOC_Os01g27600.1	Chr1:15393438	LOC_Os01g23070.1	Chr1:12980585	7.06e-95
LOC_Os01g27630.1	Chr1:15410777	LOC_Os01g55830.1	Chr1:32148052	5.13e-90
LOC_Os01g27700.1	Chr1:15445458	LOC_Os02g51440.1	Chr2:31515301	0
LOC_Os01g27720.1	Chr1:15453620	LOC_Os03g15000.1	Chr3:8182247	5.61e-91
LOC_Os01g27730.1	Chr1:15462065	LOC_Os03g22890.1	Chr3:13227286	8.38e-59
LOC_Os01g27740.1	Chr1:15474284	LOC_Os11g36560.1	Chr11:21566630	8.63e-30
LOC_Os01g27890.1	Chr1:15581786	LOC_Os06g43420.1	Chr6:26097154	0
LOC_Os01g27940.1	Chr1:15618221	LOC_Os02g04010.2	Chr2:1733994	3.38e-36
LOC_Os01g28030.1	Chr1:15672566	LOC_Os12g34524.1	Chr12:20889965	1.68e-98
LOC_Os01g28280.1	Chr1:15842962	LOC_Os04g38740.1	Chr4:23024022	1.77e-30
LOC_Os01g28290.1	Chr1:15846225	LOC_Os06g07230.1	Chr6:3460178	5.12e-20
LOC_Os01g28474.1	Chr1:15948776	LOC_Os01g01520.1	Chr1:270145	1.35e-151
LOC_Os01g28540.1	Chr1:15975324	LOC_Os02g07250.1	Chr2:3720874	9.02e-24
LOC_Os01g28570.1	Chr1:15990575	LOC_Os07g39910.1	Chr7:23933063	2.79e-75
LOC_Os01g28600.1	Chr1:16000688	LOC_Os01g67820.1	Chr1:39411190	5.85e-34
LOC_Os01g28680.3	Chr1:16046649	LOC_Os06g44370.1	Chr6:26778838	5.3e-19
LOC_Os01g28690.2	Chr1:16062021	LOC_Os03g07580.1	Chr3:3859385	1.26e-29
LOC_Os01g28730.1	Chr1:16086623	LOC_Os01g66020.1	Chr1:38319060	4.25e-107
LOC_Os01g28830.1	Chr1:16145806	LOC_Os03g18360.1	Chr3:10286812	3.48e-30
LOC_Os01g28840.1	Chr1:16151540	LOC_Os01g12680.1	Chr1:6990871	0
LOC_Os01g28930.1	Chr1:16207616	LOC_Os07g09370.1	Chr7:4935899	1.92e-37
LOC_Os01g28980.1	Chr1:16227537	LOC_Os03g60850.1	Chr3:34574307	5.22e-11
LOC_Os01g29150.1	Chr1:16325487	LOC_Os02g11020.1	Chr2:5862711	0
LOC_Os01g29430.1	Chr1:16495357	LOC_Os03g56400.1	Chr3:32150804	3.41e-122
LOC_Os01g29469.1	Chr1:16511526	LOC_Os01g20940.1	Chr1:11693809	5.41e-21
LOC_Os01g29840.1	Chr1:16720504	LOC_Os01g01470.1	Chr1:241641	0
LOC_Os01g29860.1	Chr1:16729123	LOC_Os04g41860.1	Chr4:24806178	2.78e-102
LOC_Os01g29870.1	Chr1:16731644	LOC_Os01g18670.1	Chr1:10515723	4.62e-43
LOC_Os01g30970.1	Chr1:16928618	LOC_Os12g05080.1	Chr12:2231249	1.4e-63
LOC_Os01g31110.1	Chr1:17012521	LOC_Os01g21990.1	Chr1:12344460	1.13e-127
LOC_Os01g31270.1	Chr1:17105524	LOC_Os02g51750.1	Chr2:31698161	5.62e-81
LOC_Os01g31280.1	Chr1:17112700	LOC_Os02g23960.1	Chr2:13890453	8.75e-34
LOC_Os01g31370.1	Chr1:17159673	LOC_Os07g46380.1	Chr7:27677096	0
LOC_Os01g31470.1	Chr1:17210255	LOC_Os01g23640.1	Chr1:13296332	0
LOC_Os01g31580.1	Chr1:17266159	LOC_Os07g11070.1	Chr7:6117818	6.31e-145
LOC_Os01g31760.1	Chr1:17384240	LOC_Os06g05130.1	Chr6:2274692	1.75e-79
LOC_Os01g31800.1	Chr1:17420432	LOC_Os03g17100.1	Chr3:9498900	8.82e-107
LOC_Os01g31810.2	Chr1:17422800	LOC_Os04g33810.1	Chr4:20484158	1.66e-20
LOC_Os01g31870.4	Chr1:17455998	LOC_Os07g15370.1	Chr7:8871436	7.59e-119
LOC_Os01g31940.1	Chr1:17490452	LOC_Os01g48800.1	Chr1:27995792	3.28e-118
LOC_Os01g31980.2	Chr1:17504340	LOC_Os01g49120.1	Chr1:28234702	0
LOC_Os01g32080.1	Chr1:17560756	LOC_Os02g30630.2	Chr2:18236025	2.23e-33
LOC_Os01g32090.1	Chr1:17559698	LOC_Os03g55340.1	Chr3:31480148	1.26e-133
LOC_Os01g32120.1	Chr1:17581113	LOC_Os05g50180.1	Chr5:28757904	3.79e-53
LOC_Os01g32170.1	Chr1:17605172	LOC_Os03g55340.1	Chr3:31480148	2.81e-26
LOC_Os01g32330.1	Chr1:17740974	LOC_Os04g17100.1	Chr4:9367935	9.39e-54
LOC_Os01g32350.1	Chr1:17746363	LOC_Os03g19510.1	Chr3:10966698	1.04e-65
LOC_Os01g32364.1	Chr1:17756051	LOC_Os07g46280.2	Chr7:27615397	0
LOC_Os01g32660.3	Chr1:17904775	LOC_Os06g05520.1	Chr6:2498847	1.23e-140
LOC_Os01g32710.1	Chr1:17932853	LOC_Os08g24880.1	Chr8:15059110	1.66e-43
LOC_Os01g32720.1	Chr1:17935889	LOC_Os08g39250.1	Chr8:24800476	5.38e-134
LOC_Os01g32730.1	Chr1:17947747	LOC_Os02g37470.1	Chr2:22617503	6.89e-91
LOC_Os01g32770.1	Chr1:17975816	LOC_Os01g03890.1	Chr1:1657315	2.36e-77
LOC_Os01g32780.1	Chr1:17990828	LOC_Os02g52314.1	Chr2:32023315	1.28e-37
LOC_Os01g32870.1	Chr1:18041759	LOC_Os02g50760.1	Chr2:30994374	2e-159
LOC_Os01g32880.1	Chr1:18051517	LOC_Os02g56110.1	Chr2:34336372	1.33e-23
LOC_Os01g32890.1	Chr1:18062446	LOC_Os02g18660.1	Chr2:10870290	4.4e-11
LOC_Os01g32920.1	Chr1:18073579	LOC_Os09g27320.1	Chr9:16610066	8.4e-16
LOC_Os01g32930.1	Chr1:18077464	LOC_Os01g43540.1	Chr1:24937665	9.53e-63
LOC_Os01g32964.1	Chr1:18087601	LOC_Os07g49040.1	Chr7:29363652	2.21e-159
LOC_Os01g32980.1	Chr1:18101551	LOC_Os01g04990.1	Chr1:2349919	2.36e-38
LOC_Os01g33000.1	Chr1:18124929	LOC_Os07g14310.1	Chr7:8160534	1.09e-91
LOC_Os01g33020.1	Chr1:18135292	LOC_Os06g05804.2	Chr6:2642290	3.57e-12
LOC_Os01g33030.1	Chr1:18140743	LOC_Os05g43130.1	Chr5:25041530	4.04e-55
LOC_Os01g33040.1	Chr1:18150894	LOC_Os02g43130.1	Chr2:25972448	0
LOC_Os01g33050.2	Chr1:18158641	LOC_Os01g59990.2	Chr1:34682580	1.14e-16
LOC_Os01g33080.1	Chr1:18186985	LOC_Os02g48740.1	Chr2:29833245	0
LOC_Os01g33090.1	Chr1:18205177	LOC_Os12g13300.1	Chr12:7419654	4.04e-157
LOC_Os01g33110.1	Chr1:18229321	LOC_Os02g34750.2	Chr2:20840761	6.52e-135
LOC_Os01g33160.1	Chr1:18259565	LOC_Os11g05290.1	Chr11:2343616	1.16e-17
LOC_Os01g33300.1	Chr1:18352818	LOC_Os06g40890.1	Chr6:24384025	9.77e-156
LOC_Os01g33400.1	Chr1:18386293	LOC_Os12g35070.1	Chr12:21337513	2.97e-21
LOC_Os01g33420.1	Chr1:18394242	LOC_Os07g48160.1	Chr7:28764423	1.11e-18
LOC_Os01g33500.1	Chr1:18441520	LOC_Os01g53910.1	Chr1:30997985	3.05e-23
LOC_Os01g33530.1	Chr1:18455923	LOC_Os09g11860.1	Chr9:6647460	1.48e-52
LOC_Os01g33684.2	Chr1:18531902	LOC_Os03g38250.1	Chr3:21233600	9.34e-97
LOC_Os01g33950.1	Chr1:18671229	LOC_Os06g45630.1	Chr6:27622464	0
LOC_Os01g34060.1	Chr1:18755268	LOC_Os04g58020.1	Chr4:34555128	9.27e-79
LOC_Os01g34350.1	Chr1:18940388	LOC_Os02g50330.1	Chr2:30729063	0
LOC_Os01g34450.1	Chr1:18992785	LOC_Os09g39230.1	Chr9:22542184	2.97e-43
LOC_Os01g34480.1	Chr1:19009708	LOC_Os08g34280.1	Chr8:21506419	4.12e-101
LOC_Os01g34620.3	Chr1:19089909	LOC_Os01g07950.1	Chr1:3842753	7.81e-112
LOC_Os01g34680.1	Chr1:19123411	LOC_Os01g57210.1	Chr1:33050635	2.78e-18
LOC_Os01g34690.1	Chr1:19129968	LOC_Os01g55190.1	Chr1:31749149	0
LOC_Os01g34770.1	Chr1:19173908	LOC_Os01g34470.1	Chr1:19005427	1.03e-103
LOC_Os01g34850.1	Chr1:19242042	LOC_Os06g48800.1	Chr6:29534805	0
LOC_Os01g34890.1	Chr1:19264464	LOC_Os03g03610.2	Chr3:1582176	0
LOC_Os01g34900.1	Chr1:19281427	LOC_Os03g03610.2	Chr3:1582176	4.14e-30
LOC_Os01g34920.1	Chr1:19295569	LOC_Os03g15020.1	Chr3:8195946	0
LOC_Os01g35040.1	Chr1:19389831	LOC_Os02g08480.1	Chr2:4563050	3.82e-24
LOC_Os01g35050.2	Chr1:19394525	LOC_Os05g51630.2	Chr5:29609464	0
LOC_Os01g35160.1	Chr1:19454154	LOC_Os07g35140.1	Chr7:21045118	5.89e-70
LOC_Os01g35170.1	Chr1:19466274	LOC_Os10g30550.1	Chr10:15884727	3.2e-36
LOC_Os01g35184.2	Chr1:19469262	LOC_Os06g40370.1	Chr6:24038926	0
LOC_Os01g35850.1	Chr1:19851671	LOC_Os05g43820.3	Chr5:25474799	1.46e-53
LOC_Os01g36070.1	Chr1:19959667	LOC_Os01g50460.1	Chr1:28975563	5.03e-91
LOC_Os01g36270.1	Chr1:20100641	LOC_Os01g11570.1	Chr1:6242495	9.08e-13
LOC_Os01g36460.1	Chr1:20240497	LOC_Os01g50720.1	Chr1:29132159	1.35e-78
LOC_Os01g36570.1	Chr1:20292590	LOC_Os02g02870.1	Chr2:1102965	6.7e-25
LOC_Os01g36620.1	Chr1:20317862	LOC_Os01g62000.1	Chr1:35889803	1.77e-139
LOC_Os01g36690.1	Chr1:20373741	LOC_Os03g51380.1	Chr3:29397594	6.29e-23
LOC_Os01g36830.1	Chr1:20486362	LOC_Os01g44970.1	Chr1:25513806	1.45e-102
LOC_Os01g37030.1	Chr1:20656425	LOC_Os01g74170.1	Chr1:42967050	6.36e-40
LOC_Os01g37050.1	Chr1:20665462	LOC_Os04g43050.1	Chr4:25474093	6.53e-17
LOC_Os01g37260.2	Chr1:20805790	LOC_Os12g03390.1	Chr12:1315753	4.87e-103
LOC_Os01g37740.1	Chr1:21109257	LOC_Os11g30430.1	Chr11:17694857	4.92e-20
LOC_Os01g37837.1	Chr1:21175744	LOC_Os03g10190.1	Chr3:5167307	0
LOC_Os01g38030.1	Chr1:21306387	LOC_Os04g46330.1	Chr4:27466621	1.78e-15
LOC_Os01g38200.1	Chr1:21399893	LOC_Os03g29370.1	Chr3:16723110	1.3e-41
LOC_Os01g38430.1	Chr1:21603411	LOC_Os08g42570.1	Chr8:26904987	6.95e-16
LOC_Os01g38580.1	Chr1:21665618	LOC_Os07g05940.1	Chr7:2870686	6.03e-30
LOC_Os01g38950.1	Chr1:21878988	LOC_Os05g51560.1	Chr5:29571141	0
LOC_Os01g39120.1	Chr1:22004910	LOC_Os05g02130.1	Chr5:639550	6.52e-39
LOC_Os01g39180.1	Chr1:22042930	LOC_Os08g31080.1	Chr8:19190790	9.06e-12
LOC_Os01g39350.1	Chr1:22146536	LOC_Os03g63020.1	Chr3:35633546	3.59e-47
LOC_Os01g39430.1	Chr1:22217649	LOC_Os04g47040.1	Chr4:27881155	5.88e-42
LOC_Os01g39650.1	Chr1:22365507	LOC_Os03g18830.2	Chr3:10552724	7.27e-130
LOC_Os01g39760.1	Chr1:22417587	LOC_Os01g45250.1	Chr1:25681570	1.34e-23
LOC_Os01g39810.1	Chr1:22450498	LOC_Os02g02110.1	Chr2:623174	0
LOC_Os01g39820.1	Chr1:22455140	LOC_Os02g41500.1	Chr2:24871746	1.59e-32
LOC_Os01g39830.1	Chr1:22466546	LOC_Os03g06940.1	Chr3:3525078	0
LOC_Os01g39840.1	Chr1:22472670	LOC_Os03g57290.1	Chr3:32672049	9.36e-18
LOC_Os01g39860.1	Chr1:22489496	LOC_Os06g37590.1	Chr6:22258061	1.58e-102
LOC_Os01g40140.1	Chr1:22641281	LOC_Os05g51130.1	Chr5:29331744	7.08e-33
LOC_Os01g40240.1	Chr1:22705884	LOC_Os05g50020.1	Chr5:28676216	1.32e-38
LOC_Os01g40260.1	Chr1:22731943	LOC_Os05g09020.1	Chr5:4998210	9.6e-39
LOC_Os01g40320.1	Chr1:22756079	LOC_Os05g51480.1	Chr5:29511855	1.22e-26
LOC_Os01g40499.2	Chr1:22879904	LOC_Os01g66610.1	Chr1:38688210	0
LOC_Os01g40540.1	Chr1:22899829	LOC_Os02g10860.1	Chr2:5760034	1.4e-61
LOC_Os01g40820.1	Chr1:23073579	LOC_Os01g39250.1	Chr1:22074383	3.54e-34
LOC_Os01g40960.1	Chr1:23171263	LOC_Os01g50460.1	Chr1:28975563	2.05e-45
LOC_Os01g41000.1	Chr1:23214622	LOC_Os07g39730.2	Chr7:23808862	6.74e-92
LOC_Os01g41110.1	Chr1:23280032	LOC_Os08g02050.1	Chr8:662168	1.08e-11
LOC_Os01g41160.1	Chr1:23300866	LOC_Os07g06080.1	Chr7:2945227	8.66e-108
LOC_Os01g41565.1	Chr1:23530089	LOC_Os02g52470.2	Chr2:32099086	0
LOC_Os01g41670.1	Chr1:23587133	LOC_Os04g43324.1	Chr4:25627113	4.27e-65
LOC_Os01g41720.1	Chr1:23611059	LOC_Os01g47460.1	Chr1:27123486	0
LOC_Os01g41730.1	Chr1:23624289	LOC_Os01g21960.1	Chr1:12326486	1.02e-118
LOC_Os01g41834.1	Chr1:23688289	LOC_Os11g32650.1	Chr11:19277557	2.08e-121
LOC_Os01g42050.1	Chr1:23840853	LOC_Os06g50870.1	Chr6:30774114	2.52e-18
LOC_Os01g42130.1	Chr1:23885298	LOC_Os02g48150.1	Chr2:29471417	5.74e-12
LOC_Os01g42320.1	Chr1:24015673	LOC_Os02g48870.1	Chr2:29892392	0
LOC_Os01g42340.1	Chr1:24038087	LOC_Os05g43252.2	Chr5:25164312	3.52e-102
LOC_Os01g42420.1	Chr1:24123244	LOC_Os06g43550.1	Chr6:26183307	4.92e-17
LOC_Os01g42490.1	Chr1:24155647	LOC_Os06g15410.1	Chr6:8754366	3.57e-52
LOC_Os01g42740.1	Chr1:24325337	LOC_Os05g39240.1	Chr5:23009214	8.74e-66
LOC_Os01g42890.1	Chr1:24401606	LOC_Os01g57410.3	Chr1:33182589	7.04e-13
LOC_Os01g42990.1	Chr1:24484549	LOC_Os02g42210.1	Chr2:25392975	5.71e-42
LOC_Os01g43040.1	Chr1:24551955	LOC_Os12g08090.1	Chr12:4120926	7.53e-65
LOC_Os01g43080.1	Chr1:24575303	LOC_Os01g17279.1	Chr1:9936753	7.96e-90
LOC_Os01g43150.1	Chr1:24616601	LOC_Os01g39250.1	Chr1:22074383	0
LOC_Os01g43670.1	Chr1:25026787	LOC_Os04g37680.1	Chr4:22411902	4.78e-13
LOC_Os01g43940.1	Chr1:25187250	LOC_Os04g50820.1	Chr4:30062427	0
LOC_Os01g44230.1	Chr1:25363036	LOC_Os01g03570.1	Chr1:1446849	0
LOC_Os01g44330.1	Chr1:25439082	LOC_Os01g62490.1	Chr1:36177289	0
LOC_Os01g44350.1	Chr1:25445246	LOC_Os04g49870.1	Chr4:29730813	7.49e-16
LOC_Os01g45040.1	Chr1:25563247	LOC_Os03g16010.1	Chr3:8827645	6.92e-19
LOC_Os01g45320.1	Chr1:25722855	LOC_Os04g42980.1	Chr4:25423949	2.05e-54
LOC_Os01g45520.1	Chr1:25836151	LOC_Os01g66610.1	Chr1:38688210	0
LOC_Os01g45750.1	Chr1:25973522	LOC_Os12g07270.1	Chr12:3573433	1.62e-66
LOC_Os01g45840.1	Chr1:26036642	LOC_Os01g60000.1	Chr1:34685701	1.33e-14
LOC_Os01g46030.1	Chr1:26169915	LOC_Os06g05070.1	Chr6:2241346	3.06e-86
LOC_Os01g46040.1	Chr1:26173185	LOC_Os02g15220.2	Chr2:8490392	1.21e-27
LOC_Os01g46060.1	Chr1:26183883	LOC_Os03g18840.1	Chr3:10556232	6.36e-31
LOC_Os01g46580.1	Chr1:26527476	LOC_Os04g43290.1	Chr4:25608130	9.99e-65
LOC_Os01g46650.1	Chr1:26565360	LOC_Os03g52280.1	Chr3:30022814	1.94e-14
LOC_Os01g46680.1	Chr1:26581251	LOC_Os06g16250.1	Chr6:9253724	6.66e-20
LOC_Os01g47670.1	Chr1:27269167	LOC_Os01g48446.1	Chr1:27780948	8.43e-25
LOC_Os01g47770.1	Chr1:27336260	LOC_Os06g12530.1	Chr6:6794150	3.41e-19
LOC_Os01g48600.1	Chr1:27866834	LOC_Os07g06610.1	Chr7:3207122	8.29e-37
LOC_Os01g48750.1	Chr1:27960362	LOC_Os05g48330.1	Chr5:27701967	1.11e-139
LOC_Os01g49270.1	Chr1:28322661	LOC_Os07g44970.1	Chr7:26819292	0
LOC_Os01g49320.1	Chr1:28354771	LOC_Os01g47070.1	Chr1:26885484	4.94e-106
LOC_Os01g49360.1	Chr1:28376398	LOC_Os03g36530.1	Chr3:20240367	1.21e-179
LOC_Os01g49430.1	Chr1:28425815	LOC_Os05g38530.1	Chr5:22599355	0
LOC_Os01g50050.1	Chr1:28752055	LOC_Os01g50760.1	Chr1:29158263	0
LOC_Os01g50170.1	Chr1:28835243	LOC_Os04g37550.1	Chr4:22347937	4.01e-75
LOC_Os01g50360.1	Chr1:28913375	LOC_Os03g02960.1	Chr3:1194255	6.73e-81
LOC_Os01g50490.1	Chr1:28991234	LOC_Os08g43440.1	Chr8:27479061	0
LOC_Os01g50730.1	Chr1:29145693	LOC_Os04g49870.1	Chr4:29730813	1.41e-48
LOC_Os01g50960.1	Chr1:29280126	LOC_Os02g34830.1	Chr2:20877982	2.61e-14
LOC_Os01g50970.1	Chr1:29285372	LOC_Os01g41250.1	Chr1:23347750	1.5e-24
LOC_Os01g50980.1	Chr1:29290326	LOC_Os01g27150.1	Chr1:15130857	6.31e-17
LOC_Os01g51260.1	Chr1:29469565	LOC_Os07g31470.1	Chr7:18658755	4.28e-74
LOC_Os01g51380.2	Chr1:29536690	LOC_Os06g37180.1	Chr6:21963107	0
LOC_Os01g51390.1	Chr1:29544661	LOC_Os03g11410.1	Chr3:5870149	0
LOC_Os01g51420.1	Chr1:29568547	LOC_Os01g39770.1	Chr1:22427831	8.89e-127
LOC_Os01g51560.1	Chr1:29617011	LOC_Os03g27460.3	Chr3:15752780	1.39e-30
LOC_Os01g51570.1	Chr1:29620954	LOC_Os01g71670.1	Chr1:41533273	1.11e-142
LOC_Os01g51590.1	Chr1:29624484	LOC_Os03g13400.1	Chr3:7237162	7.61e-27
LOC_Os01g51810.1	Chr1:29786135	LOC_Os12g01850.1	Chr12:496700	2.04e-30
LOC_Os01g52170.1	Chr1:30008281	LOC_Os04g40880.1	Chr4:24267885	1.66e-35
LOC_Os01g52420.1	Chr1:30120011	LOC_Os02g57760.1	Chr2:35370515	4.38e-23
LOC_Os01g52470.1	Chr1:30143575	LOC_Os01g53900.1	Chr1:30992411	0
LOC_Os01g52560.1	Chr1:30216047	LOC_Os06g36090.1	Chr6:21113219	0
LOC_Os01g52810.1	Chr1:30381099	LOC_Os11g37540.1	Chr11:22159509	1.28e-28
LOC_Os01g52820.1	Chr1:30385985	LOC_Os09g23200.1	Chr9:13758215	1.04e-17
LOC_Os01g53100.1	Chr1:30516831	LOC_Os03g59370.1	Chr3:33796789	3.43e-52
LOC_Os01g53210.1	Chr1:30574861	LOC_Os03g11010.1	Chr3:5655093	8.87e-27
LOC_Os01g53450.1	Chr1:30714010	LOC_Os10g41150.1	Chr10:22105370	0
LOC_Os01g53570.1	Chr1:30764089	LOC_Os06g15779.1	Chr6:8960001	1.81e-52
LOC_Os01g53670.1	Chr1:30832796	LOC_Os04g51120.1	Chr4:30271221	8.61e-147
LOC_Os01g54180.1	Chr1:31163139	LOC_Os06g46030.1	Chr6:27904549	9.1e-30
LOC_Os01g54230.1	Chr1:31198129	LOC_Os01g02050.1	Chr1:562056	7.4e-34
LOC_Os01g54530.1	Chr1:31362634	LOC_Os03g55920.1	Chr3:31840138	0
LOC_Os01g54760.1	Chr1:31503981	LOC_Os03g29370.1	Chr3:16723110	2.36e-57
LOC_Os01g54850.1	Chr1:31550655	LOC_Os01g41530.1	Chr1:23510098	3e-18
LOC_Os01g54960.1	Chr1:31608076	LOC_Os02g54710.1	Chr2:33495975	4.72e-108
LOC_Os01g55010.1	Chr1:31634046	LOC_Os05g35470.1	Chr5:21078433	1.2e-12
LOC_Os01g55030.1	Chr1:31638589	LOC_Os01g13700.1	Chr1:7670066	8.27e-70
LOC_Os01g55170.1	Chr1:31738055	LOC_Os03g36900.1	Chr3:20476597	3.28e-53
LOC_Os01g55330.1	Chr1:31846389	LOC_Os01g16920.1	Chr1:9679828	1.5e-21
LOC_Os01g55530.1	Chr1:31992087	LOC_Os08g38970.1	Chr8:24633408	0
LOC_Os01g55549.1	Chr1:32006374	LOC_Os04g48070.1	Chr4:28600698	3.84e-152
LOC_Os01g55710.1	Chr1:32083016	LOC_Os03g45730.1	Chr3:25805321	2.11e-31
LOC_Os01g56040.1	Chr1:32267055	LOC_Os02g10200.2	Chr2:5345590	4.01e-35
LOC_Os01g56050.1	Chr1:32270054	LOC_Os08g43654.1	Chr8:27592835	3.32e-146
LOC_Os01g56150.1	Chr1:32334652	LOC_Os06g43930.1	Chr6:26456227	0
LOC_Os01g56240.1	Chr1:32390331	LOC_Os03g45830.1	Chr3:25884304	4.12e-16
LOC_Os01g56330.1	Chr1:32461878	LOC_Os03g21540.1	Chr3:12308606	0
LOC_Os01g56510.1	Chr1:32580710	LOC_Os03g53790.1	Chr3:30835598	0
LOC_Os01g56520.1	Chr1:32586873	LOC_Os05g05790.1	Chr5:2884880	4.2e-14
LOC_Os01g56540.1	Chr1:32594360	LOC_Os09g19830.1	Chr9:11869807	3.13e-14
LOC_Os01g56580.1	Chr1:32615694	LOC_Os03g57940.2	Chr3:32999502	0
LOC_Os01g56720.1	Chr1:32726141	LOC_Os01g56840.1	Chr1:32830508	3.77e-45
LOC_Os01g57350.2	Chr1:33137905	LOC_Os07g37580.1	Chr7:22513093	9.43e-158
LOC_Os01g57380.1	Chr1:33174311	LOC_Os03g10920.1	Chr3:5609827	2.01e-13
LOC_Os01g57500.1	Chr1:33224052	LOC_Os03g50270.1	Chr3:28651107	4.62e-13
LOC_Os01g57550.1	Chr1:33244742	LOC_Os03g24910.1	Chr3:14188713	1.53e-131
LOC_Os01g57735.1	Chr1:33389691	LOC_Os03g13740.1	Chr3:7440353	5.17e-18
LOC_Os01g57854.1	Chr1:33453433	LOC_Os07g47830.1	Chr7:28558620	3.28e-151
LOC_Os01g57964.1	Chr1:33524773	LOC_Os04g16760.1	Chr4:9128391	0
LOC_Os01g58000.1	Chr1:33539907	LOC_Os10g21264.1	Chr10:10858501	4.39e-96
LOC_Os01g58020.1	Chr1:33554171	LOC_Os10g21268.1	Chr10:10861158	3.15e-138
LOC_Os01g58022.1	Chr1:33560066	LOC_Os01g52214.1	Chr1:30020917	1.01e-53
LOC_Os01g58024.1	Chr1:33560902	LOC_Os10g38212.1	Chr10:20465311	2.49e-119
LOC_Os01g58038.1	Chr1:33570696	LOC_Os02g24628.1	Chr2:14284410	2.92e-36
LOC_Os01g58038.1	Chr1:33570696	LOC_Os04g16876.1	Chr4:9179398	2.92e-36
LOC_Os01g58039.1	Chr1:33572225	LOC_Os02g24626.1	Chr2:14282189	1.52e-62
LOC_Os01g58039.1	Chr1:33572225	LOC_Os04g16878.1	Chr4:9181534	1.52e-62
LOC_Os01g58039.1	Chr1:33572225	LOC_Os10g21216.1	Chr10:10821197	1.52e-62
LOC_Os01g58230.1	Chr1:33655974	LOC_Os08g06500.1	Chr8:3680925	6.49e-26
LOC_Os01g58630.1	Chr1:33893707	LOC_Os02g49830.1	Chr2:30448042	4.32e-78
LOC_Os01g58880.1	Chr1:34022154	LOC_Os07g46690.1	Chr7:27902966	2.1e-19
LOC_Os01g59070.1	Chr1:34135802	LOC_Os10g31810.1	Chr10:16675511	3.74e-110
LOC_Os01g59640.1	Chr1:34490805	LOC_Os03g21060.1	Chr3:11973970	8.55e-21
LOC_Os01g59920.1	Chr1:34647037	LOC_Os12g42980.1	Chr12:26698649	1.75e-127
LOC_Os01g60780.2	Chr1:35148704	LOC_Os01g07310.1	Chr1:3446936	9.86e-79
LOC_Os01g61110.1	Chr1:35369153	LOC_Os04g44640.1	Chr4:26412806	0
LOC_Os01g61380.1	Chr1:35499017	LOC_Os08g33720.1	Chr8:21054659	0
LOC_Os01g61540.1	Chr1:35594942	LOC_Os02g45620.1	Chr2:27751407	5.27e-88
LOC_Os01g61690.1	Chr1:35688056	LOC_Os01g06490.1	Chr1:3054465	0
LOC_Os01g61950.1	Chr1:35866789	LOC_Os08g38890.1	Chr8:24581314	4.62e-24
LOC_Os01g62540.1	Chr1:36214333	LOC_Os03g03200.1	Chr3:1355513	1.34e-18
LOC_Os01g62570.1	Chr1:36222348	LOC_Os03g59590.1	Chr3:33927587	0
LOC_Os01g62650.1	Chr1:36278953	LOC_Os05g01910.1	Chr5:516916	2.67e-41
LOC_Os01g62910.1	Chr1:36438948	LOC_Os03g27880.1	Chr3:16016493	1.11e-45
LOC_Os01g62910.1	Chr1:36438948	LOC_Os07g20420.1	Chr7:11788919	1.99e-148
LOC_Os01g62950.1	Chr1:36467915	LOC_Os05g48980.1	Chr5:28092825	8.89e-106
LOC_Os01g63280.2	Chr1:36683709	LOC_Os03g05470.1	Chr3:2707463	1.11e-132
LOC_Os01g64140.1	Chr1:37248844	LOC_Os06g13830.1	Chr6:7671255	2.32e-18
LOC_Os01g64220.1	Chr1:37289489	LOC_Os03g21310.1	Chr3:12190565	0
LOC_Os01g64230.1	Chr1:37299713	LOC_Os03g19070.1	Chr3:10677696	2.41e-61
LOC_Os01g64290.1	Chr1:37321895	LOC_Os05g09520.1	Chr5:5365122	6.48e-91
LOC_Os01g64750.1	Chr1:37566051	LOC_Os07g23740.2	Chr7:13399139	0
LOC_Os01g64890.1	Chr1:37664117	LOC_Os01g68040.1	Chr1:39551421	1.39e-160
LOC_Os01g64910.1	Chr1:37682288	LOC_Os01g53350.1	Chr1:30655289	3.65e-148
LOC_Os01g64990.1	Chr1:37722310	LOC_Os02g46350.1	Chr2:28252505	0
LOC_Os01g65220.1	Chr1:37844923	LOC_Os03g58060.2	Chr3:33049423	9.63e-100
LOC_Os01g65840.1	Chr1:38226380	LOC_Os09g15800.1	Chr9:9647717	1.11e-27
LOC_Os01g65890.1	Chr1:38257941	LOC_Os08g01630.1	Chr8:371457	6.81e-152
LOC_Os01g65902.1	Chr1:38271601	LOC_Os10g21290.1	Chr10:10866705	0
LOC_Os01g65940.1	Chr1:38283278	LOC_Os01g41870.2	Chr1:23728942	9.48e-67
LOC_Os01g65950.1	Chr1:38287883	LOC_Os04g35590.1	Chr4:21695440	1.17e-33
LOC_Os01g65970.1	Chr1:38291810	LOC_Os06g15480.1	Chr6:8785864	2.56e-45
LOC_Os01g66040.1	Chr1:38324530	LOC_Os10g35040.1	Chr10:18697593	2.38e-68
LOC_Os01g66250.1	Chr1:38481235	LOC_Os12g03650.1	Chr12:1462306	0
LOC_Os01g66340.1	Chr1:38527961	LOC_Os12g05080.1	Chr12:2231249	3.44e-20
LOC_Os01g66620.1	Chr1:38695731	LOC_Os03g11350.1	Chr3:5848899	8.45e-52
LOC_Os01g66730.2	Chr1:38755086	LOC_Os01g47256.4	Chr1:27004253	5.07e-176
LOC_Os01g66810.1	Chr1:38790403	LOC_Os05g51070.1	Chr5:29307315	3.9e-23
LOC_Os01g66900.1	Chr1:38852996	LOC_Os04g41810.1	Chr4:24766247	5.24e-38
LOC_Os01g67160.1	Chr1:38981302	LOC_Os08g40170.1	Chr8:25419884	7.81e-150
LOC_Os01g67300.1	Chr1:39063497	LOC_Os02g39390.2	Chr2:23769390	1.4e-18
LOC_Os01g67580.1	Chr1:39275857	LOC_Os01g07870.1	Chr1:3804528	0
LOC_Os01g67700.1	Chr1:39345433	LOC_Os03g32230.1	Chr3:18435989	9.76e-18
LOC_Os01g67830.1	Chr1:39414801	LOC_Os02g38470.1	Chr2:23255086	3.41e-16
LOC_Os01g68370.1	Chr1:39723155	LOC_Os01g51610.1	Chr1:29637792	2.85e-33
LOC_Os01g68480.1	Chr1:39794226	LOC_Os03g58630.1	Chr3:33391353	3.13e-19
LOC_Os01g68510.1	Chr1:39810303	LOC_Os03g48180.1	Chr3:27413470	0
LOC_Os01g68524.1	Chr1:39811722	LOC_Os03g27880.1	Chr3:16016493	4.42e-29
LOC_Os01g68540.1	Chr1:39822033	LOC_Os02g48730.1	Chr2:29827457	6e-88
LOC_Os01g68560.1	Chr1:39826794	LOC_Os01g23750.1	Chr1:13360117	8.24e-23
LOC_Os01g68680.1	Chr1:39881007	LOC_Os02g28830.1	Chr2:17046461	6.81e-15
LOC_Os01g69010.1	Chr1:40093713	LOC_Os03g11734.2	Chr3:6131846	0
LOC_Os01g70140.1	Chr1:40595852	LOC_Os01g46926.1	Chr1:26781039	3.63e-44
LOC_Os01g70320.1	Chr1:40723385	LOC_Os11g31950.1	Chr11:18774888	2.47e-147
LOC_Os01g70450.1	Chr1:40802646	LOC_Os03g17600.1	Chr3:9788873	3.85e-34
LOC_Os01g70650.1	Chr1:40899421	LOC_Os07g48650.1	Chr7:29130273	5.64e-13
LOC_Os01g70680.1	Chr1:40921899	LOC_Os02g07624.1	Chr2:3946045	5.06e-12
LOC_Os01g70700.1	Chr1:40926204	LOC_Os07g35880.1	Chr7:21471055	3.88e-20
LOC_Os01g71180.1	Chr1:41183800	LOC_Os03g56850.1	Chr3:32388963	1.97e-34
LOC_Os01g71558.1	Chr1:41485349	LOC_Os05g08530.1	Chr5:4653226	1.75e-18
LOC_Os01g71800.1	Chr1:41585905	LOC_Os03g13030.1	Chr3:7043647	1.56e-82
LOC_Os01g71950.1	Chr1:41688391	LOC_Os01g58510.1	Chr1:33815405	3.1e-95
LOC_Os01g72330.1	Chr1:41948952	LOC_Os12g04500.1	Chr12:1915856	4.4e-72
LOC_Os01g72380.1	Chr1:41982116	LOC_Os01g58500.1	Chr1:33812756	0
LOC_Os01g72410.1	Chr1:41997451	LOC_Os01g58520.1	Chr1:33816618	9.84e-119
LOC_Os01g72650.1	Chr1:42149710	LOC_Os03g04520.3	Chr3:2104690	1.59e-58
LOC_Os01g72850.1	Chr1:42255655	LOC_Os05g34700.1	Chr5:20586241	3.95e-28
LOC_Os01g72990.2	Chr1:42336217	LOC_Os05g40270.8	Chr5:23653397	0
LOC_Os01g73040.1	Chr1:42377194	LOC_Os12g07190.1	Chr12:3531359	0
LOC_Os01g73430.1	Chr1:42549843	LOC_Os02g05880.1	Chr2:2904357	3.06e-39
LOC_Os01g73440.1	Chr1:42559048	LOC_Os04g56110.1	Chr4:33418505	3.24e-13
LOC_Os01g73590.1	Chr1:42635728	LOC_Os07g39350.1	Chr7:23582065	0
LOC_Os01g73604.1	Chr1:42638856	LOC_Os02g57810.1	Chr2:35409423	9.47e-37
LOC_Os01g73740.1	Chr1:42713303	LOC_Os05g49830.1	Chr5:28597576	1.09e-76
LOC_Os01g73810.1	Chr1:42757831	LOC_Os05g40650.1	Chr5:23839378	7.73e-172
LOC_Os01g74160.1	Chr1:42960106	LOC_Os07g38590.1	Chr7:23178216	8.94e-32
LOC_Os01g74180.1	Chr1:42970340	LOC_Os01g43630.1	Chr1:24994804	2.82e-37
LOC_Os01g74360.1	Chr1:43077349	LOC_Os04g40850.1	Chr4:24240921	8.62e-29
LOC_Os01g74370.1	Chr1:43078796	LOC_Os03g09200.1	Chr3:4792052	5.06e-23
LOC_Os01g74410.1	Chr1:43096401	LOC_Os12g37970.1	Chr12:23325526	1.56e-59
LOC_Os01g74490.1	Chr1:43141841	LOC_Os03g60480.1	Chr3:34385894	1.66e-37
LOC_Os01g74530.2	Chr1:43163463	LOC_Os06g50380.1	Chr6:30496473	0
LOC_Os01g74600.1	Chr1:43196120	LOC_Os03g27880.1	Chr3:16016493	8.31e-180
LOC_Os01g74630.1	Chr1:43220222	LOC_Os01g18670.1	Chr1:10515723	5.81e-31
LOC_Os01g74640.2	Chr1:43225959	LOC_Os11g48040.1	Chr11:28961156	2.11e-13
LOC_Os01g74650.2	Chr1:43231935	LOC_Os12g42980.1	Chr12:26698649	1.69e-158
LOC_Os01g74660.1	Chr1:43244186	LOC_Os03g60380.1	Chr3:34340287	4.03e-86
LOC_Os02g01010.1	Chr2:3514	LOC_Os06g06790.1	Chr6:3199337	6.84e-79
LOC_Os02g01020.1	Chr2:9239	LOC_Os01g08430.1	Chr1:4143351	1.24e-24
LOC_Os02g01060.1	Chr2:33029	LOC_Os11g05860.1	Chr11:2738389	6.33e-23
LOC_Os02g01100.1	Chr2:50256	LOC_Os02g54730.1	Chr2:33511971	5.75e-153
LOC_Os02g01160.1	Chr2:85332	LOC_Os11g26910.1	Chr11:15459459	6.12e-29
LOC_Os02g01170.1	Chr2:86464	LOC_Os05g03100.1	Chr5:1223963	1.6e-156
LOC_Os02g01210.1	Chr2:119391	LOC_Os11g09020.1	Chr11:4799114	0
LOC_Os02g01220.1	Chr2:124645	LOC_Os06g50930.1	Chr6:30823392	8.84e-31
LOC_Os02g01340.1	Chr2:183601	LOC_Os06g01850.1	Chr6:479178	0
LOC_Os02g01540.1	Chr2:307058	LOC_Os02g06700.1	Chr2:3358904	2.14e-23
LOC_Os02g01560.1	Chr2:316555	LOC_Os05g30530.1	Chr5:17693098	0
LOC_Os02g01610.1	Chr2:350791	LOC_Os03g56400.1	Chr3:32150804	1.77e-61
LOC_Os02g01800.1	Chr2:442288	LOC_Os02g12030.1	Chr2:6247083	0
LOC_Os02g01820.1	Chr2:451471	LOC_Os02g11960.1	Chr2:6197353	1.2e-131
LOC_Os02g01850.1	Chr2:470490	LOC_Os08g38760.1	Chr8:24503950	4.08e-13
LOC_Os02g01980.1	Chr2:545700	LOC_Os03g64170.1	Chr3:36256015	1.69e-74
LOC_Os02g02050.1	Chr2:573100	LOC_Os02g41610.1	Chr2:24953147	2.52e-12
LOC_Os02g02090.1	Chr2:613113	LOC_Os02g52360.1	Chr2:32047766	1.11e-18
LOC_Os02g02120.1	Chr2:627342	LOC_Os02g41500.1	Chr2:24871746	0
LOC_Os02g02200.1	Chr2:676466	LOC_Os03g13070.1	Chr3:7066551	5.34e-75
LOC_Os02g02210.1	Chr2:679445	LOC_Os04g52440.1	Chr4:31169012	0
LOC_Os02g02230.1	Chr2:712586	LOC_Os05g34325.1	Chr5:20325336	9.59e-153
LOC_Os02g02250.1	Chr2:726578	LOC_Os06g50630.1	Chr6:30645085	2.84e-31
LOC_Os02g02424.1	Chr2:853767	LOC_Os05g03020.1	Chr5:1142027	3.95e-163
LOC_Os02g02720.5	Chr2:1022071	LOC_Os08g17600.1	Chr8:10759593	1.68e-155
LOC_Os02g02800.1	Chr2:1067025	LOC_Os07g44730.1	Chr7:26700793	2.83e-13
LOC_Os02g02890.1	Chr2:1116059	LOC_Os06g49470.1	Chr6:29970999	7.23e-76
LOC_Os02g02950.1	Chr2:1154674	LOC_Os02g02020.1	Chr2:561823	1.92e-69
LOC_Os02g03000.2	Chr2:1178839	LOC_Os04g57920.1	Chr4:34505717	4.7e-17
LOC_Os02g03660.1	Chr2:1524951	LOC_Os11g05590.1	Chr11:2536922	8.61e-27
LOC_Os02g03680.1	Chr2:1537788	LOC_Os04g56300.1	Chr4:33565812	4.53e-19
LOC_Os02g03690.1	Chr2:1539488	LOC_Os07g35880.1	Chr7:21471055	1.21e-105
LOC_Os02g03800.1	Chr2:1600388	LOC_Os02g02630.1	Chr2:965931	6.47e-14
LOC_Os02g03870.1	Chr2:1643966	LOC_Os03g53790.1	Chr3:30835598	0
LOC_Os02g03890.1	Chr2:1652074	LOC_Os04g43150.2	Chr4:25543324	1.26e-80
LOC_Os02g03900.1	Chr2:1658576	LOC_Os07g15370.1	Chr7:8871436	0
LOC_Os02g03990.1	Chr2:1723476	LOC_Os07g46370.1	Chr7:27655956	6.75e-23
LOC_Os02g04320.1	Chr2:1903004	LOC_Os07g14280.1	Chr7:8143510	1.14e-142
LOC_Os02g04590.1	Chr2:2052178	LOC_Os09g29940.1	Chr9:18217457	1.26e-31
LOC_Os02g04630.1	Chr2:2070492	LOC_Os03g27960.1	Chr3:16061184	4.14e-130
LOC_Os02g04700.1	Chr2:2125283	LOC_Os07g30200.1	Chr7:17838525	5.04e-31
LOC_Os02g04950.1	Chr2:2318091	LOC_Os02g05310.2	Chr2:2545984	0
LOC_Os02g05030.1	Chr2:2388399	LOC_Os01g27880.1	Chr1:15568776	0
LOC_Os02g05040.1	Chr2:2397461	LOC_Os01g67290.1	Chr1:39052262	0
LOC_Os02g05290.1	Chr2:2539906	LOC_Os03g29370.1	Chr3:16723110	3.1e-29
LOC_Os02g05530.1	Chr2:2674126	LOC_Os04g39190.1	Chr4:23305691	1.09e-13
LOC_Os02g05720.1	Chr2:2812237	LOC_Os09g15800.1	Chr9:9647717	1.93e-72
LOC_Os02g05780.1	Chr2:2842902	LOC_Os05g49800.1	Chr5:28579194	5.89e-47
LOC_Os02g06010.1	Chr2:2995485	LOC_Os03g11590.1	Chr3:6013137	0
LOC_Os02g06160.1	Chr2:3076495	LOC_Os08g40270.1	Chr8:25493505	5.97e-120
LOC_Os02g06350.1	Chr2:3171934	LOC_Os04g52880.1	Chr4:31492746	2.17e-16
LOC_Os02g06460.1	Chr2:3220491	LOC_Os12g31440.1	Chr12:18908831	6.89e-54
LOC_Os02g06490.1	Chr2:3234309	LOC_Os01g04814.1	Chr1:2215586	0
LOC_Os02g06580.1	Chr2:3291235	LOC_Os07g36150.1	Chr7:21594798	1.68e-153
LOC_Os02g06650.1	Chr2:3344763	LOC_Os07g45320.1	Chr7:27039996	2.36e-43
LOC_Os02g06830.1	Chr2:3441719	LOC_Os04g44640.1	Chr4:26412806	0
LOC_Os02g06880.1	Chr2:3465970	LOC_Os03g60690.1	Chr3:34493228	1.74e-85
LOC_Os02g07070.1	Chr2:3623608	LOC_Os08g04440.1	Chr8:2173391	2.22e-11
LOC_Os02g07130.1	Chr2:3669877	LOC_Os03g16910.1	Chr3:9402623	7.47e-44
LOC_Os02g07220.1	Chr2:3711144	LOC_Os04g36890.1	Chr4:22258294	2.07e-13
LOC_Os02g07310.1	Chr2:3748363	LOC_Os02g45070.1	Chr2:27330144	0
LOC_Os02g07340.1	Chr2:3778037	LOC_Os02g07120.1	Chr2:3659093	1.64e-87
LOC_Os02g07830.1	Chr2:4103333	LOC_Os04g51820.1	Chr4:30724244	2.43e-124
LOC_Os02g07890.2	Chr2:4134903	LOC_Os03g29460.1	Chr3:16787178	4e-98
LOC_Os02g08014.1	Chr2:4202299	LOC_Os04g51610.1	Chr4:30572095	6.39e-14
LOC_Os02g08018.1	Chr2:4203441	LOC_Os04g51610.1	Chr4:30572095	2.64e-133
LOC_Os02g08140.1	Chr2:4306572	LOC_Os11g03970.2	Chr11:1603707	3.97e-134
LOC_Os02g08370.1	Chr2:4454840	LOC_Os02g57630.2	Chr2:35293411	7.08e-162
LOC_Os02g09060.1	Chr2:4630330	LOC_Os04g55480.1	Chr4:32994299	6.29e-137
LOC_Os02g09070.1	Chr2:4640152	LOC_Os06g45540.1	Chr6:27557183	1.31e-63
LOC_Os02g09120.1	Chr2:4676850	LOC_Os06g43760.1	Chr6:26332887	0
LOC_Os02g09500.1	Chr2:4879069	LOC_Os02g49450.1	Chr2:30220528	2.66e-30
LOC_Os02g09670.5	Chr2:4966920	LOC_Os01g65370.1	Chr1:37932350	2.71e-31
LOC_Os02g09720.1	Chr2:4988483	LOC_Os01g52550.1	Chr1:30189259	0
LOC_Os02g09800.1	Chr2:5054309	LOC_Os07g39910.1	Chr7:23933063	1.08e-138
LOC_Os02g10180.1	Chr2:5331895	LOC_Os01g74580.1	Chr1:43189156	0
LOC_Os02g10400.1	Chr2:5470929	LOC_Os03g10080.1	Chr3:5085624	2.22e-102
LOC_Os02g10450.1	Chr2:5490496	LOC_Os12g04540.1	Chr12:1929976	1.51e-57
LOC_Os02g10460.1	Chr2:5492446	LOC_Os12g04530.1	Chr12:1926878	1.61e-20
LOC_Os02g10670.1	Chr2:5617300	LOC_Os03g52300.1	Chr3:30034104	2.05e-43
LOC_Os02g10750.1	Chr2:5670091	LOC_Os09g25100.1	Chr9:15027140	1.48e-28
LOC_Os02g10830.1	Chr2:5748604	LOC_Os01g52260.1	Chr1:30042527	6.97e-146
LOC_Os02g10880.1	Chr2:5775949	LOC_Os01g08440.1	Chr1:4152864	4.65e-133
LOC_Os02g11030.1	Chr2:5906973	LOC_Os02g43600.1	Chr2:26317494	1.87e-34
LOC_Os02g11720.1	Chr2:6038222	LOC_Os07g37840.1	Chr7:22693157	4.51e-89
LOC_Os02g11760.1	Chr2:6069031	LOC_Os01g42350.1	Chr1:24047544	0
LOC_Os02g11850.1	Chr2:6144233	LOC_Os01g41600.1	Chr1:23551970	1.73e-24
LOC_Os02g12060.1	Chr2:6261071	LOC_Os03g03810.1	Chr3:1714572	3.82e-15
LOC_Os02g12290.1	Chr2:6397342	LOC_Os09g30466.1	Chr9:18565965	4.21e-120
LOC_Os02g12310.1	Chr2:6404018	LOC_Os01g66120.1	Chr1:38398517	2.72e-38
LOC_Os02g12410.1	Chr2:6474514	LOC_Os04g49970.1	Chr4:29809222	1.01e-20
LOC_Os02g12610.1	Chr2:6587089	LOC_Os01g08860.1	Chr1:4449032	1.33e-35
LOC_Os02g12740.1	Chr2:6668822	LOC_Os01g37910.1	Chr1:21230393	2.75e-24
LOC_Os02g12740.1	Chr2:6668822	LOC_Os05g51570.1	Chr5:29579044	1.68e-24
LOC_Os02g12760.1	Chr2:6680298	LOC_Os04g21320.1	Chr4:12026918	2.58e-39
LOC_Os02g12810.1	Chr2:6726340	LOC_Os03g06410.1	Chr3:3201312	3.91e-55
LOC_Os02g13020.1	Chr2:6902074	LOC_Os04g49870.1	Chr4:29730813	1.05e-14
LOC_Os02g13160.1	Chr2:7012780	LOC_Os10g37830.1	Chr10:20252168	6.25e-70
LOC_Os02g13170.1	Chr2:7016805	LOC_Os03g15860.1	Chr3:8749799	2.05e-119
LOC_Os02g13350.1	Chr2:7123770	LOC_Os04g46280.1	Chr4:27423442	6.32e-60
LOC_Os02g13360.1	Chr2:7126757	LOC_Os01g53720.2	Chr1:30879000	4.48e-150
LOC_Os02g13580.1	Chr2:7281235	LOC_Os06g36080.1	Chr6:21103636	6.63e-86
LOC_Os02g13780.1	Chr2:7434644	LOC_Os02g12030.1	Chr2:6247083	0
LOC_Os02g13850.1	Chr2:7501283	LOC_Os09g17630.1	Chr9:10785210	1.17e-179
LOC_Os02g14180.1	Chr2:7770038	LOC_Os06g35480.1	Chr6:20676130	5.11e-143
LOC_Os02g14190.1	Chr2:7772399	LOC_Os02g15550.2	Chr2:8726612	7.03e-32
LOC_Os02g14190.1	Chr2:7772399	LOC_Os07g22600.1	Chr7:12716456	1.62e-32
LOC_Os02g14290.1	Chr2:7845554	LOC_Os04g51080.1	Chr4:30241588	2.21e-151
LOC_Os02g14450.1	Chr2:7952134	LOC_Os11g01330.1	Chr11:194176	1.49e-15
LOC_Os02g14450.1	Chr2:7952134	LOC_Os12g01360.1	Chr12:220456	1.7e-15
LOC_Os02g14720.1	Chr2:8114961	LOC_Os06g06120.1	Chr6:2832462	1.86e-105
LOC_Os02g14730.1	Chr2:8135361	LOC_Os08g37350.1	Chr8:23593692	5.71e-125
LOC_Os02g14790.1	Chr2:8204968	LOC_Os03g43890.1	Chr3:24621292	1.22e-11
LOC_Os02g15310.1	Chr2:8553857	LOC_Os12g38430.1	Chr12:23589630	3.21e-125
LOC_Os02g15350.1	Chr2:8590287	LOC_Os01g64590.1	Chr1:37472376	1.39e-28
LOC_Os02g15350.1	Chr2:8590287	LOC_Os02g47810.1	Chr2:29238064	9.51e-29
LOC_Os02g15660.1	Chr2:8809967	LOC_Os04g55230.1	Chr4:32835169	4.06e-117
LOC_Os02g15670.1	Chr2:8824994	LOC_Os02g46620.1	Chr2:28453885	2.62e-16
LOC_Os02g15750.1	Chr2:8873032	LOC_Os01g66600.1	Chr1:38684423	1.16e-26
LOC_Os02g15970.3	Chr2:9053964	LOC_Os11g47930.1	Chr11:28901999	3.72e-79
LOC_Os02g16560.1	Chr2:9471260	LOC_Os07g08150.1	Chr7:4143340	3.17e-50
LOC_Os02g16650.1	Chr2:9510002	LOC_Os07g14530.1	Chr7:8281889	1.69e-45
LOC_Os02g16680.1	Chr2:9535410	LOC_Os02g07840.1	Chr2:4109770	2.88e-168
LOC_Os02g16790.1	Chr2:9571152	LOC_Os01g51400.1	Chr1:29551666	5.67e-102
LOC_Os02g17190.1	Chr2:9848199	LOC_Os01g12860.1	Chr1:7115771	1.82e-30
LOC_Os02g17230.1	Chr2:9877605	LOC_Os11g10140.1	Chr11:5491381	0
LOC_Os02g17240.1	Chr2:9885609	LOC_Os05g48640.1	Chr5:27880009	0
LOC_Os02g17304.1	Chr2:9922465	LOC_Os12g37770.1	Chr12:23190714	0
LOC_Os02g17320.3	Chr2:9928818	LOC_Os09g32820.1	Chr9:19570000	0
LOC_Os02g17330.1	Chr2:9950654	LOC_Os03g24460.2	Chr3:13941344	9.1e-17
LOC_Os02g17480.1	Chr2:10066678	LOC_Os09g17530.1	Chr9:10732283	1e-48
LOC_Os02g17500.2	Chr2:10075013	LOC_Os09g23110.1	Chr9:13666487	7.22e-127
LOC_Os02g17700.1	Chr2:10207339	LOC_Os01g48960.1	Chr1:28091208	4.45e-12
LOC_Os02g17760.1	Chr2:10261986	LOC_Os03g39650.1	Chr3:22048470	3.44e-145
LOC_Os02g17910.1	Chr2:10371020	LOC_Os02g56560.1	Chr2:34644866	1.26e-180
LOC_Os02g17940.4	Chr2:10386299	LOC_Os06g08023.1	Chr6:3889190	6.89e-134
LOC_Os02g17970.1	Chr2:10420650	LOC_Os07g45170.1	Chr7:26965232	1.84e-65
LOC_Os02g18150.1	Chr2:10540688	LOC_Os02g46490.1	Chr2:28345982	6.21e-17
LOC_Os02g18180.1	Chr2:10552429	LOC_Os11g39020.1	Chr11:23230112	9.18e-15
LOC_Os02g18320.1	Chr2:10634660	LOC_Os03g49620.4	Chr3:28254433	0
LOC_Os02g18410.1	Chr2:10714983	LOC_Os01g13210.2	Chr1:7363643	2.64e-29
LOC_Os02g18430.1	Chr2:10726136	LOC_Os05g14750.1	Chr5:8378906	0
LOC_Os02g18450.1	Chr2:10739451	LOC_Os01g54910.1	Chr1:31575708	2.04e-153
LOC_Os02g18480.1	Chr2:10758889	LOC_Os01g52180.1	Chr1:30014184	8.43e-108
LOC_Os02g18500.1	Chr2:10772435	LOC_Os10g28370.1	Chr10:14763548	6.91e-16
LOC_Os02g18550.1	Chr2:10822643	LOC_Os03g10340.1	Chr3:5274923	2.51e-176
LOC_Os02g18650.1	Chr2:10863851	LOC_Os07g47830.1	Chr7:28558620	1.94e-138
LOC_Os02g18780.1	Chr2:10945257	LOC_Os02g57480.1	Chr2:35222052	1.21e-21
LOC_Os02g18810.1	Chr2:10960622	LOC_Os04g39410.1	Chr4:23457977	1.26e-68
LOC_Os02g18820.2	Chr2:10972770	LOC_Os09g12550.1	Chr9:7189540	0
LOC_Os02g18840.1	Chr2:10994203	LOC_Os05g51230.1	Chr5:29382085	0
LOC_Os02g19060.1	Chr2:11126236	LOC_Os08g05770.1	Chr8:3088712	2.48e-113
LOC_Os02g19130.1	Chr2:11151750	LOC_Os01g03570.1	Chr1:1446849	2.89e-160
LOC_Os02g19200.1	Chr2:11188430	LOC_Os02g19410.1	Chr2:11335415	4.84e-55
LOC_Os02g19210.1	Chr2:11199426	LOC_Os10g32770.1	Chr10:17158103	9.32e-61
LOC_Os02g19380.1	Chr2:11316691	LOC_Os02g17870.1	Chr2:10351706	5.93e-39
LOC_Os02g19420.1	Chr2:11339959	LOC_Os04g52340.1	Chr4:31098474	2.11e-126
LOC_Os02g19430.1	Chr2:11352158	LOC_Os02g57810.1	Chr2:35409423	3.63e-40
LOC_Os02g19450.1	Chr2:11361418	LOC_Os04g32560.1	Chr4:19601294	1.23e-161
LOC_Os02g19510.2	Chr2:11399635	LOC_Os01g68260.1	Chr1:39666655	0
LOC_Os02g19540.1	Chr2:11414816	LOC_Os07g17460.1	Chr7:10305762	2.26e-19
LOC_Os02g19640.1	Chr2:11478230	LOC_Os08g02250.1	Chr8:795184	1.08e-28
LOC_Os02g19650.1	Chr2:11484330	LOC_Os05g46460.1	Chr5:26913355	0
LOC_Os02g19790.1	Chr2:11577059	LOC_Os03g49350.1	Chr3:28091611	1.09e-54
LOC_Os02g19850.1	Chr2:11663436	LOC_Os09g14530.1	Chr9:8594721	2.51e-132
LOC_Os02g19880.1	Chr2:11693453	LOC_Os04g52340.1	Chr4:31098474	1.34e-134
LOC_Os02g19890.1	Chr2:11701937	LOC_Os12g37740.1	Chr12:23167074	0
LOC_Os02g19980.1	Chr2:11756182	LOC_Os01g51010.1	Chr1:29306448	1.79e-19
LOC_Os02g20140.1	Chr2:11862413	LOC_Os01g70130.1	Chr1:40584971	2.03e-97
LOC_Os02g20160.1	Chr2:11876336	LOC_Os03g55340.1	Chr3:31480148	1.15e-35
LOC_Os02g20160.1	Chr2:11876336	LOC_Os07g14530.1	Chr7:8281889	4.82e-25
LOC_Os02g20170.1	Chr2:11882277	LOC_Os05g48800.1	Chr5:27967561	5.72e-77
LOC_Os02g20310.1	Chr2:11965484	LOC_Os08g42189.2	Chr8:26652114	0
LOC_Os02g20320.1	Chr2:11968305	LOC_Os08g42198.1	Chr8:26694538	2.6e-99
LOC_Os02g20360.1	Chr2:11997094	LOC_Os11g35040.1	Chr11:20525547	0
LOC_Os02g20394.1	Chr2:12019009	LOC_Os05g48810.1	Chr5:27972291	4.59e-156
LOC_Os02g20410.1	Chr2:12023805	LOC_Os05g48855.1	Chr5:28005044	1.7e-88
LOC_Os02g20430.1	Chr2:12054833	LOC_Os01g63900.1	Chr1:37076467	2.62e-76
LOC_Os02g20844.1	Chr2:12320251	LOC_Os01g14020.2	Chr1:7852645	1.16e-72
LOC_Os02g20850.1	Chr2:12324547	LOC_Os02g58730.1	Chr2:35880847	1.98e-123
LOC_Os02g20950.1	Chr2:12387037	LOC_Os11g36030.1	Chr11:21178214	1.86e-14
LOC_Os02g20970.1	Chr2:12398421	LOC_Os09g36770.2	Chr9:21213298	1.63e-11
LOC_Os02g20980.2	Chr2:12414330	LOC_Os03g45180.1	Chr3:25512136	6.96e-28
LOC_Os02g21009.1	Chr2:12432287	LOC_Os01g37690.1	Chr1:21071370	4.31e-144
LOC_Os02g21040.1	Chr2:12464402	LOC_Os04g37550.1	Chr4:22347937	7.49e-78
LOC_Os02g21070.1	Chr2:12492610	LOC_Os01g61630.1	Chr1:35658744	5.69e-73
LOC_Os02g21110.1	Chr2:12528758	LOC_Os02g10850.1	Chr2:5755371	2.57e-14
LOC_Os02g21190.1	Chr2:12569881	LOC_Os02g42200.1	Chr2:25379779	0
LOC_Os02g21250.1	Chr2:12609023	LOC_Os05g38610.1	Chr5:22641625	1.1e-91
LOC_Os02g21390.1	Chr2:12693444	LOC_Os01g66590.3	Chr1:38676217	1.44e-57
LOC_Os02g21430.1	Chr2:12720883	LOC_Os02g31290.1	Chr2:18769719	7.39e-162
LOC_Os02g21460.1	Chr2:12731579	LOC_Os02g56970.1	Chr2:34913714	3.96e-67
LOC_Os02g21490.1	Chr2:12741603	LOC_Os03g27970.1	Chr3:16065984	1.26e-49
LOC_Os02g21580.1	Chr2:12815514	LOC_Os03g11690.1	Chr3:6115338	2.59e-92
LOC_Os02g21630.1	Chr2:12846471	LOC_Os01g70210.1	Chr1:40644597	1.89e-24
LOC_Os02g21650.1	Chr2:12859790	LOC_Os03g63110.1	Chr3:35673283	8.68e-47
LOC_Os02g21660.1	Chr2:12869461	LOC_Os01g64090.1	Chr1:37231748	1.95e-152
LOC_Os02g21685.1	Chr2:12887704	LOC_Os02g45760.1	Chr2:27853853	7.48e-49
LOC_Os02g21700.1	Chr2:12893458	LOC_Os05g46760.1	Chr5:27075947	1.23e-105
LOC_Os02g21710.1	Chr2:12907609	LOC_Os02g37420.1	Chr2:22599387	9.62e-29
LOC_Os02g21750.1	Chr2:12923702	LOC_Os01g50080.1	Chr1:28774281	3.84e-132
LOC_Os02g21810.1	Chr2:12970222	LOC_Os05g34325.1	Chr5:20325336	2.17e-161
LOC_Os02g21880.1	Chr2:13006952	LOC_Os01g40600.1	Chr1:22929243	4.18e-11
LOC_Os02g21900.1	Chr2:13025543	LOC_Os03g18570.1	Chr3:10393654	1.29e-34
LOC_Os02g21970.1	Chr2:13059102	LOC_Os07g49150.1	Chr7:29435670	3.46e-131
LOC_Os02g22000.1	Chr2:13082002	LOC_Os12g04110.1	Chr12:1719707	1.14e-35
LOC_Os02g22020.1	Chr2:13096086	LOC_Os01g08160.1	Chr1:3953039	2.3e-58
LOC_Os02g22090.1	Chr2:13144846	LOC_Os07g37750.1	Chr7:22634757	2.59e-55
LOC_Os02g22130.1	Chr2:13173639	LOC_Os07g01770.1	Chr7:452093	2.83e-37
LOC_Os02g22140.1	Chr2:13179015	LOC_Os01g59790.3	Chr1:34580803	7.74e-55
LOC_Os02g22140.1	Chr2:13179015	LOC_Os07g12170.1	Chr7:6808787	4.36e-53
LOC_Os02g22160.1	Chr2:13200794	LOC_Os03g52120.1	Chr3:29927565	7.62e-108
LOC_Os02g22190.1	Chr2:13223111	LOC_Os01g02920.1	Chr1:1071962	9.56e-112
LOC_Os02g22650.1	Chr2:13495411	LOC_Os02g04250.1	Chr2:1872601	2.25e-169
LOC_Os02g22680.1	Chr2:13505264	LOC_Os01g02870.1	Chr1:1010259	2.68e-128
LOC_Os02g22800.1	Chr2:13582303	LOC_Os07g32390.1	Chr7:19252848	4.54e-16
LOC_Os02g23823.1	Chr2:13759211	LOC_Os07g35870.1	Chr7:21466736	1.65e-23
LOC_Os02g24020.1	Chr2:13917235	LOC_Os03g14120.1	Chr3:7671601	2.91e-155
LOC_Os02g24080.4	Chr2:13949423	LOC_Os02g32740.1	Chr2:19444035	2.35e-97
LOC_Os02g24190.1	Chr2:14006914	LOC_Os02g04010.2	Chr2:1733994	6.53e-113
LOC_Os02g24330.1	Chr2:14115755	LOC_Os04g40400.1	Chr4:24013077	4.96e-20
LOC_Os02g24340.1	Chr2:14121103	LOC_Os07g34730.1	Chr7:20808033	7.91e-43
LOC_Os02g24380.1	Chr2:14144210	LOC_Os09g27040.1	Chr9:16444342	1.88e-11
LOC_Os02g24430.1	Chr2:14161319	LOC_Os02g04030.2	Chr2:1748459	0
LOC_Os02g24586.1	Chr2:14247651	LOC_Os04g16722.1	Chr4:9094075	5.4e-94
LOC_Os02g24586.1	Chr2:14247651	LOC_Os07g24992.1	Chr7:14231698	5.4e-94
LOC_Os02g24720.1	Chr2:14337068	LOC_Os11g02369.1	Chr11:693419	2.05e-18
LOC_Os02g24720.1	Chr2:14337068	LOC_Os12g02310.1	Chr12:732978	1.84e-18
LOC_Os02g25020.1	Chr2:14507847	LOC_Os06g04540.1	Chr6:1962246	4.35e-78
LOC_Os02g25060.1	Chr2:14529662	LOC_Os09g36770.2	Chr9:21213298	0
LOC_Os02g25080.1	Chr2:14557082	LOC_Os02g32580.1	Chr2:19303396	4.89e-16
LOC_Os02g25580.1	Chr2:14942533	LOC_Os04g18030.1	Chr4:9939614	0
LOC_Os02g25630.1	Chr2:14983999	LOC_Os04g37640.1	Chr4:22381340	1.31e-47
LOC_Os02g25960.1	Chr2:15233137	LOC_Os04g41280.1	Chr4:24497616	4.48e-175
LOC_Os02g26014.1	Chr2:15263803	LOC_Os08g07100.1	Chr8:3972216	1.1e-90
LOC_Os02g26080.1	Chr2:15310586	LOC_Os02g09620.1	Chr2:4944660	5.43e-43
LOC_Os02g26160.2	Chr2:15363265	LOC_Os06g17490.1	Chr6:10146841	3.48e-135
LOC_Os02g26310.1	Chr2:15452946	LOC_Os06g45630.1	Chr6:27622464	2.55e-39
LOC_Os02g26550.2	Chr2:15584117	LOC_Os12g03630.1	Chr12:1452167	0
LOC_Os02g26560.1	Chr2:15594984	LOC_Os12g02490.1	Chr12:844198	0
LOC_Os02g26670.1	Chr2:15659378	LOC_Os01g50840.1	Chr1:29202409	4.24e-56
LOC_Os02g26710.1	Chr2:15690635	LOC_Os04g42690.1	Chr4:25251409	5.93e-51
LOC_Os02g26840.1	Chr2:15759511	LOC_Os02g25700.1	Chr2:15044756	8.99e-94
LOC_Os02g26890.1	Chr2:15788474	LOC_Os07g32900.1	Chr7:19668378	5.96e-21
LOC_Os02g26950.1	Chr2:15828056	LOC_Os10g32990.1	Chr10:17267138	3.4e-59
LOC_Os02g26984.1	Chr2:15842898	LOC_Os06g38550.1	Chr6:22836854	9.9e-18
LOC_Os02g27030.1	Chr2:15891528	LOC_Os05g01810.1	Chr5:486053	2.12e-63
LOC_Os02g27070.1	Chr2:15916061	LOC_Os01g57410.3	Chr1:33182589	7.61e-130
LOC_Os02g27100.1	Chr2:15926180	LOC_Os09g14530.1	Chr9:8594721	2.15e-29
LOC_Os02g27110.1	Chr2:15931297	LOC_Os08g02350.1	Chr8:906521	2.61e-11
LOC_Os02g27200.1	Chr2:16002036	LOC_Os02g35320.1	Chr2:21243251	2.27e-167
LOC_Os02g27310.1	Chr2:16088547	LOC_Os07g35310.1	Chr7:21133028	1.89e-101
LOC_Os02g27440.2	Chr2:16172700	LOC_Os06g16980.1	Chr6:9840889	0
LOC_Os02g27490.1	Chr2:16265380	LOC_Os09g34900.1	Chr9:20337183	2.66e-69
LOC_Os02g27730.1	Chr2:16424761	LOC_Os09g39230.1	Chr9:22542184	1.32e-35
LOC_Os02g27790.1	Chr2:16449536	LOC_Os02g05310.2	Chr2:2545984	0
LOC_Os02g27990.1	Chr2:16575001	LOC_Os03g26530.1	Chr3:15149939	1.09e-21
LOC_Os02g28050.1	Chr2:16615213	LOC_Os03g32499.1	Chr3:18579735	2.6e-22
LOC_Os02g28074.1	Chr2:16617411	LOC_Os03g58060.2	Chr3:33049423	2.71e-169
LOC_Os02g28110.1	Chr2:16639666	LOC_Os09g37120.1	Chr9:21409271	3.37e-69
LOC_Os02g28130.1	Chr2:16660894	LOC_Os06g44660.1	Chr6:26957536	4.25e-55
LOC_Os02g28310.1	Chr2:16732589	LOC_Os08g40840.1	Chr8:25845388	2.7e-32
LOC_Os02g28590.1	Chr2:16922389	LOC_Os02g13190.1	Chr2:7026617	4.45e-42
LOC_Os02g28820.1	Chr2:17039977	LOC_Os03g03470.1	Chr3:1499639	6.7e-44
LOC_Os02g28850.1	Chr2:17074201	LOC_Os12g39980.1	Chr12:24703185	4.36e-74
LOC_Os02g28900.1	Chr2:17118767	LOC_Os04g25980.1	Chr4:15120379	5.89e-155
LOC_Os02g29090.1	Chr2:17223614	LOC_Os09g39320.1	Chr9:22598974	5.49e-47
LOC_Os02g29220.1	Chr2:17337595	LOC_Os04g35220.1	Chr4:21402388	7.48e-103
LOC_Os02g29300.1	Chr2:17406610	LOC_Os02g28870.1	Chr2:17085385	3.07e-72
LOC_Os02g29600.1	Chr2:17609753	LOC_Os10g33250.1	Chr10:17448951	2.12e-84
LOC_Os02g29620.1	Chr2:17617741	LOC_Os06g41380.1	Chr6:24805546	4.35e-36
LOC_Os02g29720.1	Chr2:17676359	LOC_Os03g14560.1	Chr3:7896938	2.58e-24
LOC_Os02g29960.1	Chr2:17805488	LOC_Os09g26940.1	Chr9:16361323	0
LOC_Os02g30219.1	Chr2:17974011	LOC_Os03g17610.1	Chr3:9797352	1.95e-13
LOC_Os02g30270.1	Chr2:18000380	LOC_Os05g09660.1	Chr5:5455682	3.61e-11
LOC_Os02g30450.1	Chr2:18137316	LOC_Os04g58090.1	Chr4:34597645	2.62e-25
LOC_Os02g30700.1	Chr2:18290112	LOC_Os04g58020.1	Chr4:34555128	1.66e-16
LOC_Os02g30955.1	Chr2:18494382	LOC_Os03g52300.1	Chr3:30034104	2.78e-24
LOC_Os02g30974.1	Chr2:18501203	LOC_Os02g31830.1	Chr2:18796958	1.55e-47
LOC_Os02g31200.1	Chr2:18690978	LOC_Os01g49510.1	Chr1:28479274	1.99e-18
LOC_Os02g31220.2	Chr2:18705386	LOC_Os01g56300.1	Chr1:32433084	0
LOC_Os02g32030.1	Chr2:18916934	LOC_Os01g53900.1	Chr1:30992411	0
LOC_Os02g32070.1	Chr2:18954478	LOC_Os02g32580.1	Chr2:19303396	3.59e-19
LOC_Os02g32400.1	Chr2:19157831	LOC_Os02g43600.1	Chr2:26317494	1.67e-26
LOC_Os02g32440.1	Chr2:19180234	LOC_Os01g57100.1	Chr1:32996762	8.88e-20
LOC_Os02g32460.1	Chr2:19192500	LOC_Os07g39780.1	Chr7:23833355	4.61e-19
LOC_Os02g32600.1	Chr2:19321995	LOC_Os02g11040.1	Chr2:5912591	1.35e-65
LOC_Os02g32680.1	Chr2:19388809	LOC_Os02g42780.1	Chr2:25723955	1.91e-43
LOC_Os02g32700.1	Chr2:19423249	LOC_Os04g53240.4	Chr4:31716368	2.15e-17
LOC_Os02g32760.1	Chr2:19455122	LOC_Os05g37330.1	Chr5:21835415	6.34e-30
LOC_Os02g32770.1	Chr2:19459069	LOC_Os10g30380.1	Chr10:15789729	0
LOC_Os02g32840.1	Chr2:19488188	LOC_Os02g10200.2	Chr2:5345590	9.23e-39
LOC_Os02g32840.1	Chr2:19488188	LOC_Os07g07350.1	Chr7:3675965	7.77e-39
LOC_Os02g32920.1	Chr2:19547396	LOC_Os08g33030.1	Chr8:20490759	8.18e-14
LOC_Os02g32960.1	Chr2:19584489	LOC_Os03g38230.1	Chr3:21223996	6.5e-44
LOC_Os02g33020.1	Chr2:19632434	LOC_Os01g63210.1	Chr1:36639626	2.97e-24
LOC_Os02g33080.1	Chr2:19649913	LOC_Os07g30170.1	Chr7:17820555	1.09e-23
LOC_Os02g33100.1	Chr2:19660282	LOC_Os08g34120.1	Chr8:21393400	1.25e-12
LOC_Os02g33120.1	Chr2:19703468	LOC_Os04g52000.1	Chr4:30875218	4.72e-17
LOC_Os02g33130.1	Chr2:19708659	LOC_Os02g33380.1	Chr2:19834281	1.3e-48
LOC_Os02g33140.1	Chr2:19710300	LOC_Os02g06700.1	Chr2:3358904	1.33e-96
LOC_Os02g33420.1	Chr2:19860074	LOC_Os04g32560.1	Chr4:19601294	0
LOC_Os02g33490.1	Chr2:19912292	LOC_Os06g43660.1	Chr6:26272897	2.03e-148
LOC_Os02g33730.1	Chr2:20125259	LOC_Os11g06340.1	Chr11:3037873	3.98e-27
LOC_Os02g33740.1	Chr2:20131802	LOC_Os04g42210.1	Chr4:24973156	4.22e-66
LOC_Os02g33800.1	Chr2:20161310	LOC_Os05g36360.1	Chr5:21525165	2.94e-29
LOC_Os02g33840.1	Chr2:20174815	LOC_Os12g03440.1	Chr12:1342002	7.82e-43
LOC_Os02g33850.1	Chr2:20179013	LOC_Os03g44780.1	Chr3:25250967	0
LOC_Os02g33890.1	Chr2:20195676	LOC_Os06g02960.1	Chr6:1090058	1.07e-97
LOC_Os02g34190.1	Chr2:20450544	LOC_Os02g55520.1	Chr2:33990620	2.91e-12
LOC_Os02g34310.1	Chr2:20529472	LOC_Os04g38360.1	Chr4:22821030	1.3e-17
LOC_Os02g34510.1	Chr2:20685596	LOC_Os05g01560.1	Chr5:326134	1.55e-111
LOC_Os02g34690.1	Chr2:20811340	LOC_Os11g07910.1	Chr11:4076905	0
LOC_Os02g35039.1	Chr2:21027729	LOC_Os04g33060.1	Chr4:20015750	6.18e-61
LOC_Os02g35144.1	Chr2:21104634	LOC_Os02g57460.1	Chr2:35216213	3.4e-17
LOC_Os02g35150.1	Chr2:21110728	LOC_Os05g48960.3	Chr5:28080212	4.54e-35
LOC_Os02g35210.1	Chr2:21166678	LOC_Os12g37740.1	Chr12:23167074	0
LOC_Os02g35740.1	Chr2:21470444	LOC_Os03g04380.1	Chr3:2014777	1.33e-11
LOC_Os02g35880.1	Chr2:21558772	LOC_Os09g27960.1	Chr9:16987939	2.6e-74
LOC_Os02g35960.1	Chr2:21605555	LOC_Os03g17600.1	Chr3:9788873	5.85e-23
LOC_Os02g36040.1	Chr2:21666558	LOC_Os03g46325.1	Chr3:26200938	5.45e-30
LOC_Os02g36460.1	Chr2:22020626	LOC_Os08g37010.1	Chr8:23403049	3.61e-19
LOC_Os02g36619.1	Chr2:22110121	LOC_Os01g67820.1	Chr1:39411190	6.2e-36
LOC_Os02g36749.1	Chr2:22169337	LOC_Os02g02020.1	Chr2:561823	4.8e-13
LOC_Os02g37010.1	Chr2:22350068	LOC_Os07g02100.2	Chr7:664612	9.79e-166
LOC_Os02g37450.1	Chr2:22610683	LOC_Os03g28080.1	Chr3:16135837	1.11e-11
LOC_Os02g38010.1	Chr2:22962993	LOC_Os04g40040.1	Chr4:23829705	0
LOC_Os02g38750.1	Chr2:23417599	LOC_Os02g39630.2	Chr2:23909400	1.32e-43
LOC_Os02g38860.1	Chr2:23495564	LOC_Os06g35770.1	Chr6:20868423	3.77e-25
LOC_Os02g38990.1	Chr2:23555145	LOC_Os09g34230.1	Chr9:20214376	1.18e-23
LOC_Os02g39060.1	Chr2:23581962	LOC_Os01g16090.1	Chr1:9063968	6.61e-47
LOC_Os02g39150.1	Chr2:23651983	LOC_Os02g39590.1	Chr2:23893258	1.67e-19
LOC_Os02g39155.1	Chr2:23652726	LOC_Os02g39590.1	Chr2:23893258	4.53e-23
LOC_Os02g39360.1	Chr2:23759214	LOC_Os06g05890.1	Chr6:2695460	5.51e-42
LOC_Os02g39660.1	Chr2:23952926	LOC_Os02g40180.1	Chr2:24315760	2.98e-49
LOC_Os02g39750.1	Chr2:24005488	LOC_Os03g05620.1	Chr3:2807555	2.94e-69
LOC_Os02g39764.1	Chr2:24025156	LOC_Os06g39880.1	Chr6:23704714	3.55e-43
LOC_Os02g40090.3	Chr2:24270239	LOC_Os07g39280.1	Chr7:23511899	5.05e-100
LOC_Os02g40280.1	Chr2:24390731	LOC_Os03g47820.1	Chr3:27153482	3.34e-95
LOC_Os02g40320.1	Chr2:24403529	LOC_Os03g58600.1	Chr3:33371341	1.12e-108
LOC_Os02g41470.2	Chr2:24848175	LOC_Os03g38980.1	Chr3:21665214	3.62e-115
LOC_Os02g41550.4	Chr2:24915862	LOC_Os04g37920.1	Chr4:22549901	0
LOC_Os02g41560.1	Chr2:24923868	LOC_Os08g39130.1	Chr8:24716313	2.48e-103
LOC_Os02g41820.1	Chr2:25146945	LOC_Os11g04880.1	Chr11:2074552	2.39e-45
LOC_Os02g41820.1	Chr2:25146945	LOC_Os12g04924.1	Chr12:2118025	3.03e-45
LOC_Os02g41920.1	Chr2:25194429	LOC_Os05g31910.2	Chr5:18575666	8.23e-14
LOC_Os02g41980.1	Chr2:25229203	LOC_Os11g04170.1	Chr11:1691861	1.14e-18
LOC_Os02g42170.1	Chr2:25364634	LOC_Os01g67430.1	Chr1:39177169	6.2e-90
LOC_Os02g42450.1	Chr2:25539458	LOC_Os10g34840.1	Chr10:18598557	2.26e-40
LOC_Os02g42620.1	Chr2:25639087	LOC_Os04g58250.1	Chr4:34680601	3.11e-141
LOC_Os02g42630.1	Chr2:25644536	LOC_Os05g11650.1	Chr5:6606022	2.13e-12
LOC_Os02g42730.1	Chr2:25693892	LOC_Os12g38480.1	Chr12:23617086	4.1e-39
LOC_Os02g42800.1	Chr2:25730522	LOC_Os04g57520.1	Chr4:34215817	5.51e-33
LOC_Os02g42810.1	Chr2:25734461	LOC_Os04g44924.1	Chr4:26583497	9.21e-100
LOC_Os02g43090.3	Chr2:25946463	LOC_Os06g05130.1	Chr6:2274692	0
LOC_Os02g43110.1	Chr2:25957160	LOC_Os11g43860.1	Chr11:26488372	6.48e-68
LOC_Os02g43220.1	Chr2:26046025	LOC_Os01g51320.1	Chr1:29513284	8.76e-106
LOC_Os02g43510.1	Chr2:26253018	LOC_Os06g44260.1	Chr6:26698962	1.11e-43
LOC_Os02g43750.1	Chr2:26395953	LOC_Os03g32590.1	Chr3:18638520	1.15e-139
LOC_Os02g43780.1	Chr2:26413444	LOC_Os09g14530.1	Chr9:8594721	0
LOC_Os02g44132.2	Chr2:26698553	LOC_Os01g64370.1	Chr1:37360254	1.5e-144
LOC_Os02g44420.1	Chr2:26900039	LOC_Os09g32230.1	Chr9:19239243	4.31e-22
LOC_Os02g44550.1	Chr2:26988678	LOC_Os05g09440.1	Chr5:5293555	4.76e-69
LOC_Os02g44570.1	Chr2:27010428	LOC_Os01g73420.1	Chr1:42547599	5.38e-38
LOC_Os02g44750.1	Chr2:27112009	LOC_Os08g35880.1	Chr8:22634264	4.5e-17
LOC_Os02g44890.2	Chr2:27188019	LOC_Os04g59340.1	Chr4:35280662	1.69e-110
LOC_Os02g44940.1	Chr2:27228829	LOC_Os01g25540.1	Chr1:14480782	1.74e-40
LOC_Os02g44970.1	Chr2:27238657	LOC_Os03g56850.1	Chr3:32388963	2.72e-54
LOC_Os02g45130.1	Chr2:27372028	LOC_Os05g01780.1	Chr5:471400	2.61e-155
LOC_Os02g45230.1	Chr2:27478040	LOC_Os01g18584.1	Chr1:10470540	4.88e-19
LOC_Os02g45440.1	Chr2:27646741	LOC_Os02g45590.1	Chr2:27735847	1.03e-11
LOC_Os02g45610.1	Chr2:27749173	LOC_Os01g40070.1	Chr1:22604519	1.66e-23
LOC_Os02g45830.1	Chr2:27912870	LOC_Os06g03580.2	Chr6:1383721	4.96e-11
LOC_Os02g45910.1	Chr2:27977587	LOC_Os04g49310.1	Chr4:29431008	4.94e-68
LOC_Os02g46110.1	Chr2:28105371	LOC_Os01g08150.1	Chr1:3939131	2.39e-34
LOC_Os02g46130.1	Chr2:28113604	LOC_Os07g30200.1	Chr7:17838525	1.46e-35
LOC_Os02g46270.1	Chr2:28220577	LOC_Os01g08170.1	Chr1:3958210	3.63e-35
LOC_Os02g46310.1	Chr2:28230669	LOC_Os08g10604.1	Chr8:6242159	1.11e-71
LOC_Os02g46640.1	Chr2:28464489	LOC_Os08g28700.1	Chr8:17538199	1.03e-18
LOC_Os02g46710.1	Chr2:28523258	LOC_Os02g06910.1	Chr2:3486813	4.55e-19
LOC_Os02g46770.1	Chr2:28555794	LOC_Os02g11930.1	Chr2:6183112	3.3e-14
LOC_Os02g46810.1	Chr2:28574011	LOC_Os12g08090.1	Chr12:4120926	1.57e-65
LOC_Os02g47430.1	Chr2:28964454	LOC_Os06g45480.1	Chr6:27495294	3.05e-25
LOC_Os02g47460.1	Chr2:28984267	LOC_Os03g18790.1	Chr3:10525758	2e-15
LOC_Os02g47500.1	Chr2:29021664	LOC_Os06g49500.1	Chr6:29978859	1.78e-117
LOC_Os02g47560.1	Chr2:29059281	LOC_Os07g31340.1	Chr7:18555542	9.66e-48
LOC_Os02g47900.1	Chr2:29302871	LOC_Os09g19830.1	Chr9:11869807	3.46e-32
LOC_Os02g48270.1	Chr2:29544700	LOC_Os05g27980.1	Chr5:16327595	1.52e-35
LOC_Os02g48670.1	Chr2:29799451	LOC_Os09g31190.1	Chr9:18754630	1.55e-62
LOC_Os02g48790.1	Chr2:29859237	LOC_Os02g31290.1	Chr2:18769719	8.74e-79
LOC_Os02g48810.1	Chr2:29871368	LOC_Os06g20410.1	Chr6:11725804	8.94e-93
LOC_Os02g48820.1	Chr2:29875563	LOC_Os04g46130.1	Chr4:27333688	4.72e-18
LOC_Os02g49030.1	Chr2:29977300	LOC_Os08g05490.1	Chr8:2924193	3.3e-55
LOC_Os02g49040.1	Chr2:29979798	LOC_Os03g21770.1	Chr3:12440663	1.33e-29
LOC_Os02g49060.1	Chr2:29991786	LOC_Os04g39489.1	Chr4:23512378	0
LOC_Os02g49160.1	Chr2:30064481	LOC_Os01g18360.1	Chr1:10312346	7.91e-32
LOC_Os02g49326.1	Chr2:30144260	LOC_Os09g24530.1	Chr9:14607514	1.26e-30
LOC_Os02g49580.1	Chr2:30308843	LOC_Os03g22790.1	Chr3:13161913	7.92e-50
LOC_Os02g49640.1	Chr2:30336325	LOC_Os02g09600.2	Chr2:4938608	1.2e-65
LOC_Os02g49690.1	Chr2:30364405	LOC_Os02g34990.1	Chr2:20989673	4.2e-20
LOC_Os02g49820.1	Chr2:30444896	LOC_Os04g51280.1	Chr4:30377262	6.05e-18
LOC_Os02g49860.1	Chr2:30468750	LOC_Os07g24000.1	Chr7:13607703	1.64e-26
LOC_Os02g49950.1	Chr2:30518022	LOC_Os03g16824.1	Chr3:9329407	7.22e-147
LOC_Os02g50100.1	Chr2:30593495	LOC_Os05g50980.1	Chr5:29251632	2.5e-12
LOC_Os02g51050.1	Chr2:31226561	LOC_Os05g40050.1	Chr5:23524087	5.64e-29
LOC_Os02g51610.2	Chr2:31604468	LOC_Os01g16000.1	Chr1:9004101	6.52e-101
LOC_Os02g51660.1	Chr2:31636492	LOC_Os03g09180.1	Chr3:4786018	2.44e-134
LOC_Os02g51840.3	Chr2:31754625	LOC_Os04g04030.1	Chr4:1866319	5.72e-54
LOC_Os02g52270.1	Chr2:32001646	LOC_Os02g50760.1	Chr2:30994374	6e-16
LOC_Os02g52420.2	Chr2:32081291	LOC_Os04g52100.1	Chr4:30945118	8.81e-113
LOC_Os02g52790.1	Chr2:32282674	LOC_Os05g35260.1	Chr5:20939551	7.56e-55
LOC_Os02g53040.1	Chr2:32461128	LOC_Os03g15570.1	Chr3:8572865	8.69e-46
LOC_Os02g53060.1	Chr2:32464769	LOC_Os06g04800.1	Chr6:2091205	0
LOC_Os02g53320.1	Chr2:32643525	LOC_Os01g63010.1	Chr1:36496069	1.91e-60
LOC_Os02g53420.1	Chr2:32688605	LOC_Os03g02260.1	Chr3:766648	0
LOC_Os02g53820.1	Chr2:32961962	LOC_Os08g02220.1	Chr8:763213	3.91e-148
LOC_Os02g53890.1	Chr2:32995757	LOC_Os02g33630.1	Chr2:20026639	2.79e-11
LOC_Os02g53990.1	Chr2:33054137	LOC_Os01g67290.1	Chr1:39052262	0
LOC_Os02g54190.1	Chr2:33221268	LOC_Os07g47830.1	Chr7:28558620	2.24e-127
LOC_Os02g54850.1	Chr2:33590618	LOC_Os03g29370.1	Chr3:16723110	6.77e-41
LOC_Os02g54870.1	Chr2:33604348	LOC_Os06g44320.1	Chr6:26756214	2.51e-26
LOC_Os02g54880.1	Chr2:33608034	LOC_Os03g27290.1	Chr3:15637841	6.64e-20
LOC_Os02g54880.1	Chr2:33608034	LOC_Os07g42910.1	Chr7:25691834	7.23e-20
LOC_Os02g55010.1	Chr2:33700414	LOC_Os11g07470.1	Chr11:3782070	0
LOC_Os02g55020.1	Chr2:33706516	LOC_Os06g05920.1	Chr6:2710262	1.67e-15
LOC_Os02g55040.1	Chr2:33720399	LOC_Os09g39320.1	Chr9:22598974	2.62e-26
LOC_Os02g55200.2	Chr2:33807005	LOC_Os01g01420.2	Chr1:209903	0
LOC_Os02g55290.1	Chr2:33851297	LOC_Os03g04560.1	Chr3:2125779	3.72e-44
LOC_Os02g55570.1	Chr2:34030829	LOC_Os10g31930.1	Chr10:16766843	3.46e-25
LOC_Os02g55820.1	Chr2:34172110	LOC_Os02g10070.2	Chr2:5242705	1.74e-13
LOC_Os02g56010.1	Chr2:34274401	LOC_Os03g59030.1	Chr3:33599055	4.24e-156
LOC_Os02g56300.1	Chr2:34463030	LOC_Os03g14800.4	Chr3:8046989	0
LOC_Os02g56550.1	Chr2:34637872	LOC_Os03g20170.1	Chr3:11395982	3.1e-94
LOC_Os02g56990.1	Chr2:34918111	LOC_Os02g02130.1	Chr2:633642	1.01e-61
LOC_Os02g57040.1	Chr2:34930270	LOC_Os11g10480.1	Chr11:5712641	2.44e-173
LOC_Os02g57160.1	Chr2:35004914	LOC_Os05g25840.3	Chr5:15040797	1.65e-131
LOC_Os02g57270.2	Chr2:35086090	LOC_Os03g16700.2	Chr3:9247825	2.4e-114
LOC_Os02g57540.1	Chr2:35256139	LOC_Os05g46430.1	Chr5:26901983	7.6e-103
LOC_Os02g57580.1	Chr2:35269218	LOC_Os08g44870.1	Chr8:28183816	3.53e-52
LOC_Os02g57660.2	Chr2:35307392	LOC_Os03g49510.1	Chr3:28180227	1.68e-11
LOC_Os02g57840.1	Chr2:35424129	LOC_Os04g45070.1	Chr4:26664682	1.98e-54
LOC_Os02g58100.1	Chr2:35559658	LOC_Os10g35150.1	Chr10:18754181	3.6e-74
LOC_Os02g58120.1	Chr2:35567720	LOC_Os01g37820.1	Chr1:21151490	5.27e-46
LOC_Os02g58160.1	Chr2:35578532	LOC_Os04g44530.5	Chr4:26363930	3.28e-176
LOC_Os02g58340.1	Chr2:35682809	LOC_Os01g67590.1	Chr1:39289297	1.69e-56
LOC_Os02g58350.1	Chr2:35689247	LOC_Os04g44280.1	Chr4:26227217	5.83e-63
LOC_Os02g58350.1	Chr2:35689247	LOC_Os07g26720.2	Chr7:15440889	5.53e-62
LOC_Os02g58360.1	Chr2:35693609	LOC_Os02g41990.2	Chr2:25231647	1.18e-13
LOC_Os02g58490.1	Chr2:35761133	LOC_Os06g51310.1	Chr6:31069076	0
LOC_Os02g58520.1	Chr2:35775030	LOC_Os02g46090.1	Chr2:28086381	0
LOC_Os02g58530.1	Chr2:35779430	LOC_Os02g13560.3	Chr2:7273397	0
LOC_Os02g58600.1	Chr2:35819108	LOC_Os11g03890.1	Chr11:1551979	3.26e-61
LOC_Os02g58610.1	Chr2:35821686	LOC_Os03g03880.1	Chr3:1765300	1.77e-126
LOC_Os02g58620.1	Chr2:35822996	LOC_Os09g37610.1	Chr9:21681127	7.18e-148
LOC_Os02g58660.1	Chr2:35847614	LOC_Os09g37300.1	Chr9:21544348	5.04e-122
LOC_Os02g58720.1	Chr2:35875509	LOC_Os03g02920.1	Chr3:1172250	2.91e-96
LOC_Os03g01012.1	Chr3:8502	LOC_Os06g37510.1	Chr6:22197396	3.36e-70
LOC_Os03g01020.1	Chr3:26526	LOC_Os02g33380.1	Chr2:19834281	2.61e-34
LOC_Os03g01120.1	Chr3:89042	LOC_Os12g44150.1	Chr12:27386953	0
LOC_Os03g01140.1	Chr3:104550	LOC_Os02g02700.1	Chr2:1013990	3.12e-34
LOC_Os03g01230.1	Chr3:148183	LOC_Os12g37370.1	Chr12:22946630	1.09e-65
LOC_Os03g01365.1	Chr3:277183	LOC_Os03g55320.1	Chr3:31472097	1.49e-45
LOC_Os03g01410.1	Chr3:293668	LOC_Os01g72700.1	Chr1:42184240	2.05e-42
LOC_Os03g01530.1	Chr3:339986	LOC_Os01g59150.1	Chr1:34167933	0
LOC_Os03g01850.1	Chr3:510595	LOC_Os03g02680.2	Chr3:997600	0
LOC_Os03g02090.1	Chr3:662280	LOC_Os01g14170.1	Chr1:7940376	9e-37
LOC_Os03g02100.1	Chr3:666913	LOC_Os07g06940.1	Chr7:3394839	1.91e-39
LOC_Os03g02420.1	Chr3:857754	LOC_Os01g57910.1	Chr1:33482291	5.28e-148
LOC_Os03g02690.1	Chr3:1004394	LOC_Os03g02570.1	Chr3:950273	3e-121
LOC_Os03g03330.1	Chr3:1424139	LOC_Os10g36680.1	Chr10:19616304	6.19e-14
LOC_Os03g03490.1	Chr3:1508100	LOC_Os10g41580.1	Chr10:22373186	3.52e-22
LOC_Os03g03850.1	Chr3:1733298	LOC_Os02g56250.1	Chr2:34408089	1.85e-24
LOC_Os03g03850.1	Chr3:1733298	LOC_Os05g44400.1	Chr5:25832469	1.11e-24
LOC_Os03g03980.1	Chr3:1815439	LOC_Os04g47370.1	Chr4:28114866	4.53e-88
LOC_Os03g04030.1	Chr3:1836607	LOC_Os02g02920.1	Chr2:1134713	1.24e-97
LOC_Os03g04530.1	Chr3:2115174	LOC_Os08g16260.1	Chr8:9921522	0
LOC_Os03g04600.1	Chr3:2145763	LOC_Os03g16070.1	Chr3:8854463	1.82e-18
LOC_Os03g04710.1	Chr3:2248830	LOC_Os06g40440.1	Chr6:24089903	1e-32
LOC_Os03g04780.1	Chr3:2276860	LOC_Os03g47800.1	Chr3:27134165	8.69e-11
LOC_Os03g04930.1	Chr3:2375214	LOC_Os03g51150.1	Chr3:29272320	0
LOC_Os03g05080.1	Chr3:2474328	LOC_Os01g65660.1	Chr1:38117301	6.5e-14
LOC_Os03g05490.1	Chr3:2717731	LOC_Os05g14130.1	Chr5:7893701	7.82e-24
LOC_Os03g05980.1	Chr3:2986017	LOC_Os03g26229.1	Chr3:15005895	6.13e-35
LOC_Os03g06210.1	Chr3:3114532	LOC_Os02g09610.1	Chr2:4942762	7.68e-35
LOC_Os03g06379.1	Chr3:3192065	LOC_Os02g44704.1	Chr2:27084362	2.13e-54
LOC_Os03g06705.1	Chr3:3405791	LOC_Os10g28060.1	Chr10:14560601	1.16e-152
LOC_Os03g06730.1	Chr3:3424904	LOC_Os03g19700.1	Chr3:11081554	1.44e-22
LOC_Os03g06910.1	Chr3:3502532	LOC_Os06g05920.1	Chr6:2710262	6.07e-18
LOC_Os03g06980.1	Chr3:3561501	LOC_Os03g52490.1	Chr3:30119573	2.37e-74
LOC_Os03g07130.1	Chr3:3646873	LOC_Os08g01360.2	Chr8:228215	0
LOC_Os03g07226.2	Chr3:3694441	LOC_Os03g21000.1	Chr3:11919251	3.75e-53
LOC_Os03g07226.2	Chr3:3694441	LOC_Os07g48510.1	Chr7:29011481	4.05e-53
LOC_Os03g07730.1	Chr3:3925240	LOC_Os09g29300.1	Chr9:17785710	5.28e-15
LOC_Os03g07760.1	Chr3:3942109	LOC_Os07g28900.1	Chr7:16942185	1.53e-36
LOC_Os03g08230.1	Chr3:4194283	LOC_Os03g45370.1	Chr3:25613825	5.95e-105
LOC_Os03g08380.1	Chr3:4279462	LOC_Os04g38570.1	Chr4:22914742	7.77e-98
LOC_Os03g08560.1	Chr3:4402550	LOC_Os03g48310.1	Chr3:27510164	0
LOC_Os03g08560.1	Chr3:4402550	LOC_Os12g44150.1	Chr12:27386953	0
LOC_Os03g08660.1	Chr3:4464190	LOC_Os03g10050.1	Chr3:5063813	0
LOC_Os03g08870.1	Chr3:4596019	LOC_Os07g38990.1	Chr7:23371543	3.75e-53
LOC_Os03g09030.1	Chr3:4689512	LOC_Os06g41020.1	Chr6:24495060	5.54e-16
LOC_Os03g09230.1	Chr3:4820680	LOC_Os05g41030.1	Chr5:24045497	9.03e-24
LOC_Os03g09260.1	Chr3:4836142	LOC_Os08g37350.1	Chr8:23593692	1.44e-19
LOC_Os03g09820.1	Chr3:4886388	LOC_Os05g47480.1	Chr5:27201101	1.29e-122
LOC_Os03g10150.1	Chr3:5150966	LOC_Os01g12690.1	Chr1:7009033	9.53e-17
LOC_Os03g10310.1	Chr3:5257134	LOC_Os02g51330.1	Chr2:31432592	1.61e-51
LOC_Os03g10330.1	Chr3:5268146	LOC_Os03g29370.1	Chr3:16723110	9.34e-43
LOC_Os03g10500.1	Chr3:5341101	LOC_Os11g41650.2	Chr11:24988965	1.1e-94
LOC_Os03g10780.1	Chr3:5508792	LOC_Os08g01130.1	Chr8:87245	1.51e-18
LOC_Os03g10940.1	Chr3:5616047	LOC_Os07g02350.1	Chr7:799478	0
LOC_Os03g11130.1	Chr3:5729595	LOC_Os03g15190.1	Chr3:8307296	1.64e-98
LOC_Os03g11140.3	Chr3:5735003	LOC_Os07g46450.1	Chr7:27713321	0
LOC_Os03g11370.1	Chr3:5858227	LOC_Os03g42370.1	Chr3:23567544	1.7e-14
LOC_Os03g11380.1	Chr3:5860717	LOC_Os02g32740.1	Chr2:19444035	1.2e-81
LOC_Os03g11700.1	Chr3:6118855	LOC_Os03g27880.1	Chr3:16016493	3.44e-23
LOC_Os03g11970.1	Chr3:6275796	LOC_Os07g38730.1	Chr7:23243793	0
LOC_Os03g11990.1	Chr3:6282854	LOC_Os02g42400.1	Chr2:25508403	4.54e-37
LOC_Os03g12150.1	Chr3:6377128	LOC_Os07g36780.1	Chr7:22036908	0
LOC_Os03g12270.1	Chr3:6453082	LOC_Os04g52280.1	Chr4:31069545	4.39e-134
LOC_Os03g12520.1	Chr3:6626961	LOC_Os03g51040.1	Chr3:29180902	1.49e-175
LOC_Os03g12570.1	Chr3:6657604	LOC_Os01g12720.1	Chr1:7038103	2.84e-140
LOC_Os03g12700.2	Chr3:6776356	LOC_Os03g56420.1	Chr3:32160112	4.91e-59
LOC_Os03g12710.1	Chr3:6782682	LOC_Os03g59660.1	Chr3:33969120	1.3e-32
LOC_Os03g12720.1	Chr3:6786668	LOC_Os12g37390.1	Chr12:22951705	6.38e-13
LOC_Os03g13170.1	Chr3:7101981	LOC_Os09g39500.1	Chr9:22692667	1.2e-93
LOC_Os03g13310.1	Chr3:7184393	LOC_Os01g63160.1	Chr1:36606535	3.91e-32
LOC_Os03g13510.1	Chr3:7301597	LOC_Os04g01970.1	Chr4:602300	1.42e-21
LOC_Os03g13630.1	Chr3:7371436	LOC_Os09g34930.1	Chr9:20357447	7.63e-65
LOC_Os03g13690.1	Chr3:7404370	LOC_Os06g48940.1	Chr6:29626216	6.7e-39
LOC_Os03g13770.1	Chr3:7453613	LOC_Os12g39650.1	Chr12:24478660	0
LOC_Os03g14190.1	Chr3:7698877	LOC_Os01g65550.1	Chr1:38048038	7.2e-44
LOC_Os03g14220.1	Chr3:7714874	LOC_Os07g41080.1	Chr7:24575162	6.2e-15
LOC_Os03g14260.1	Chr3:7754695	LOC_Os07g37750.1	Chr7:22634757	2.1e-11
LOC_Os03g14550.1	Chr3:7895245	LOC_Os10g02625.1	Chr10:1004276	7.46e-40
LOC_Os03g14790.1	Chr3:8039516	LOC_Os03g58600.1	Chr3:33371341	4.95e-23
LOC_Os03g15360.1	Chr3:8406853	LOC_Os02g47610.1	Chr2:29094969	4.65e-58
LOC_Os03g15370.1	Chr3:8409934	LOC_Os09g39500.1	Chr9:22692667	1.03e-76
LOC_Os03g15540.1	Chr3:8546944	LOC_Os03g49420.1	Chr3:28128677	8.62e-15
LOC_Os03g15990.1	Chr3:8815022	LOC_Os12g12300.1	Chr12:6760060	6.11e-40
LOC_Os03g16260.1	Chr3:8963965	LOC_Os03g38710.1	Chr3:21483848	0
LOC_Os03g16400.1	Chr3:9047556	LOC_Os02g57610.1	Chr2:35280533	2.12e-27
LOC_Os03g16900.1	Chr3:9392253	LOC_Os05g34540.1	Chr5:20477181	0
LOC_Os03g17280.1	Chr3:9628803	LOC_Os04g58840.1	Chr4:34997071	1.15e-29
LOC_Os03g17710.1	Chr3:9852712	LOC_Os05g02880.1	Chr5:1045877	4.67e-143
LOC_Os03g17720.1	Chr3:9860450	LOC_Os01g16950.1	Chr1:9690235	3.48e-31
LOC_Os03g17770.1	Chr3:9890412	LOC_Os10g02080.1	Chr10:680099	2.44e-59
LOC_Os03g17840.1	Chr3:9933582	LOC_Os03g17210.1	Chr3:9591835	2.24e-33
LOC_Os03g17840.1	Chr3:9933582	LOC_Os03g60520.1	Chr3:34396967	5.16e-34
LOC_Os03g17870.1	Chr3:9957429	LOC_Os12g38270.1	Chr12:23501361	6.73e-27
LOC_Os03g18010.1	Chr3:10025401	LOC_Os07g49330.1	Chr7:29545825	0
LOC_Os03g18020.1	Chr3:10028105	LOC_Os02g38240.1	Chr2:23126900	1.98e-23
LOC_Os03g18350.1	Chr3:10279741	LOC_Os12g38110.1	Chr12:23402616	0
LOC_Os03g18620.1	Chr3:10428927	LOC_Os07g36450.1	Chr7:21802731	2.43e-59
LOC_Os03g18729.1	Chr3:10484299	LOC_Os08g06140.1	Chr8:3389018	3e-44
LOC_Os03g18990.1	Chr3:10643568	LOC_Os12g04170.1	Chr12:1751754	3.04e-37
LOC_Os03g19300.1	Chr3:10850794	LOC_Os07g36250.1	Chr7:21668220	1.31e-80
LOC_Os03g19340.1	Chr3:10866498	LOC_Os04g50660.1	Chr4:29981604	1.08e-11
LOC_Os03g19462.1	Chr3:10944211	LOC_Os06g11990.1	Chr6:6401419	4.92e-99
LOC_Os03g19490.1	Chr3:10959759	LOC_Os06g08660.1	Chr6:4315693	1.4e-11
LOC_Os03g19620.1	Chr3:11036914	LOC_Os12g02700.1	Chr12:944439	1.66e-12
LOC_Os03g19640.1	Chr3:11045967	LOC_Os03g14730.1	Chr3:8010854	1.75e-13
LOC_Os03g19650.3	Chr3:11048488	LOC_Os06g07550.1	Chr6:3640786	4.29e-28
LOC_Os03g19660.1	Chr3:11056155	LOC_Os04g42670.1	Chr4:25244008	2.1e-48
LOC_Os03g19840.1	Chr3:11161032	LOC_Os03g16950.1	Chr3:9421689	3.6e-63
LOC_Os03g19990.1	Chr3:11266821	LOC_Os03g62370.1	Chr3:35332052	1.6e-112
LOC_Os03g20000.1	Chr3:11270797	LOC_Os04g49700.1	Chr4:29640577	6.95e-22
LOC_Os03g20180.2	Chr3:11402649	LOC_Os01g48790.1	Chr1:27983688	6.83e-89
LOC_Os03g20320.1	Chr3:11488180	LOC_Os03g51390.1	Chr3:29401950	3.03e-16
LOC_Os03g20450.1	Chr3:11585300	LOC_Os07g43350.1	Chr7:25945919	0
LOC_Os03g20560.1	Chr3:11652964	LOC_Os12g40450.1	Chr12:25029774	1.22e-38
LOC_Os03g20570.1	Chr3:11653999	LOC_Os06g29430.1	Chr6:16852004	3.72e-16
LOC_Os03g20710.1	Chr3:11720632	LOC_Os07g46280.2	Chr7:27615397	4.08e-41
LOC_Os03g20860.1	Chr3:11808351	LOC_Os02g01450.1	Chr2:265783	1.2e-20
LOC_Os03g20880.1	Chr3:11819962	LOC_Os01g16960.1	Chr1:9694027	0
LOC_Os03g21110.1	Chr3:12019168	LOC_Os03g25930.1	Chr3:14843821	1.15e-40
LOC_Os03g21130.1	Chr3:12028926	LOC_Os04g41740.1	Chr4:24740703	1.23e-66
LOC_Os03g21600.1	Chr3:12334484	LOC_Os01g14170.1	Chr1:7940376	8.46e-47
LOC_Os03g21700.1	Chr3:12390064	LOC_Os03g45730.1	Chr3:25805321	1.49e-56
LOC_Os03g21740.1	Chr3:12422482	LOC_Os01g03020.1	Chr1:1145829	1.01e-18
LOC_Os03g21750.1	Chr3:12433251	LOC_Os10g31810.1	Chr10:16675511	2.39e-55
LOC_Os03g21914.1	Chr3:12533653	LOC_Os03g50620.1	Chr3:28901044	0
LOC_Os03g21990.1	Chr3:12599467	LOC_Os01g57210.1	Chr1:33050635	8.15e-14
LOC_Os03g22060.1	Chr3:12643083	LOC_Os03g21900.1	Chr3:12529065	1.28e-176
LOC_Os03g22120.1	Chr3:12674462	LOC_Os06g09450.2	Chr6:4796286	0
LOC_Os03g22240.1	Chr3:12757174	LOC_Os03g03480.1	Chr3:1505340	8.22e-13
LOC_Os03g22530.1	Chr3:12941966	LOC_Os01g71474.1	Chr1:41397748	4.11e-60
LOC_Os03g22655.1	Chr3:13084574	LOC_Os03g22800.1	Chr3:13164567	1.15e-50
LOC_Os03g22750.1	Chr3:13140688	LOC_Os12g03440.1	Chr12:1342002	2.66e-25
LOC_Os03g23050.1	Chr3:13319928	LOC_Os03g58600.1	Chr3:33371341	1.57e-35
LOC_Os03g24240.1	Chr3:13796252	LOC_Os03g59570.1	Chr3:33905826	3.64e-82
LOC_Os03g24310.1	Chr3:13837366	LOC_Os05g34220.2	Chr5:20258661	3.36e-35
LOC_Os03g24380.1	Chr3:13879054	LOC_Os02g44500.1	Chr2:26929715	2.67e-77
LOC_Os03g24410.1	Chr3:13904709	LOC_Os07g02480.1	Chr7:857153	6.86e-95
LOC_Os03g24420.1	Chr3:13910541	LOC_Os04g31330.1	Chr4:18740585	2.39e-25
LOC_Os03g24430.1	Chr3:13915989	LOC_Os01g08110.1	Chr1:3924363	3.56e-132
LOC_Os03g24440.1	Chr3:13922782	LOC_Os03g59570.1	Chr3:33905826	4.04e-76
LOC_Os03g24810.1	Chr3:14136408	LOC_Os03g06120.3	Chr3:3068969	1.42e-13
LOC_Os03g25080.1	Chr3:14323784	LOC_Os09g27660.2	Chr9:16829409	8.32e-32
LOC_Os03g25350.1	Chr3:14491736	LOC_Os01g58650.1	Chr1:33906370	1.07e-36
LOC_Os03g25380.1	Chr3:14512480	LOC_Os04g35610.1	Chr4:21703600	5.01e-36
LOC_Os03g25470.1	Chr3:14552198	LOC_Os04g33900.1	Chr4:20534071	5.82e-26
LOC_Os03g25830.1	Chr3:14783075	LOC_Os07g36600.1	Chr7:21894659	1.36e-17
LOC_Os03g25990.1	Chr3:14894714	LOC_Os02g51040.1	Chr2:31220568	2.59e-123
LOC_Os03g26260.1	Chr3:15015806	LOC_Os07g31800.1	Chr7:18895754	0
LOC_Os03g26650.2	Chr3:15224017	LOC_Os09g20000.1	Chr9:11976355	1.39e-63
LOC_Os03g26870.1	Chr3:15329520	LOC_Os08g31560.1	Chr8:19522096	6.08e-166
LOC_Os03g26970.1	Chr3:15420148	LOC_Os02g42320.2	Chr2:25454224	1.08e-174
LOC_Os03g27090.1	Chr3:15512510	LOC_Os08g37970.1	Chr8:24051708	4.9e-72
LOC_Os03g27310.1	Chr3:15645605	LOC_Os06g04030.1	Chr6:1645414	9.14e-97
LOC_Os03g27340.2	Chr3:15658785	LOC_Os04g44290.1	Chr4:26232855	5e-46
LOC_Os03g27350.1	Chr3:15661856	LOC_Os04g58560.1	Chr4:34816644	0
LOC_Os03g27430.1	Chr3:15740087	LOC_Os04g39100.1	Chr4:23235806	1.68e-32
LOC_Os03g27470.1	Chr3:15757558	LOC_Os03g29370.1	Chr3:16723110	2.29e-66
LOC_Os03g27980.1	Chr3:16071005	LOC_Os02g04670.1	Chr2:2096202	6.05e-179
LOC_Os03g28120.1	Chr3:16163989	LOC_Os07g07910.1	Chr7:3970390	2.61e-33
LOC_Os03g28270.1	Chr3:16257137	LOC_Os07g40630.1	Chr7:24347897	0
LOC_Os03g28300.1	Chr3:16282710	LOC_Os12g40279.1	Chr12:24925191	5.82e-28
LOC_Os03g28310.1	Chr3:16293645	LOC_Os04g31940.1	Chr4:19130179	0
LOC_Os03g28410.1	Chr3:16383886	LOC_Os03g08440.1	Chr3:4336661	6.21e-97
LOC_Os03g28910.1	Chr3:16397246	LOC_Os04g54560.1	Chr4:32448490	1.13e-15
LOC_Os03g28960.1	Chr3:16426826	LOC_Os03g44484.1	Chr3:25033523	2.11e-82
LOC_Os03g28980.1	Chr3:16449347	LOC_Os03g62370.1	Chr3:35332052	7.56e-102
LOC_Os03g28990.1	Chr3:16457518	LOC_Os04g42980.1	Chr4:25423949	1.87e-51
LOC_Os03g29280.1	Chr3:16671715	LOC_Os01g60860.1	Chr1:35185511	2.62e-49
LOC_Os03g29630.1	Chr3:16888876	LOC_Os03g22400.1	Chr3:12823585	1.21e-129
LOC_Os03g29810.1	Chr3:16994268	LOC_Os02g42290.3	Chr2:25431277	4.43e-44
LOC_Os03g29810.1	Chr3:16994268	LOC_Os03g19510.1	Chr3:10966698	3.99e-44
LOC_Os03g29980.2	Chr3:17092120	LOC_Os03g40100.1	Chr3:22281686	7.51e-173
LOC_Os03g30050.1	Chr3:17140991	LOC_Os05g03620.1	Chr5:1547433	2.6e-109
LOC_Os03g30160.1	Chr3:17216648	LOC_Os12g04130.1	Chr12:1732195	5.96e-145
LOC_Os03g30240.1	Chr3:17258661	LOC_Os01g50200.1	Chr1:28847957	6.65e-52
LOC_Os03g30400.1	Chr3:17335594	LOC_Os07g08150.1	Chr7:4143340	9.81e-37
LOC_Os03g30470.1	Chr3:17390790	LOC_Os06g51050.1	Chr6:30887215	3.35e-169
LOC_Os03g30610.1	Chr3:17464469	LOC_Os01g52214.1	Chr1:30020917	5.36e-32
LOC_Os03g30670.1	Chr3:17481666	LOC_Os06g35470.1	Chr6:20666494	9.61e-15
LOC_Os03g30770.1	Chr3:17548077	LOC_Os02g49760.1	Chr2:30418494	8.66e-14
LOC_Os03g30800.1	Chr3:17558704	LOC_Os03g61330.1	Chr3:34817125	1.09e-62
LOC_Os03g30870.1	Chr3:17588203	LOC_Os03g32170.1	Chr3:18404980	2.54e-130
LOC_Os03g30950.1	Chr3:17623425	LOC_Os04g31070.1	Chr4:18560177	7.53e-138
LOC_Os03g31170.1	Chr3:17745372	LOC_Os08g44370.1	Chr8:27922826	2.1e-113
LOC_Os03g31210.1	Chr3:17774339	LOC_Os03g55070.2	Chr3:31315805	0
LOC_Os03g31260.1	Chr3:17804694	LOC_Os04g54130.1	Chr4:32248949	1.52e-48
LOC_Os03g31340.1	Chr3:17859184	LOC_Os02g08180.1	Chr2:4332272	1.36e-17
LOC_Os03g31430.1	Chr3:17899361	LOC_Os04g01810.1	Chr4:520182	3.07e-84
LOC_Os03g31460.1	Chr3:17930927	LOC_Os02g55170.1	Chr2:33793134	7.04e-41
LOC_Os03g31480.1	Chr3:17934776	LOC_Os10g30330.1	Chr10:15751894	1.6e-143
LOC_Os03g31550.1	Chr3:17985563	LOC_Os07g18120.1	Chr7:10724599	4.18e-172
LOC_Os03g31594.1	Chr3:18026740	LOC_Os02g58210.1	Chr2:35624137	0
LOC_Os03g31630.1	Chr3:18053010	LOC_Os07g48650.1	Chr7:29130273	0
LOC_Os03g31690.1	Chr3:18087460	LOC_Os07g39690.1	Chr7:23784957	0
LOC_Os03g31750.1	Chr3:18153143	LOC_Os05g33570.1	Chr5:19718506	0
LOC_Os03g31760.1	Chr3:18166460	LOC_Os03g10300.1	Chr3:5253474	4.81e-20
LOC_Os03g31970.1	Chr3:18284729	LOC_Os08g27290.1	Chr8:16661845	8.46e-35
LOC_Os03g32020.1	Chr3:18318103	LOC_Os09g12710.1	Chr9:7271228	4.31e-21
LOC_Os03g32040.1	Chr3:18320548	LOC_Os01g16146.1	Chr1:9114577	3.1e-91
LOC_Os03g32090.1	Chr3:18355904	LOC_Os04g35610.1	Chr4:21703600	2.04e-19
LOC_Os03g32100.1	Chr3:18367156	LOC_Os07g39590.1	Chr7:23721772	8.47e-69
LOC_Os03g32160.1	Chr3:18397036	LOC_Os04g36660.1	Chr4:22149759	2.87e-128
LOC_Os03g32420.1	Chr3:18538815	LOC_Os07g40040.1	Chr7:24034942	9.49e-39
LOC_Os03g32490.1	Chr3:18575449	LOC_Os05g46250.1	Chr5:26820731	3.37e-39
LOC_Os03g32526.1	Chr3:18602727	LOC_Os07g31340.1	Chr7:18555542	1.54e-50
LOC_Os03g32620.1	Chr3:18677824	LOC_Os05g38190.2	Chr5:22397889	2.01e-35
LOC_Os03g32630.1	Chr3:18686894	LOC_Os08g45010.1	Chr8:28250419	5.7e-151
LOC_Os03g33012.1	Chr3:18882373	LOC_Os07g40570.1	Chr7:24311898	1.58e-127
LOC_Os03g33520.1	Chr3:19147007	LOC_Os11g01050.1	Chr11:27028	8.88e-140
LOC_Os03g33520.1	Chr3:19147007	LOC_Os12g01040.1	Chr12:25538	3.65e-140
LOC_Os03g33570.1	Chr3:19176090	LOC_Os05g45810.1	Chr5:26535878	3.46e-26
LOC_Os03g33580.1	Chr3:19183831	LOC_Os01g44394.1	Chr1:25466363	1.94e-64
LOC_Os03g33650.1	Chr3:19243920	LOC_Os04g47870.1	Chr4:28426519	0
LOC_Os03g34040.1	Chr3:19412908	LOC_Os02g01230.2	Chr2:126771	4.64e-13
LOC_Os03g34230.1	Chr3:19492533	LOC_Os03g22780.1	Chr3:13155800	1.24e-13
LOC_Os03g35600.1	Chr3:19726675	LOC_Os01g57510.1	Chr1:33227652	0
LOC_Os03g36540.1	Chr3:20247674	LOC_Os03g59640.1	Chr3:33955198	2.06e-61
LOC_Os03g36750.1	Chr3:20379616	LOC_Os01g55310.1	Chr1:31836495	7.96e-21
LOC_Os03g36780.1	Chr3:20403002	LOC_Os04g45490.1	Chr4:26917882	0
LOC_Os03g36790.1	Chr3:20420752	LOC_Os07g01250.1	Chr7:146967	4.76e-168
LOC_Os03g37010.3	Chr3:20515439	LOC_Os01g02900.1	Chr1:1057137	3.82e-141
LOC_Os03g37070.1	Chr3:20550478	LOC_Os03g63310.1	Chr3:35777909	1.94e-23
LOC_Os03g37080.1	Chr3:20551642	LOC_Os03g63310.1	Chr3:35777909	1.59e-113
LOC_Os03g37290.1	Chr3:20666009	LOC_Os08g03682.1	Chr8:1752707	5.66e-89
LOC_Os03g37570.1	Chr3:20837949	LOC_Os11g36030.1	Chr11:21178214	1.46e-18
LOC_Os03g37580.1	Chr3:20842174	LOC_Os03g08770.1	Chr3:4532886	1.37e-141
LOC_Os03g37670.1	Chr3:20891504	LOC_Os03g38610.1	Chr3:21428521	8.21e-45
LOC_Os03g37710.1	Chr3:20909329	LOC_Os01g67410.1	Chr1:39141130	1.44e-19
LOC_Os03g37720.1	Chr3:20913610	LOC_Os05g41290.1	Chr5:24184447	2.02e-133
LOC_Os03g37900.1	Chr3:21050297	LOC_Os06g03710.1	Chr6:1465499	1.02e-52
LOC_Os03g37950.3	Chr3:21078321	LOC_Os04g36700.1	Chr4:22168281	0
LOC_Os03g37984.2	Chr3:21093440	LOC_Os02g47210.1	Chr2:28815466	0
LOC_Os03g38000.1	Chr3:21097507	LOC_Os07g41750.1	Chr7:25019438	1.51e-153
LOC_Os03g38020.1	Chr3:21108764	LOC_Os10g25674.2	Chr10:13289612	2.78e-142
LOC_Os03g38050.1	Chr3:21117886	LOC_Os02g06840.2	Chr2:3453299	0
LOC_Os03g38410.1	Chr3:21321247	LOC_Os06g10090.1	Chr6:5137168	4.52e-30
LOC_Os03g38490.1	Chr3:21363895	LOC_Os08g04450.2	Chr8:2177822	5.34e-51
LOC_Os03g38580.1	Chr3:21409003	LOC_Os05g38190.2	Chr5:22397889	1.22e-26
LOC_Os03g38800.1	Chr3:21544801	LOC_Os05g51130.1	Chr5:29331744	1.39e-153
LOC_Os03g38920.1	Chr3:21619152	LOC_Os05g46040.1	Chr5:26705164	6.02e-23
LOC_Os03g39110.2	Chr3:21728279	LOC_Os03g29540.2	Chr3:16836622	8.94e-19
LOC_Os03g39150.1	Chr3:21746049	LOC_Os06g43030.1	Chr6:25867747	1.6e-123
LOC_Os03g39190.1	Chr3:21764943	LOC_Os04g12540.1	Chr4:6939046	2.99e-44
LOC_Os03g39230.1	Chr3:21784848	LOC_Os03g64219.1	Chr3:36286354	3.44e-96
LOC_Os03g39380.1	Chr3:21881948	LOC_Os10g42090.1	Chr10:22636085	3.84e-50
LOC_Os03g39520.1	Chr3:21950474	LOC_Os06g08120.1	Chr6:3941687	2.94e-132
LOC_Os03g39540.1	Chr3:21959933	LOC_Os02g09250.1	Chr2:4765151	1.73e-84
LOC_Os03g39620.1	Chr3:22008351	LOC_Os12g42020.1	Chr12:26055221	5.44e-21
LOC_Os03g39640.2	Chr3:22016151	LOC_Os03g47120.1	Chr3:26651598	3.49e-14
LOC_Os03g39710.1	Chr3:22091999	LOC_Os07g01560.1	Chr7:348475	0
LOC_Os03g39820.1	Chr3:22147967	LOC_Os03g29910.1	Chr3:17039298	7.11e-18
LOC_Os03g39850.1	Chr3:22160246	LOC_Os01g72150.1	Chr1:41846413	9.66e-123
LOC_Os03g39860.1	Chr3:22164601	LOC_Os05g31290.1	Chr5:18190664	5.31e-22
LOC_Os03g39910.1	Chr3:22184199	LOC_Os01g03570.1	Chr1:1446849	2.32e-46
LOC_Os03g40240.1	Chr3:22365732	LOC_Os06g10090.1	Chr6:5137168	1.24e-33
LOC_Os03g40320.1	Chr3:22423119	LOC_Os10g30070.1	Chr10:15614210	2.98e-40
LOC_Os03g40330.1	Chr3:22424025	LOC_Os01g71670.1	Chr1:41533273	8.45e-58
LOC_Os03g40400.1	Chr3:22445964	LOC_Os04g41510.1	Chr4:24615554	1.85e-30
LOC_Os03g40440.1	Chr3:22464518	LOC_Os07g41340.1	Chr7:24765679	1.81e-32
LOC_Os03g40600.1	Chr3:22567670	LOC_Os03g30420.1	Chr3:17340415	1.65e-70
LOC_Os03g40610.1	Chr3:22572706	LOC_Os03g30420.1	Chr3:17340415	4.2e-87
LOC_Os03g40690.1	Chr3:22624156	LOC_Os02g57800.1	Chr2:35400295	8.68e-70
LOC_Os03g40840.1	Chr3:22710115	LOC_Os08g03620.1	Chr8:1710026	2.09e-84
LOC_Os03g41070.1	Chr3:22825897	LOC_Os12g39180.1	Chr12:24119861	1.43e-80
LOC_Os03g41675.1	Chr3:23157870	LOC_Os03g46325.1	Chr3:26200938	1.28e-32
LOC_Os03g42050.1	Chr3:23368991	LOC_Os10g33710.1	Chr10:17778502	1.98e-16
LOC_Os03g42090.1	Chr3:23424832	LOC_Os01g14970.1	Chr1:8394453	9.89e-35
LOC_Os03g42220.1	Chr3:23485491	LOC_Os06g47320.1	Chr6:28682052	1.86e-97
LOC_Os03g42320.1	Chr3:23545317	LOC_Os06g04450.2	Chr6:1900862	7.55e-22
LOC_Os03g42740.1	Chr3:23794410	LOC_Os04g42670.1	Chr4:25244008	4.42e-12
LOC_Os03g42770.1	Chr3:23817641	LOC_Os05g47890.1	Chr5:27459362	7.92e-20
LOC_Os03g42830.1	Chr3:23870183	LOC_Os08g43654.1	Chr8:27592835	2.09e-149
LOC_Os03g42850.1	Chr3:23898856	LOC_Os06g02410.1	Chr6:828716	2.5e-36
LOC_Os03g42960.1	Chr3:23957825	LOC_Os09g11860.1	Chr9:6647460	1.29e-145
LOC_Os03g43570.1	Chr3:24341231	LOC_Os09g23690.1	Chr9:14083859	1.56e-124
LOC_Os03g43670.1	Chr3:24415883	LOC_Os08g01830.1	Chr8:496860	3.18e-86
LOC_Os03g43720.2	Chr3:24449135	LOC_Os07g38400.1	Chr7:23081177	0
LOC_Os03g43800.1	Chr3:24517421	LOC_Os01g09760.1	Chr1:5028289	1.95e-11
LOC_Os03g43860.1	Chr3:24596788	LOC_Os10g33660.1	Chr10:17746619	1.08e-107
LOC_Os03g43940.1	Chr3:24659223	LOC_Os07g48960.1	Chr7:29292308	1.53e-16
LOC_Os03g43980.1	Chr3:24696854	LOC_Os12g41890.1	Chr12:25960810	9.08e-59
LOC_Os03g44130.1	Chr3:24792645	LOC_Os04g38960.1	Chr4:23144988	2.29e-31
LOC_Os03g44150.1	Chr3:24810051	LOC_Os05g03830.1	Chr5:1704955	4.49e-54
LOC_Os03g44159.1	Chr3:24822798	LOC_Os02g39400.1	Chr2:23773107	2.42e-18
LOC_Os03g44180.1	Chr3:24828894	LOC_Os02g14540.1	Chr2:8018192	6.98e-15
LOC_Os03g44230.1	Chr3:24850172	LOC_Os07g01090.1	Chr7:48787	0
LOC_Os03g44290.1	Chr3:24894957	LOC_Os04g46630.1	Chr4:27645595	2.83e-125
LOC_Os03g44720.1	Chr3:25212118	LOC_Os12g01230.1	Chr12:133647	2.86e-24
LOC_Os03g44740.1	Chr3:25219692	LOC_Os09g26940.1	Chr9:16361323	0
LOC_Os03g44880.1	Chr3:25315697	LOC_Os01g72300.1	Chr1:41917699	3.8e-102
LOC_Os03g45320.1	Chr3:25586205	LOC_Os01g16900.2	Chr1:9665726	2.71e-48
LOC_Os03g45420.1	Chr3:25638651	LOC_Os02g49520.1	Chr2:30266710	5.81e-102
LOC_Os03g45430.1	Chr3:25643649	LOC_Os08g39590.1	Chr8:25060740	1.44e-11
LOC_Os03g45910.1	Chr3:25939150	LOC_Os04g42670.1	Chr4:25244008	1.41e-81
LOC_Os03g46100.1	Chr3:26070498	LOC_Os03g57960.1	Chr3:33020035	1.81e-80
LOC_Os03g46330.1	Chr3:26202267	LOC_Os07g37750.1	Chr7:22634757	7.89e-65
LOC_Os03g46400.1	Chr3:26237169	LOC_Os01g08110.1	Chr1:3924363	1.73e-67
LOC_Os03g46550.1	Chr3:26337727	LOC_Os12g37770.1	Chr12:23190714	0
LOC_Os03g46710.1	Chr3:26433174	LOC_Os06g50840.1	Chr6:30762488	7.2e-13
LOC_Os03g46740.1	Chr3:26445251	LOC_Os06g48060.1	Chr6:29072350	5.46e-25
LOC_Os03g47000.1	Chr3:26572797	LOC_Os11g32650.1	Chr11:19277557	1.31e-32
LOC_Os03g47169.1	Chr3:26693979	LOC_Os02g53120.1	Chr2:32499211	5.85e-62
LOC_Os03g47200.1	Chr3:26716286	LOC_Os08g26880.1	Chr8:16372070	1.7e-12
LOC_Os03g47246.1	Chr3:26736782	LOC_Os03g14370.1	Chr3:7815021	6.41e-29
LOC_Os03g47300.1	Chr3:26755755	LOC_Os03g02390.1	Chr3:847853	6.49e-50
LOC_Os03g47380.1	Chr3:26794328	LOC_Os09g31260.1	Chr9:18799238	8.15e-24
LOC_Os03g47470.1	Chr3:26830503	LOC_Os06g29120.2	Chr6:16604877	6.65e-103
LOC_Os03g47490.1	Chr3:26859553	LOC_Os04g49220.1	Chr4:29348780	1.82e-11
LOC_Os03g47540.1	Chr3:26882047	LOC_Os01g05100.1	Chr1:2388208	6.43e-155
LOC_Os03g47550.1	Chr3:26885725	LOC_Os01g05090.1	Chr1:2386373	1.06e-161
LOC_Os03g47580.1	Chr3:26916173	LOC_Os01g13280.1	Chr1:7404888	1.89e-103
LOC_Os03g47760.1	Chr3:27100452	LOC_Os03g23030.1	Chr3:13293955	0
LOC_Os03g47780.1	Chr3:27120029	LOC_Os01g57210.1	Chr1:33050635	1.23e-13
LOC_Os03g47804.1	Chr3:27139467	LOC_Os03g58070.1	Chr3:33061357	1.34e-42
LOC_Os03g47920.1	Chr3:27235335	LOC_Os01g14170.1	Chr1:7940376	1.37e-27
LOC_Os03g47930.1	Chr3:27238437	LOC_Os09g17760.1	Chr9:10856523	8.39e-138
LOC_Os03g48090.1	Chr3:27347078	LOC_Os01g57210.1	Chr1:33050635	2.37e-11
LOC_Os03g48120.1	Chr3:27370119	LOC_Os08g41120.1	Chr8:25984254	8.18e-75
LOC_Os03g48140.1	Chr3:27374835	LOC_Os03g53660.1	Chr3:30764586	0
LOC_Os03g48450.2	Chr3:27587719	LOC_Os01g62460.2	Chr1:36158218	0
LOC_Os03g48471.1	Chr3:27612176	LOC_Os04g16740.1	Chr4:9123602	1.89e-91
LOC_Os03g48590.1	Chr3:27703123	LOC_Os03g11440.1	Chr3:5896033	0
LOC_Os03g48850.2	Chr3:27826866	LOC_Os07g06940.1	Chr7:3394839	3.8e-46
LOC_Os03g48870.1	Chr3:27836378	LOC_Os03g46570.1	Chr3:26363070	8.43e-13
LOC_Os03g48880.1	Chr3:27838416	LOC_Os03g50810.1	Chr3:29015978	3.91e-76
LOC_Os03g48890.1	Chr3:27843629	LOC_Os05g04584.1	Chr5:2143789	7.42e-32
LOC_Os03g48904.1	Chr3:27846972	LOC_Os02g38970.1	Chr2:23544805	7.92e-45
LOC_Os03g48940.1	Chr3:27862478	LOC_Os01g65500.1	Chr1:38017450	0
LOC_Os03g49160.1	Chr3:28003436	LOC_Os02g04130.1	Chr2:1799733	7.21e-43
LOC_Os03g49240.1	Chr3:28043530	LOC_Os03g02660.1	Chr3:985771	3.19e-23
LOC_Os03g49360.1	Chr3:28094629	LOC_Os05g49630.1	Chr5:28473568	2.34e-77
LOC_Os03g49890.1	Chr3:28445059	LOC_Os02g07800.1	Chr2:4083023	3.38e-17
LOC_Os03g49930.1	Chr3:28466953	LOC_Os01g10090.1	Chr1:5261189	3.46e-17
LOC_Os03g49960.1	Chr3:28474134	LOC_Os01g01800.1	Chr1:422527	3.54e-21
LOC_Os03g50230.1	Chr3:28638302	LOC_Os12g44330.2	Chr12:27481269	6.45e-115
LOC_Os03g50250.1	Chr3:28647086	LOC_Os02g02410.1	Chr2:838717	0
LOC_Os03g50290.1	Chr3:28663767	LOC_Os08g33370.2	Chr8:20812503	2.5e-165
LOC_Os03g50320.1	Chr3:28690315	LOC_Os11g10420.1	Chr11:5653203	2.6e-51
LOC_Os03g50330.1	Chr3:28708585	LOC_Os01g18800.2	Chr1:10622795	4.68e-51
LOC_Os03g50644.1	Chr3:28916701	LOC_Os10g35250.1	Chr10:18837730	2.46e-11
LOC_Os03g50760.1	Chr3:28977555	LOC_Os05g41210.1	Chr5:24132441	1.61e-17
LOC_Os03g50800.1	Chr3:29008018	LOC_Os02g52630.1	Chr2:32191247	2.28e-24
LOC_Os03g50830.1	Chr3:29031575	LOC_Os02g56260.1	Chr2:34421780	3.31e-39
LOC_Os03g50850.1	Chr3:29039294	LOC_Os01g48930.1	Chr1:28080392	9.38e-13
LOC_Os03g50980.1	Chr3:29126787	LOC_Os05g03430.1	Chr5:1426929	0
LOC_Os03g51050.1	Chr3:29185006	LOC_Os03g13240.1	Chr3:7139072	0
LOC_Os03g51060.1	Chr3:29191129	LOC_Os11g40550.1	Chr11:24192113	3.89e-74
LOC_Os03g51510.2	Chr3:29462922	LOC_Os03g24020.1	Chr3:13627561	6.5e-21
LOC_Os03g51550.2	Chr3:29486017	LOC_Os07g38430.1	Chr7:23091890	2.73e-132
LOC_Os03g52230.1	Chr3:29976491	LOC_Os02g50550.1	Chr2:30861491	1.15e-29
LOC_Os03g52400.1	Chr3:30080571	LOC_Os05g48050.1	Chr5:27546982	3.52e-29
LOC_Os03g52430.1	Chr3:30085441	LOC_Os03g15860.1	Chr3:8749799	3.43e-37
LOC_Os03g52475.1	Chr3:30115650	LOC_Os01g59890.1	Chr1:34636151	5.73e-18
LOC_Os03g52475.1	Chr3:30115650	LOC_Os03g60690.1	Chr3:34493228	7.22e-12
LOC_Os03g52560.1	Chr3:30149347	LOC_Os04g33720.1	Chr4:20412315	6.7e-152
LOC_Os03g52594.4	Chr3:30156983	LOC_Os02g54120.4	Chr2:33159221	0
LOC_Os03g52840.1	Chr3:30299551	LOC_Os01g65410.1	Chr1:37962542	4.93e-169
LOC_Os03g52860.1	Chr3:30315455	LOC_Os03g49260.1	Chr3:28049441	0
LOC_Os03g52870.1	Chr3:30319464	LOC_Os12g40260.1	Chr12:24915510	1.53e-130
LOC_Os03g52910.1	Chr3:30349191	LOC_Os06g49640.1	Chr6:30035963	7.33e-37
LOC_Os03g53010.1	Chr3:30401970	LOC_Os04g31070.1	Chr4:18560177	1.78e-55
LOC_Os03g53090.1	Chr3:30449074	LOC_Os06g45630.1	Chr6:27622464	6.84e-12
LOC_Os03g53110.1	Chr3:30453759	LOC_Os06g44150.1	Chr6:26635632	3.88e-116
LOC_Os03g53260.1	Chr3:30558188	LOC_Os02g55300.1	Chr2:33854163	7.08e-21
LOC_Os03g53380.1	Chr3:30625185	LOC_Os08g44310.1	Chr8:27887936	4.52e-26
LOC_Os03g53390.1	Chr3:30632873	LOC_Os03g51459.1	Chr3:29448143	7.68e-23
LOC_Os03g53650.1	Chr3:30760004	LOC_Os12g42980.1	Chr12:26698649	0
LOC_Os03g53730.1	Chr3:30807648	LOC_Os01g57570.1	Chr1:33264231	1.92e-78
LOC_Os03g53990.1	Chr3:30954503	LOC_Os06g13050.1	Chr6:7148961	8.02e-11
LOC_Os03g54040.1	Chr3:30981039	LOC_Os03g24020.1	Chr3:13627561	2.4e-157
LOC_Os03g54091.1	Chr3:31009978	LOC_Os03g17610.1	Chr3:9797352	3.86e-66
LOC_Os03g54170.1	Chr3:31048351	LOC_Os03g11614.1	Chr3:6052750	1.13e-81
LOC_Os03g55014.1	Chr3:31288887	LOC_Os03g43650.1	Chr3:24400926	1.1e-11
LOC_Os03g55370.1	Chr3:31501474	LOC_Os06g15910.1	Chr6:9033862	4.16e-20
LOC_Os03g55874.1	Chr3:31819698	LOC_Os10g21266.1	Chr10:10858911	5.49e-165
LOC_Os03g55990.1	Chr3:31869147	LOC_Os03g01890.1	Chr3:549823	3.68e-27
LOC_Os03g56130.1	Chr3:31976170	LOC_Os01g71474.1	Chr1:41397748	9.18e-75
LOC_Os03g56170.1	Chr3:32012089	LOC_Os04g12540.1	Chr4:6939046	3.41e-42
LOC_Os03g56180.1	Chr3:32013216	LOC_Os04g44910.1	Chr4:26576092	2.26e-177
LOC_Os03g56234.2	Chr3:32034665	LOC_Os03g13790.2	Chr3:7469616	0
LOC_Os03g56470.1	Chr3:32182634	LOC_Os01g12720.1	Chr1:7038103	1.18e-175
LOC_Os03g56600.1	Chr3:32242543	LOC_Os05g07870.1	Chr5:4249996	2e-38
LOC_Os03g56660.1	Chr3:32265728	LOC_Os12g36110.1	Chr12:22132798	7.83e-30
LOC_Os03g56810.1	Chr3:32371758	LOC_Os06g46000.1	Chr6:27877522	0
LOC_Os03g56840.1	Chr3:32384812	LOC_Os07g47300.1	Chr7:28277520	4.38e-12
LOC_Os03g56960.1	Chr3:32440882	LOC_Os01g57410.3	Chr1:33182589	1.57e-29
LOC_Os03g56970.1	Chr3:32444365	LOC_Os03g61970.1	Chr3:35125518	2.8e-43
LOC_Os03g57100.1	Chr3:32554538	LOC_Os04g38340.1	Chr4:22806702	1.3e-78
LOC_Os03g57149.1	Chr3:32590196	LOC_Os03g24590.1	Chr3:14006155	5.18e-34
LOC_Os03g57540.1	Chr3:32810260	LOC_Os03g58600.1	Chr3:33371341	1.8e-20
LOC_Os03g57560.1	Chr3:32813980	LOC_Os03g58600.1	Chr3:33371341	0
LOC_Os03g57910.1	Chr3:32984514	LOC_Os05g03174.2	Chr5:1278891	6.09e-12
LOC_Os03g58280.1	Chr3:33204591	LOC_Os07g33660.1	Chr7:20113509	1.48e-11
LOC_Os03g58380.1	Chr3:33259264	LOC_Os03g57680.1	Chr3:32869482	3.56e-22
LOC_Os03g58490.2	Chr3:33315831	LOC_Os01g56790.1	Chr1:32768597	3.55e-25
LOC_Os03g58670.1	Chr3:33417759	LOC_Os10g40510.1	Chr10:21690274	4.3e-27
LOC_Os03g58960.1	Chr3:33570513	LOC_Os01g62620.1	Chr1:36257435	7.77e-33
LOC_Os03g59020.1	Chr3:33592752	LOC_Os06g34690.1	Chr6:20158641	6.28e-68
LOC_Os03g59264.1	Chr3:33744357	LOC_Os03g61670.1	Chr3:34951952	1.78e-109
LOC_Os03g59350.1	Chr3:33787909	LOC_Os03g53350.1	Chr3:30609984	0
LOC_Os03g59380.1	Chr3:33798940	LOC_Os08g03690.1	Chr8:1755764	1.97e-12
LOC_Os03g59440.1	Chr3:33834634	LOC_Os12g07580.1	Chr12:3789862	5.72e-31
LOC_Os03g59730.1	Chr3:34003039	LOC_Os07g37920.1	Chr7:22755048	2.69e-22
LOC_Os03g59840.1	Chr3:34070422	LOC_Os03g62490.1	Chr3:35382689	4.01e-56
LOC_Os03g59950.1	Chr3:34113434	LOC_Os04g54070.1	Chr4:32223116	5.47e-41
LOC_Os03g60000.1	Chr3:34125740	LOC_Os03g62490.1	Chr3:35382689	2.92e-132
LOC_Os03g60150.1	Chr3:34202415	LOC_Os02g38080.1	Chr2:22999976	1.11e-138
LOC_Os03g60200.1	Chr3:34238474	LOC_Os03g56400.1	Chr3:32150804	3.47e-48
LOC_Os03g60279.1	Chr3:34283942	LOC_Os08g08500.1	Chr8:4898864	5.34e-19
LOC_Os03g60360.1	Chr3:34327291	LOC_Os07g32450.1	Chr7:19304785	3.35e-35
LOC_Os03g60449.1	Chr3:34371706	LOC_Os03g29370.1	Chr3:16723110	3.61e-40
LOC_Os03g60500.1	Chr3:34391431	LOC_Os01g08330.1	Chr1:4081316	1.26e-38
LOC_Os03g60620.1	Chr3:34446323	LOC_Os11g47760.1	Chr11:28804248	0
LOC_Os03g60820.1	Chr3:34554642	LOC_Os10g42830.1	Chr10:23095271	1.14e-158
LOC_Os03g60870.1	Chr3:34593129	LOC_Os06g35814.1	Chr6:20896027	3.62e-108
LOC_Os03g60910.1	Chr3:34609761	LOC_Os07g40120.1	Chr7:24071181	2.76e-14
LOC_Os03g60930.1	Chr3:34618257	LOC_Os03g58720.1	Chr3:33437693	2.5e-77
LOC_Os03g61060.1	Chr3:34688286	LOC_Os03g05470.1	Chr3:2707463	9.1e-102
LOC_Os03g61080.2	Chr3:34700838	LOC_Os03g60520.1	Chr3:34396967	1.3e-36
LOC_Os03g61290.1	Chr3:34802922	LOC_Os12g42200.1	Chr12:26172871	0
LOC_Os03g61650.1	Chr3:34945841	LOC_Os01g48446.1	Chr1:27780948	9.55e-26
LOC_Os03g61730.1	Chr3:34991850	LOC_Os12g41820.1	Chr12:25901456	2.67e-107
LOC_Os03g61940.1	Chr3:35113761	LOC_Os03g14180.1	Chr3:7697015	4.15e-26
LOC_Os03g61980.1	Chr3:35131484	LOC_Os09g28390.1	Chr9:17252028	2.69e-67
LOC_Os03g62100.1	Chr3:35189423	LOC_Os01g41900.1	Chr1:23760347	1.17e-19
LOC_Os03g62300.1	Chr3:35291645	LOC_Os08g01180.1	Chr8:115025	6.55e-14
LOC_Os03g62400.1	Chr3:35345170	LOC_Os01g72930.1	Chr1:42297255	1.46e-22
LOC_Os03g62410.1	Chr3:35350196	LOC_Os07g15680.1	Chr7:9105495	0
LOC_Os03g62430.1	Chr3:35360733	LOC_Os02g42150.1	Chr2:25348221	0
LOC_Os03g62470.1	Chr3:35378030	LOC_Os01g48446.1	Chr1:27780948	9.15e-16
LOC_Os03g62500.1	Chr3:35385782	LOC_Os01g14860.2	Chr1:8329704	0
LOC_Os03g62580.1	Chr3:35424469	LOC_Os03g15650.1	Chr3:8629761	2.57e-102
LOC_Os03g62620.4	Chr3:35440975	LOC_Os07g17120.1	Chr7:10058628	9.77e-166
LOC_Os03g62670.1	Chr3:35467630	LOC_Os06g06040.2	Chr6:2774437	6.16e-68
LOC_Os03g62700.1	Chr3:35480584	LOC_Os01g67340.1	Chr1:39091728	0
LOC_Os03g62720.1	Chr3:35494074	LOC_Os03g63720.1	Chr3:35979772	1.95e-13
LOC_Os03g62860.1	Chr3:35558704	LOC_Os09g32550.1	Chr9:19433703	1.94e-170
LOC_Os03g62910.2	Chr3:35589785	LOC_Os03g62690.1	Chr3:35474093	0
LOC_Os03g63010.2	Chr3:35625601	LOC_Os04g57320.1	Chr4:34122822	4.02e-63
LOC_Os03g63210.1	Chr3:35718659	LOC_Os12g40279.1	Chr12:24925191	8.59e-32
LOC_Os03g63260.3	Chr3:35741826	LOC_Os04g35610.1	Chr4:21703600	2.42e-27
LOC_Os03g63300.1	Chr3:35772622	LOC_Os01g43870.1	Chr1:25132885	2.12e-80
LOC_Os03g63390.1	Chr3:35820760	LOC_Os02g49850.1	Chr2:30467542	1.95e-36
LOC_Os03g63560.1	Chr3:35900686	LOC_Os02g07050.1	Chr2:3614624	1.28e-30
LOC_Os03g63560.1	Chr3:35900686	LOC_Os03g27880.1	Chr3:16016493	4.6e-37
LOC_Os03g63760.1	Chr3:35994361	LOC_Os02g46910.1	Chr2:28621982	7.82e-127
LOC_Os03g64070.1	Chr3:36203955	LOC_Os02g41770.1	Chr2:25109674	4.45e-104
LOC_Os03g64070.1	Chr3:36203955	LOC_Os04g43840.1	Chr4:25959399	8.69e-105
LOC_Os03g64200.1	Chr3:36273396	LOC_Os09g29660.1	Chr9:18034121	1.08e-135
LOC_Os03g64269.1	Chr3:36306315	LOC_Os03g29370.1	Chr3:16723110	2.52e-44
LOC_Os03g64330.1	Chr3:36360645	LOC_Os07g26690.1	Chr7:15406442	2.41e-128
LOC_Os03g64340.1	Chr3:36366368	LOC_Os02g30650.1	Chr2:18252570	2.06e-29
LOC_Os03g64360.1	Chr3:36381707	LOC_Os03g02560.1	Chr3:945959	1.96e-115
LOC_Os03g64400.1	Chr3:36394773	LOC_Os06g30390.1	Chr6:17555785	6.36e-42
LOC_Os03g64415.1	Chr3:36402736	LOC_Os07g01490.1	Chr7:306009	0
LOC_Os04g01270.1	Chr4:207701	LOC_Os03g29370.1	Chr3:16723110	2.98e-50
LOC_Os04g01354.1	Chr4:258818	LOC_Os11g32650.1	Chr11:19277557	1.93e-138
LOC_Os04g01550.1	Chr4:375410	LOC_Os03g02920.1	Chr3:1172250	1.74e-73
LOC_Os04g01690.2	Chr4:463739	LOC_Os06g04070.1	Chr6:1674045	0
LOC_Os04g01710.1	Chr4:471100	LOC_Os09g38920.1	Chr9:22351648	1.5e-88
LOC_Os04g01720.1	Chr4:474156	LOC_Os03g10510.1	Chr3:5348254	6.37e-28
LOC_Os04g01780.2	Chr4:498116	LOC_Os02g58450.1	Chr2:35740805	1.53e-152
LOC_Os04g01930.1	Chr4:585941	LOC_Os06g07887.1	Chr6:3872355	1.52e-166
LOC_Os04g01990.1	Chr4:613779	LOC_Os10g26070.1	Chr10:13501851	6.34e-24
LOC_Os04g02030.1	Chr4:639804	LOC_Os11g44580.1	Chr11:26953151	3.55e-13
LOC_Os04g02070.4	Chr4:661144	LOC_Os01g67820.1	Chr1:39411190	4.49e-17
LOC_Os04g02110.2	Chr4:683705	LOC_Os05g34220.2	Chr5:20258661	0
LOC_Os04g02120.1	Chr4:692760	LOC_Os05g34220.2	Chr5:20258661	1.82e-24
LOC_Os04g02410.1	Chr4:868183	LOC_Os07g14660.1	Chr7:8358588	8.01e-12
LOC_Os04g02450.1	Chr4:888474	LOC_Os11g44580.1	Chr11:26953151	2.88e-102
LOC_Os04g02490.1	Chr4:899805	LOC_Os08g33190.1	Chr8:20654681	3.4e-15
LOC_Os04g02640.1	Chr4:997304	LOC_Os01g34560.1	Chr1:19059233	1.24e-152
LOC_Os04g02690.1	Chr4:1024131	LOC_Os07g37750.1	Chr7:22634757	3.01e-38
LOC_Os04g02720.1	Chr4:1042687	LOC_Os01g52070.1	Chr1:29943910	7.39e-34
LOC_Os04g02730.1	Chr4:1046902	LOC_Os04g44890.2	Chr4:26565521	3.37e-24
LOC_Os04g02820.2	Chr4:1094277	LOC_Os01g53900.1	Chr1:30992411	0
LOC_Os04g02850.1	Chr4:1110873	LOC_Os04g39410.1	Chr4:23457977	2.33e-16
LOC_Os04g03130.1	Chr4:1301951	LOC_Os05g09660.1	Chr5:5455682	1.78e-11
LOC_Os04g03140.1	Chr4:1306333	LOC_Os05g09660.1	Chr5:5455682	7.05e-12
LOC_Os04g03210.1	Chr4:1358663	LOC_Os12g42520.1	Chr12:26415934	0
LOC_Os04g03830.1	Chr4:1723217	LOC_Os02g42150.1	Chr2:25348221	0
LOC_Os04g03860.1	Chr4:1754439	LOC_Os08g45080.1	Chr8:28295054	3.76e-28
LOC_Os04g04000.2	Chr4:1843006	LOC_Os08g44200.1	Chr8:27825032	5.29e-84
LOC_Os04g04010.1	Chr4:1848746	LOC_Os07g23790.2	Chr7:13436679	4.74e-70
LOC_Os04g04230.1	Chr4:1971152	LOC_Os03g44380.1	Chr3:24959107	3.51e-59
LOC_Os04g04330.1	Chr4:2034450	LOC_Os08g38560.1	Chr8:24379092	0
LOC_Os04g04640.1	Chr4:2220873	LOC_Os02g33710.1	Chr2:20109003	8.47e-76
LOC_Os04g04750.1	Chr4:2281882	LOC_Os05g04410.1	Chr5:2027782	1.52e-142
LOC_Os04g04950.1	Chr4:2390278	LOC_Os04g40040.1	Chr4:23829705	0
LOC_Os04g04980.1	Chr4:2413801	LOC_Os09g37120.1	Chr9:21409271	2.87e-66
LOC_Os04g05030.1	Chr4:2441510	LOC_Os09g37700.1	Chr9:21727801	1.62e-24
LOC_Os04g05060.1	Chr4:2493571	LOC_Os12g04100.1	Chr12:1716158	2.11e-54
LOC_Os04g06770.2	Chr4:3555220	LOC_Os02g45070.1	Chr2:27330144	2.84e-180
LOC_Os04g06790.2	Chr4:3575300	LOC_Os09g14700.2	Chr9:8726763	1.1e-82
LOC_Os04g06860.1	Chr4:3617349	LOC_Os05g42000.1	Chr5:24587145	4.08e-57
LOC_Os04g08034.1	Chr4:4274885	LOC_Os09g13630.1	Chr9:7925560	0
LOC_Os04g08060.1	Chr4:4296331	LOC_Os02g57790.1	Chr2:35389604	2.25e-44
LOC_Os04g08170.1	Chr4:4345692	LOC_Os09g25100.1	Chr9:15027140	6.72e-84
LOC_Os04g08290.1	Chr4:4424830	LOC_Os08g44830.1	Chr8:28155177	1.93e-100
LOC_Os04g08310.1	Chr4:4436856	LOC_Os07g23550.1	Chr7:13313553	3.27e-22
LOC_Os04g08320.1	Chr4:4441881	LOC_Os06g41590.1	Chr6:24917130	4.16e-131
LOC_Os04g08340.1	Chr4:4452696	LOC_Os03g05430.1	Chr3:2682307	5.34e-58
LOC_Os04g08350.1	Chr4:4457458	LOC_Os12g42980.1	Chr12:26698649	2.66e-129
LOC_Os04g08410.1	Chr4:4508804	LOC_Os10g30944.2	Chr10:16140775	4.04e-44
LOC_Os04g08550.1	Chr4:4637978	LOC_Os03g13390.2	Chr3:7228964	9.25e-124
LOC_Os04g08600.1	Chr4:4674744	LOC_Os04g50070.1	Chr4:29863255	4.13e-13
LOC_Os04g08640.2	Chr4:4691155	LOC_Os06g18960.1	Chr6:10780799	3.49e-15
LOC_Os04g08730.1	Chr4:4732317	LOC_Os08g02300.1	Chr8:856109	4.76e-11
LOC_Os04g08740.1	Chr4:4738375	LOC_Os02g57530.1	Chr2:35251393	0
LOC_Os04g08764.1	Chr4:4769894	LOC_Os03g64130.1	Chr3:36239056	7.34e-38
LOC_Os04g09530.2	Chr4:5111680	LOC_Os01g53610.1	Chr1:30779393	4.4e-96
LOC_Os04g09540.1	Chr4:5121027	LOC_Os05g51050.1	Chr5:29293825	1.01e-149
LOC_Os04g09560.1	Chr4:5130826	LOC_Os07g07974.1	Chr7:4020265	4.16e-16
LOC_Os04g09720.1	Chr4:5207942	LOC_Os10g01110.1	Chr10:100327	1.1e-175
LOC_Os04g09770.1	Chr4:5241472	LOC_Os01g04460.1	Chr1:1984267	4.91e-148
LOC_Os04g09780.1	Chr4:5246846	LOC_Os12g41490.1	Chr12:25699763	5.16e-19
LOC_Os04g09810.1	Chr4:5263669	LOC_Os03g02600.1	Chr3:960445	0
LOC_Os04g10060.1	Chr4:5428338	LOC_Os04g52210.1	Chr4:31019367	0
LOC_Os04g10230.1	Chr4:5523899	LOC_Os12g01580.1	Chr12:350766	1.23e-53
LOC_Os04g10360.1	Chr4:5596642	LOC_Os02g44590.1	Chr2:27018352	0
LOC_Os04g10420.1	Chr4:5655847	LOC_Os10g01380.1	Chr10:228716	0
LOC_Os04g10870.1	Chr4:5894421	LOC_Os06g41380.1	Chr6:24805546	5.1e-28
LOC_Os04g11430.1	Chr4:6250562	LOC_Os05g41290.1	Chr5:24184447	5.9e-81
LOC_Os04g11760.1	Chr4:6441984	LOC_Os12g37740.1	Chr12:23167074	6.48e-26
LOC_Os04g12010.1	Chr4:6593189	LOC_Os01g02920.1	Chr1:1071962	1.52e-140
LOC_Os04g12160.1	Chr4:6703877	LOC_Os09g27910.1	Chr9:16970180	4.33e-22
LOC_Os04g12190.1	Chr4:6714434	LOC_Os09g14530.1	Chr9:8594721	1.8e-142
LOC_Os04g12220.1	Chr4:6743561	LOC_Os01g56840.1	Chr1:32830508	7.39e-32
LOC_Os04g12499.1	Chr4:6913245	LOC_Os12g38570.1	Chr12:23687585	9.14e-55
LOC_Os04g12639.1	Chr4:6996863	LOC_Os07g10530.1	Chr7:5682011	7.14e-63
LOC_Os04g12660.1	Chr4:7008959	LOC_Os04g13140.1	Chr4:7250358	1.18e-121
LOC_Os04g12820.1	Chr4:7082093	LOC_Os04g54560.1	Chr4:32448490	3.48e-18
LOC_Os04g13430.1	Chr4:7473148	LOC_Os04g12540.1	Chr4:6939046	1.35e-39
LOC_Os04g13460.1	Chr4:7492471	LOC_Os12g04540.1	Chr12:1929976	2.17e-49
LOC_Os04g13530.1	Chr4:7545277	LOC_Os05g02300.1	Chr5:738204	5.83e-33
LOC_Os04g14130.2	Chr4:7893474	LOC_Os04g39410.1	Chr4:23457977	7.03e-11
LOC_Os04g14150.1	Chr4:7913767	LOC_Os10g36690.3	Chr10:19622252	6.03e-60
LOC_Os04g14410.1	Chr4:8064649	LOC_Os04g45610.1	Chr4:26978120	7.04e-14
LOC_Os04g14450.1	Chr4:8085839	LOC_Os10g26070.1	Chr10:13501851	7.73e-31
LOC_Os04g14680.1	Chr4:8239237	LOC_Os08g43560.1	Chr8:27555026	1.21e-153
LOC_Os04g14760.1	Chr4:8280282	LOC_Os01g47190.1	Chr1:26971640	1.1e-11
LOC_Os04g14810.1	Chr4:8320563	LOC_Os01g53580.1	Chr1:30768475	3.41e-87
LOC_Os04g14990.1	Chr4:8422493	LOC_Os01g53240.1	Chr1:30589859	9.67e-100
LOC_Os04g15550.2	Chr4:8454600	LOC_Os09g38755.1	Chr9:22269102	2.09e-31
LOC_Os04g15580.1	Chr4:8472824	LOC_Os04g53994.1	Chr4:32173554	0
LOC_Os04g15690.1	Chr4:8528512	LOC_Os09g37020.1	Chr9:21354802	2.3e-71
LOC_Os04g15790.1	Chr4:8578977	LOC_Os09g37012.1	Chr9:21347235	3.12e-157
LOC_Os04g15800.1	Chr4:8586210	LOC_Os11g02640.1	Chr11:845153	1.7e-29
LOC_Os04g15840.1	Chr4:8599011	LOC_Os01g60770.1	Chr1:35145516	2.58e-124
LOC_Os04g15910.1	Chr4:8633168	LOC_Os09g14530.1	Chr9:8594721	2.81e-132
LOC_Os04g15920.1	Chr4:8637041	LOC_Os04g52280.1	Chr4:31069545	6.59e-128
LOC_Os04g16450.1	Chr4:8948206	LOC_Os02g41860.2	Chr2:25162543	4.49e-133
LOC_Os04g16680.1	Chr4:9075139	LOC_Os05g36270.1	Chr5:21493839	7.46e-25
LOC_Os04g16712.1	Chr4:9090826	LOC_Os04g16798.1	Chr4:9146438	2.71e-112
LOC_Os04g16820.1	Chr4:9186718	LOC_Os03g44484.1	Chr3:25033523	1.81e-29
LOC_Os04g16970.1	Chr4:9291213	LOC_Os10g30310.1	Chr10:15741907	6.85e-22
LOC_Os04g17120.1	Chr4:9377119	LOC_Os02g55150.1	Chr2:33786224	8.77e-44
LOC_Os04g17650.1	Chr4:9661934	LOC_Os02g58480.1	Chr2:35754946	0
LOC_Os04g17660.2	Chr4:9671230	LOC_Os06g50930.1	Chr6:30823392	2.34e-32
LOC_Os04g18090.1	Chr4:9993501	LOC_Os07g08710.2	Chr7:4483447	1.99e-21
LOC_Os04g18200.1	Chr4:10061764	LOC_Os04g48540.1	Chr4:28932065	0
LOC_Os04g18650.1	Chr4:10317017	LOC_Os03g05590.1	Chr3:2800290	2.67e-44
LOC_Os04g18790.1	Chr4:10452265	LOC_Os07g36830.1	Chr7:22066415	4.4e-61
LOC_Os04g18810.1	Chr4:10458951	LOC_Os03g58010.1	Chr3:33034668	1.1e-16
LOC_Os04g19700.1	Chr4:10996901	LOC_Os10g32750.1	Chr10:17152945	2.54e-41
LOC_Os04g20070.1	Chr4:11180312	LOC_Os03g16210.1	Chr3:8938348	4.78e-56
LOC_Os04g20164.1	Chr4:11236464	LOC_Os04g40040.1	Chr4:23829705	1.79e-50
LOC_Os04g20270.1	Chr4:11316226	LOC_Os12g07950.1	Chr12:4032212	2.35e-23
LOC_Os04g20280.2	Chr4:11335426	LOC_Os01g05694.1	Chr1:2719212	1.63e-95
LOC_Os04g20420.1	Chr4:11421422	LOC_Os08g01890.1	Chr8:546772	0
LOC_Os04g20774.1	Chr4:11650394	LOC_Os05g01910.1	Chr5:516916	5.94e-17
LOC_Os04g20800.1	Chr4:11673396	LOC_Os01g74030.1	Chr1:42876539	1.51e-14
LOC_Os04g20920.1	Chr4:11743893	LOC_Os07g15600.1	Chr7:9035960	0
LOC_Os04g20930.1	Chr4:11747201	LOC_Os03g62370.1	Chr3:35332052	2.09e-69
LOC_Os04g21110.1	Chr4:11869125	LOC_Os02g47860.2	Chr2:29278137	3.48e-40
LOC_Os04g21130.1	Chr4:11894682	LOC_Os02g56750.1	Chr2:34794245	4.53e-42
LOC_Os04g21470.1	Chr4:12142893	LOC_Os03g51840.1	Chr3:29730344	4.19e-28
LOC_Os04g21660.1	Chr4:12252480	LOC_Os06g07630.1	Chr6:3689672	3.08e-152
LOC_Os04g21720.1	Chr4:12290181	LOC_Os03g53890.1	Chr3:30900069	1.17e-30
LOC_Os04g21880.1	Chr4:12392697	LOC_Os03g27880.1	Chr3:16016493	2.12e-22
LOC_Os04g21910.1	Chr4:12406309	LOC_Os04g39410.1	Chr4:23457977	7.8e-16
LOC_Os04g22210.1	Chr4:12585366	LOC_Os12g43700.1	Chr12:27145814	1.58e-36
LOC_Os04g22235.1	Chr4:12593735	LOC_Os02g53570.1	Chr2:32776761	1.69e-11
LOC_Os04g22240.1	Chr4:12597819	LOC_Os05g01230.1	Chr5:155313	0
LOC_Os04g22300.1	Chr4:12630464	LOC_Os02g08180.1	Chr2:4332272	5.78e-12
LOC_Os04g22360.1	Chr4:12645820	LOC_Os05g34650.1	Chr5:20548363	4.06e-49
LOC_Os04g22660.1	Chr4:12838395	LOC_Os03g16210.1	Chr3:8938348	1.12e-22
LOC_Os04g22730.1	Chr4:12886459	LOC_Os01g70525.1	Chr1:40849226	2.9e-32
LOC_Os04g23220.1	Chr4:13220130	LOC_Os02g26600.1	Chr2:15614928	1.29e-143
LOC_Os04g23580.1	Chr4:13493211	LOC_Os01g03160.2	Chr1:1232473	4.04e-118
LOC_Os04g23820.1	Chr4:13607957	LOC_Os01g60660.1	Chr1:35069246	7.35e-30
LOC_Os04g23830.1	Chr4:13611018	LOC_Os02g26660.1	Chr2:15650239	2.27e-89
LOC_Os04g23890.3	Chr4:13641585	LOC_Os12g01140.1	Chr12:75281	0
LOC_Os04g23910.1	Chr4:13672710	LOC_Os02g36924.1	Chr2:22294657	1.15e-81
LOC_Os04g23940.1	Chr4:13689982	LOC_Os11g32650.1	Chr11:19277557	1.05e-105
LOC_Os04g24110.1	Chr4:13771321	LOC_Os09g21160.1	Chr9:12772486	0
LOC_Os04g24130.1	Chr4:13794142	LOC_Os12g43490.1	Chr12:26979991	3.29e-18
LOC_Os04g24140.1	Chr4:13802276	LOC_Os07g08030.1	Chr7:4068002	3.49e-69
LOC_Os04g24170.1	Chr4:13821589	LOC_Os08g39440.1	Chr8:24938689	6.69e-21
LOC_Os04g24180.1	Chr4:13834743	LOC_Os03g18200.1	Chr3:10204819	2.4e-12
LOC_Os04g24190.1	Chr4:13843790	LOC_Os06g10310.1	Chr6:5300136	5.48e-67
LOC_Os04g24200.1	Chr4:13846757	LOC_Os09g39320.1	Chr9:22598974	3.63e-57
LOC_Os04g24250.1	Chr4:13895335	LOC_Os06g46990.1	Chr6:28495278	4.39e-16
LOC_Os04g24410.1	Chr4:13989149	LOC_Os04g17700.1	Chr4:9695100	0
LOC_Os04g24430.1	Chr4:14008245	LOC_Os02g58480.1	Chr2:35754946	0
LOC_Os04g24530.1	Chr4:14072617	LOC_Os02g08100.1	Chr2:4280499	5.8e-127
LOC_Os04g24600.1	Chr4:14129614	LOC_Os05g01810.1	Chr5:486053	5.12e-64
LOC_Os04g24710.1	Chr4:14185877	LOC_Os05g49610.1	Chr5:28464100	4.08e-53
LOC_Os04g24750.1	Chr4:14209573	LOC_Os03g20210.1	Chr3:11422308	1.31e-24
LOC_Os04g25110.1	Chr4:14502737	LOC_Os09g11860.1	Chr9:6647460	0
LOC_Os04g25410.1	Chr4:14718532	LOC_Os01g19490.1	Chr1:11064694	1.56e-87
LOC_Os04g25540.1	Chr4:14804703	LOC_Os01g69950.1	Chr1:40453829	4.47e-25
LOC_Os04g25560.1	Chr4:14813270	LOC_Os02g26480.2	Chr2:15549298	7.27e-110
LOC_Os04g25570.1	Chr4:14821182	LOC_Os02g27220.1	Chr2:16009509	0
LOC_Os04g25680.1	Chr4:14891262	LOC_Os04g44640.1	Chr4:26412806	0
LOC_Os04g25900.1	Chr4:15062899	LOC_Os11g44580.1	Chr11:26953151	0
LOC_Os04g26080.1	Chr4:15167179	LOC_Os02g51090.1	Chr2:31249160	3.64e-25
LOC_Os04g26320.1	Chr4:15342548	LOC_Os01g51050.1	Chr1:29323220	1.6e-22
LOC_Os04g26550.1	Chr4:15499546	LOC_Os09g12630.1	Chr9:7233344	3.19e-11
LOC_Os04g26841.1	Chr4:15865222	LOC_Os02g27470.1	Chr2:16208331	0
LOC_Os04g26850.2	Chr4:15874136	LOC_Os02g27470.1	Chr2:16208331	2.9e-142
LOC_Os04g27096.1	Chr4:16044638	LOC_Os03g15570.1	Chr3:8572865	1.51e-17
LOC_Os04g27410.1	Chr4:16199267	LOC_Os04g58020.1	Chr4:34555128	7.63e-49
LOC_Os04g27830.1	Chr4:16442096	LOC_Os03g06620.1	Chr3:3338269	2.82e-90
LOC_Os04g27850.1	Chr4:16449496	LOC_Os10g35470.1	Chr10:18981326	7.06e-78
LOC_Os04g27860.1	Chr4:16458037	LOC_Os02g27769.1	Chr2:16445789	1.49e-18
LOC_Os04g27980.1	Chr4:16519831	LOC_Os01g47070.1	Chr1:26885484	4.89e-102
LOC_Os04g28090.1	Chr4:16579869	LOC_Os07g43420.1	Chr7:25998785	3.12e-14
LOC_Os04g28100.1	Chr4:16590469	LOC_Os02g28720.1	Chr2:16981477	0
LOC_Os04g28210.1	Chr4:16667099	LOC_Os01g06670.1	Chr1:3143601	0
LOC_Os04g28250.1	Chr4:16693992	LOC_Os01g68660.1	Chr1:39876458	1.37e-27
LOC_Os04g28260.1	Chr4:16698985	LOC_Os03g53920.1	Chr3:30910865	6.31e-89
LOC_Os04g28280.1	Chr4:16732393	LOC_Os01g68700.1	Chr1:39894642	1.55e-59
LOC_Os04g28420.1	Chr4:16813848	LOC_Os08g41390.1	Chr8:26138467	0
LOC_Os04g28450.1	Chr4:16834923	LOC_Os02g23960.1	Chr2:13890453	5.28e-56
LOC_Os04g28460.1	Chr4:16843283	LOC_Os03g21680.4	Chr3:12374208	4.01e-34
LOC_Os04g28860.1	Chr4:17100968	LOC_Os05g37350.1	Chr5:21843770	8.47e-14
LOC_Os04g28970.1	Chr4:17173414	LOC_Os04g24790.1	Chr4:14239637	2.37e-62
LOC_Os04g29000.1	Chr4:17185145	LOC_Os07g41460.1	Chr7:24845109	5.3e-103
LOC_Os04g29550.1	Chr4:17560646	LOC_Os10g34840.1	Chr10:18598557	4.91e-46
LOC_Os04g29920.1	Chr4:17838006	LOC_Os01g63240.1	Chr1:36652405	1.66e-48
LOC_Os04g30030.1	Chr4:17913437	LOC_Os11g39420.1	Chr11:23459658	2.02e-126
LOC_Os04g30040.2	Chr4:17929442	LOC_Os11g39420.1	Chr11:23459658	2.13e-26
LOC_Os04g30390.1	Chr4:18137624	LOC_Os01g46840.1	Chr1:26717834	4.64e-36
LOC_Os04g30420.1	Chr4:18168723	LOC_Os09g32570.1	Chr9:19443222	1.16e-131
LOC_Os04g30460.1	Chr4:18197949	LOC_Os10g41160.1	Chr10:22112297	1.68e-18
LOC_Os04g30470.1	Chr4:18200887	LOC_Os02g28720.1	Chr2:16981477	8.51e-42
LOC_Os04g30550.1	Chr4:18254518	LOC_Os06g04620.1	Chr6:2017778	1.67e-46
LOC_Os04g30570.1	Chr4:18258071	LOC_Os08g01950.1	Chr8:594453	2.18e-162
LOC_Os04g30600.1	Chr4:18273732	LOC_Os08g01950.1	Chr8:594453	4.42e-35
LOC_Os04g30680.1	Chr4:18338476	LOC_Os01g61880.1	Chr1:35813148	1.75e-11
LOC_Os04g30720.1	Chr4:18361189	LOC_Os05g38480.1	Chr5:22574052	8.96e-18
LOC_Os04g30800.2	Chr4:18414314	LOC_Os05g45310.1	Chr5:26288908	1.54e-116
LOC_Os04g30860.1	Chr4:18437819	LOC_Os03g21310.1	Chr3:12190565	0
LOC_Os04g31090.1	Chr4:18589673	LOC_Os04g31340.1	Chr4:18746901	3.73e-28
LOC_Os04g31210.1	Chr4:18675970	LOC_Os12g07270.1	Chr12:3573433	4.54e-63
LOC_Os04g32570.1	Chr4:19608390	LOC_Os01g65370.1	Chr1:37932350	2.25e-32
LOC_Os04g32710.1	Chr4:19712823	LOC_Os02g27769.1	Chr2:16445789	1.6e-27
LOC_Os04g32870.1	Chr4:19849118	LOC_Os02g34700.1	Chr2:20816101	9e-97
LOC_Os04g33250.1	Chr4:20114964	LOC_Os05g27980.1	Chr5:16327595	3.2e-19
LOC_Os04g33360.1	Chr4:20200072	LOC_Os02g41954.1	Chr2:25199386	1.21e-46
LOC_Os04g33400.1	Chr4:20236216	LOC_Os07g18510.1	Chr7:10953970	8.36e-45
LOC_Os04g33540.1	Chr4:20286090	LOC_Os07g40780.1	Chr7:24438591	5.01e-24
LOC_Os04g33620.1	Chr4:20364171	LOC_Os10g30210.1	Chr10:15697971	2.41e-38
LOC_Os04g34220.1	Chr4:20728817	LOC_Os04g49220.1	Chr4:29348780	2.9e-26
LOC_Os04g34460.1	Chr4:20873336	LOC_Os03g49720.1	Chr3:28304985	1.21e-12
LOC_Os04g34490.1	Chr4:20882277	LOC_Os06g01966.1	Chr6:543057	3.41e-108
LOC_Os04g34590.1	Chr4:20925887	LOC_Os03g05440.1	Chr3:2685557	2.24e-19
LOC_Os04g34640.1	Chr4:20957185	LOC_Os01g04950.1	Chr1:2294510	8.66e-36
LOC_Os04g34670.1	Chr4:20967161	LOC_Os07g31340.1	Chr7:18555542	8.05e-51
LOC_Os04g34699.1	Chr4:20991345	LOC_Os12g44190.1	Chr12:27412212	1.07e-16
LOC_Os04g35280.1	Chr4:21451493	LOC_Os02g34560.1	Chr2:20717887	0
LOC_Os04g35305.1	Chr4:21468980	LOC_Os09g15800.1	Chr9:9647717	6.96e-24
LOC_Os04g35510.1	Chr4:21609373	LOC_Os02g53520.1	Chr2:32731189	2.06e-24
LOC_Os04g35620.1	Chr4:21706459	LOC_Os09g21780.1	Chr9:13185203	2.44e-29
LOC_Os04g35650.1	Chr4:21725300	LOC_Os02g07050.1	Chr2:3614624	1.17e-39
LOC_Os04g35690.1	Chr4:21750917	LOC_Os07g06710.1	Chr7:3270360	7.5e-29
LOC_Os04g36800.1	Chr4:22216909	LOC_Os06g09630.1	Chr6:4897179	0
LOC_Os04g37440.1	Chr4:22312254	LOC_Os06g03710.1	Chr6:1465499	3.97e-21
LOC_Os04g37820.1	Chr4:22481487	LOC_Os02g36810.1	Chr2:22202698	0
LOC_Os04g37904.1	Chr4:22534358	LOC_Os04g52000.1	Chr4:30875218	4.56e-115
LOC_Os04g38270.1	Chr4:22773468	LOC_Os02g10020.1	Chr2:5209234	6.47e-29
LOC_Os04g38410.1	Chr4:22835896	LOC_Os02g52650.1	Chr2:32199522	4.08e-45
LOC_Os04g38430.2	Chr4:22848936	LOC_Os06g01966.1	Chr6:543057	1.89e-109
LOC_Os04g39000.1	Chr4:23163348	LOC_Os04g40130.1	Chr4:23882661	5.47e-16
LOC_Os04g39130.1	Chr4:23272614	LOC_Os06g12800.1	Chr6:6995343	1.26e-85
LOC_Os04g39180.1	Chr4:23294062	LOC_Os01g14932.1	Chr1:8367184	3.37e-61
LOC_Os04g39200.1	Chr4:23311987	LOC_Os06g46990.1	Chr6:28495278	7.5e-28
LOC_Os04g39330.1	Chr4:23413038	LOC_Os11g02740.1	Chr11:889142	2.6e-12
LOC_Os04g39330.1	Chr4:23413038	LOC_Os12g02710.1	Chr12:947047	3.3e-13
LOC_Os04g39340.1	Chr4:23417023	LOC_Os08g34120.1	Chr8:21393400	5.55e-12
LOC_Os04g39460.1	Chr4:23506845	LOC_Os01g57870.2	Chr1:33460254	0
LOC_Os04g40010.1	Chr4:23815413	LOC_Os04g40130.1	Chr4:23882661	2.6e-28
LOC_Os04g40200.1	Chr4:23919033	LOC_Os03g07370.1	Chr3:3744427	6.28e-24
LOC_Os04g40750.1	Chr4:24187919	LOC_Os07g49000.1	Chr7:29338447	2.67e-45
LOC_Os04g40790.1	Chr4:24202313	LOC_Os02g38410.1	Chr2:23228772	3.34e-21
LOC_Os04g40830.1	Chr4:24229225	LOC_Os05g05700.1	Chr5:2834136	5.2e-11
LOC_Os04g40890.1	Chr4:24272538	LOC_Os11g47800.1	Chr11:28820765	7.33e-15
LOC_Os04g41060.1	Chr4:24359394	LOC_Os05g10670.1	Chr5:5846045	2.21e-12
LOC_Os04g41120.1	Chr4:24389132	LOC_Os10g26070.1	Chr10:13501851	6.37e-125
LOC_Os04g41350.1	Chr4:24534461	LOC_Os11g09020.1	Chr11:4799114	2.16e-149
LOC_Os04g41370.1	Chr4:24538462	LOC_Os05g41290.1	Chr5:24184447	1.48e-80
LOC_Os04g41380.1	Chr4:24541955	LOC_Os01g58520.1	Chr1:33816618	1.58e-114
LOC_Os04g41560.2	Chr4:24647901	LOC_Os06g05890.1	Chr6:2695460	3.58e-40
LOC_Os04g41930.1	Chr4:24844183	LOC_Os06g40440.1	Chr6:24089903	5.14e-52
LOC_Os04g41960.1	Chr4:24858040	LOC_Os12g12470.1	Chr12:6869983	1.38e-162
LOC_Os04g42110.1	Chr4:24932085	LOC_Os03g05730.1	Chr3:2852293	1.57e-134
LOC_Os04g42110.1	Chr4:24932085	LOC_Os10g30580.1	Chr10:15911404	1.67e-134
LOC_Os04g42451.1	Chr4:25121049	LOC_Os03g03660.1	Chr3:1625098	1.34e-16
LOC_Os04g42460.1	Chr4:25123382	LOC_Os04g43324.1	Chr4:25627113	4.19e-14
LOC_Os04g42580.1	Chr4:25187851	LOC_Os04g31700.1	Chr4:18987393	0
LOC_Os04g42700.1	Chr4:25253589	LOC_Os07g05740.2	Chr7:2757224	0
LOC_Os04g42830.1	Chr4:25346878	LOC_Os06g49660.1	Chr6:30051702	2.5e-140
LOC_Os04g43130.1	Chr4:25526675	LOC_Os02g56880.1	Chr2:34862547	0
LOC_Os04g43160.1	Chr4:25548378	LOC_Os06g40440.1	Chr6:24089903	1.22e-33
LOC_Os04g43340.1	Chr4:25631835	LOC_Os05g41290.1	Chr5:24184447	8.82e-142
LOC_Os04g43370.1	Chr4:25646120	LOC_Os03g28090.1	Chr3:16151224	6.27e-82
LOC_Os04g43916.1	Chr4:26023936	LOC_Os07g19530.1	Chr7:11551089	1.62e-43
LOC_Os04g44170.1	Chr4:26148260	LOC_Os09g37270.1	Chr9:21525950	8.49e-13
LOC_Os04g44260.1	Chr4:26218187	LOC_Os02g48290.1	Chr2:29550948	2.74e-41
LOC_Os04g44460.1	Chr4:26320449	LOC_Os12g04320.1	Chr12:1830783	4.01e-110
LOC_Os04g44730.1	Chr4:26498847	LOC_Os10g35480.1	Chr10:18986705	1.62e-180
LOC_Os04g45630.1	Chr4:26988345	LOC_Os10g36848.1	Chr10:19728254	4.3e-16
LOC_Os04g45990.1	Chr4:27244079	LOC_Os09g19830.1	Chr9:11869807	1.44e-147
LOC_Os04g46260.1	Chr4:27416178	LOC_Os09g37260.1	Chr9:21524369	2e-16
LOC_Os04g46270.1	Chr4:27420214	LOC_Os02g09610.1	Chr2:4942762	9.02e-39
LOC_Os04g46620.1	Chr4:27638052	LOC_Os06g47320.1	Chr6:28682052	9.48e-104
LOC_Os04g46870.1	Chr4:27772027	LOC_Os04g35130.1	Chr4:21349784	4.72e-13
LOC_Os04g46894.1	Chr4:27799654	LOC_Os02g44380.2	Chr2:26867009	0
LOC_Os04g47020.3	Chr4:27868084	LOC_Os09g39560.1	Chr9:22707623	3.41e-77
LOC_Os04g47110.1	Chr4:27980869	LOC_Os03g58590.1	Chr3:33363986	8.89e-24
LOC_Os04g47190.2	Chr4:28026451	LOC_Os03g01600.1	Chr3:375276	6.15e-179
LOC_Os04g47360.1	Chr4:28108757	LOC_Os06g51410.1	Chr6:31136652	6.03e-47
LOC_Os04g47570.1	Chr4:28213207	LOC_Os04g41510.1	Chr4:24615554	6.89e-43
LOC_Os04g48370.1	Chr4:28840501	LOC_Os02g05880.1	Chr2:2904357	4.17e-19
LOC_Os04g48530.1	Chr4:28929773	LOC_Os01g43460.2	Chr1:24861584	5.73e-161
LOC_Os04g48600.1	Chr4:28964812	LOC_Os09g31458.1	Chr9:18957647	1.66e-22
LOC_Os04g48700.1	Chr4:29032369	LOC_Os07g44190.1	Chr7:26406640	1.82e-102
LOC_Os04g48930.4	Chr4:29178862	LOC_Os04g36720.1	Chr4:22182599	3.99e-92
LOC_Os04g49460.1	Chr4:29507627	LOC_Os06g22290.1	Chr6:12931779	2.78e-85
LOC_Os04g49480.1	Chr4:29513879	LOC_Os06g22290.1	Chr6:12931779	4e-29
LOC_Os04g49690.1	Chr4:29636070	LOC_Os05g25350.1	Chr5:14716606	0
LOC_Os04g49710.1	Chr4:29651808	LOC_Os06g43510.2	Chr6:26155404	7.88e-23
LOC_Os04g50040.1	Chr4:29849841	LOC_Os04g40520.1	Chr4:24068037	7.29e-11
LOC_Os04g50060.1	Chr4:29857542	LOC_Os01g62460.2	Chr1:36158218	0
LOC_Os04g50212.1	Chr4:29973306	LOC_Os11g04380.1	Chr11:1818916	4.17e-43
LOC_Os04g50850.1	Chr4:30075418	LOC_Os06g10670.1	Chr6:5569910	6.08e-35
LOC_Os04g51100.1	Chr4:30264207	LOC_Os02g55630.1	Chr2:34071028	3.64e-137
LOC_Os04g51140.2	Chr4:30284968	LOC_Os09g27070.1	Chr9:16470982	6.21e-18
LOC_Os04g51300.1	Chr4:30385512	LOC_Os08g43560.1	Chr8:27555026	1.23e-13
LOC_Os04g51796.2	Chr4:30697527	LOC_Os08g40790.1	Chr8:25799137	4.72e-35
LOC_Os04g51830.1	Chr4:30734183	LOC_Os01g20160.1	Chr1:11458955	4.48e-117
LOC_Os04g51970.2	Chr4:30852287	LOC_Os09g38690.1	Chr9:22239440	9.18e-150
LOC_Os04g52030.1	Chr4:30904539	LOC_Os08g12680.1	Chr8:7488653	3.29e-162
LOC_Os04g52510.1	Chr4:31223396	LOC_Os03g11350.1	Chr3:5848899	3.01e-37
LOC_Os04g52690.2	Chr4:31364043	LOC_Os03g05730.1	Chr3:2852293	8.76e-46
LOC_Os04g52790.1	Chr4:31432434	LOC_Os10g36680.1	Chr10:19616304	7.52e-37
LOC_Os04g52850.1	Chr4:31474374	LOC_Os04g57480.1	Chr4:34201021	7.88e-18
LOC_Os04g53150.1	Chr4:31652863	LOC_Os01g62584.1	Chr1:36230482	1.17e-42
LOC_Os04g53200.1	Chr4:31678907	LOC_Os03g18940.1	Chr3:10606874	6.1e-66
LOC_Os04g53330.2	Chr4:31764133	LOC_Os04g50790.1	Chr4:30047180	2.76e-117
LOC_Os04g53612.1	Chr4:31959526	LOC_Os04g52520.2	Chr4:31226045	1.04e-69
LOC_Os04g53620.1	Chr4:31962541	LOC_Os02g06640.1	Chr2:3340311	0
LOC_Os04g53620.1	Chr4:31962541	LOC_Os06g46770.1	Chr6:28401731	0
LOC_Os04g53630.1	Chr4:31966462	LOC_Os04g35610.1	Chr4:21703600	5.6e-11
LOC_Os04g53710.1	Chr4:32008449	LOC_Os02g43660.1	Chr2:26343570	2.83e-23
LOC_Os04g54090.1	Chr4:32234697	LOC_Os01g10470.1	Chr1:5540629	5.25e-22
LOC_Os04g54100.1	Chr4:32235313	LOC_Os03g20850.1	Chr3:11805189	1.36e-50
LOC_Os04g54390.1	Chr4:32362968	LOC_Os01g03740.1	Chr1:1562612	2.71e-101
LOC_Os04g54420.1	Chr4:32378706	LOC_Os11g03570.1	Chr11:1381785	1.67e-95
LOC_Os04g54510.1	Chr4:32424166	LOC_Os02g51450.2	Chr2:31520983	1.93e-43
LOC_Os04g55190.1	Chr4:32807870	LOC_Os02g11780.1	Chr2:6083116	2.19e-29
LOC_Os04g55280.1	Chr4:32864950	LOC_Os01g63880.1	Chr1:37065393	0
LOC_Os04g55290.2	Chr4:32868115	LOC_Os01g63890.1	Chr1:37069394	4.55e-107
LOC_Os04g55660.1	Chr4:33132306	LOC_Os01g61570.1	Chr1:35605705	9.96e-28
LOC_Os04g55780.1	Chr4:33206415	LOC_Os04g58100.1	Chr4:34601221	4.53e-64
LOC_Os04g55840.1	Chr4:33245194	LOC_Os08g42540.1	Chr8:26882955	7.49e-27
LOC_Os04g56060.1	Chr4:33386622	LOC_Os06g47820.1	Chr6:28941271	1.24e-166
LOC_Os04g56070.1	Chr4:33394485	LOC_Os01g16190.1	Chr1:9166353	4.27e-37
LOC_Os04g56240.1	Chr4:33530075	LOC_Os02g52830.1	Chr2:32299774	2.43e-148
LOC_Os04g56330.1	Chr4:33580318	LOC_Os08g45010.1	Chr8:28250419	2.18e-108
LOC_Os04g56430.1	Chr4:33641292	LOC_Os04g25650.1	Chr4:14863453	2.16e-85
LOC_Os04g56440.1	Chr4:33645077	LOC_Os09g10710.1	Chr9:5836661	5.86e-87
LOC_Os04g57640.1	Chr4:34314086	LOC_Os10g42710.1	Chr10:23035339	4.68e-67
LOC_Os04g57870.1	Chr4:34457067	LOC_Os06g51330.1	Chr6:31083106	3.48e-68
LOC_Os04g58040.1	Chr4:34566792	LOC_Os05g03174.2	Chr5:1278891	8.33e-16
LOC_Os04g58130.1	Chr4:34613664	LOC_Os10g35200.1	Chr10:18798725	3.45e-50
LOC_Os04g58310.1	Chr4:34706681	LOC_Os10g35630.1	Chr10:19053652	1.32e-30
LOC_Os04g58340.1	Chr4:34724306	LOC_Os03g60340.1	Chr3:34311081	9.22e-49
LOC_Os04g58400.1	Chr4:34743472	LOC_Os08g05490.1	Chr8:2924193	9.22e-91
LOC_Os04g58420.1	Chr4:34761220	LOC_Os11g07912.1	Chr11:4086132	7.26e-57
LOC_Os04g58564.2	Chr4:34820545	LOC_Os04g57810.2	Chr4:34423701	1e-180
LOC_Os04g58590.1	Chr4:34832040	LOC_Os06g38980.1	Chr6:23135703	5.26e-29
LOC_Os04g58800.1	Chr4:34975646	LOC_Os09g12570.1	Chr9:7205126	3.92e-90
LOC_Os04g59030.1	Chr4:35114846	LOC_Os08g44660.1	Chr8:28077528	6.83e-12
LOC_Os04g59120.1	Chr4:35167699	LOC_Os04g34530.1	Chr4:20897565	3.34e-110
LOC_Os04g59300.1	Chr4:35264723	LOC_Os09g20684.1	Chr9:12454365	3.03e-45
LOC_Os04g59370.1	Chr4:35287781	LOC_Os06g47600.1	Chr6:28825830	1.87e-76
LOC_Os04g59600.1	Chr4:35439339	LOC_Os02g17360.1	Chr2:9981497	3.45e-130
LOC_Os05g00992.1	Chr5:10947	LOC_Os03g23960.1	Chr3:13602837	4.87e-55
LOC_Os05g00994.1	Chr5:13697	LOC_Os01g66170.1	Chr1:38436842	9.26e-15
LOC_Os05g01050.3	Chr5:71040	LOC_Os01g13700.1	Chr1:7670066	7.86e-57
LOC_Os05g01240.1	Chr5:160686	LOC_Os02g31290.1	Chr2:18769719	0
LOC_Os05g01256.2	Chr5:178801	LOC_Os08g42470.1	Chr8:26841064	6.04e-54
LOC_Os05g01480.1	Chr5:284970	LOC_Os03g62600.1	Chr3:35432729	9.49e-109
LOC_Os05g01520.1	Chr5:304131	LOC_Os01g48790.1	Chr1:27983688	9.4e-85
LOC_Os05g01540.1	Chr5:316949	LOC_Os08g04440.1	Chr8:2173391	1.27e-13
LOC_Os05g01635.1	Chr5:375945	LOC_Os01g08120.1	Chr1:3927450	3.59e-80
LOC_Os05g01675.1	Chr5:406167	LOC_Os04g16760.1	Chr4:9128391	0
LOC_Os05g02100.1	Chr5:626733	LOC_Os01g14170.1	Chr1:7940376	9.85e-11
LOC_Os05g02210.1	Chr5:694389	LOC_Os09g15800.1	Chr9:9647717	6.1e-126
LOC_Os05g02470.1	Chr5:845507	LOC_Os06g06660.1	Chr6:3128079	1.83e-11
LOC_Os05g02590.1	Chr5:903472	LOC_Os03g47860.1	Chr3:27208712	6.44e-136
LOC_Os05g02820.1	Chr5:1013986	LOC_Os04g50204.1	Chr4:29964977	2.94e-102
LOC_Os05g02940.1	Chr5:1083905	LOC_Os03g17310.1	Chr3:9632645	0
LOC_Os05g03080.1	Chr5:1204642	LOC_Os03g21310.1	Chr3:12190565	0
LOC_Os05g03450.1	Chr5:1454720	LOC_Os06g17490.1	Chr6:10146841	1.99e-45
LOC_Os05g03610.1	Chr5:1535708	LOC_Os07g49330.1	Chr7:29545825	0
LOC_Os05g03810.1	Chr5:1695247	LOC_Os08g31980.1	Chr8:19830328	2.19e-147
LOC_Os05g03870.1	Chr5:1720445	LOC_Os07g46760.1	Chr7:27945178	1.35e-15
LOC_Os05g03900.1	Chr5:1743366	LOC_Os03g53050.1	Chr3:30422191	4.74e-14
LOC_Os05g04080.1	Chr5:1838168	LOC_Os04g37680.1	Chr4:22411902	1.35e-23
LOC_Os05g04120.1	Chr5:1846097	LOC_Os12g37530.2	Chr12:23030653	3.37e-171
LOC_Os05g04140.1	Chr5:1851536	LOC_Os04g36820.1	Chr4:22229872	9.24e-19
LOC_Os05g04160.1	Chr5:1864582	LOC_Os01g57410.3	Chr1:33182589	2.73e-76
LOC_Os05g04180.1	Chr5:1885038	LOC_Os01g37600.1	Chr1:21041870	7.13e-15
LOC_Os05g04190.2	Chr5:1889836	LOC_Os01g07410.1	Chr1:3511835	3.74e-47
LOC_Os05g04240.1	Chr5:1931890	LOC_Os05g06710.1	Chr5:3492616	4.39e-99
LOC_Os05g04460.1	Chr5:2053474	LOC_Os02g42150.1	Chr2:25348221	2.08e-53
LOC_Os05g04570.1	Chr5:2129252	LOC_Os02g13190.1	Chr2:7026617	2.78e-43
LOC_Os05g04610.1	Chr5:2168980	LOC_Os01g18670.1	Chr1:10515723	5.67e-145
LOC_Os05g04710.1	Chr5:2222585	LOC_Os12g42660.1	Chr12:26507440	5.18e-62
LOC_Os05g04720.1	Chr5:2226421	LOC_Os10g02760.1	Chr10:1085169	5.03e-26
LOC_Os05g04760.1	Chr5:2253694	LOC_Os11g06700.1	Chr11:3266129	1.28e-36
LOC_Os05g04870.1	Chr5:2345388	LOC_Os03g16210.1	Chr3:8938348	3.72e-29
LOC_Os05g04990.1	Chr5:2417277	LOC_Os02g39790.2	Chr2:24045246	9.45e-75
LOC_Os05g05180.2	Chr5:2522903	LOC_Os07g40290.1	Chr7:24149649	1.89e-98
LOC_Os05g05210.2	Chr5:2536554	LOC_Os06g44370.1	Chr6:26778838	1.2e-17
LOC_Os05g05280.1	Chr5:2598338	LOC_Os02g57460.1	Chr2:35216213	1.05e-14
LOC_Os05g05460.1	Chr5:2716143	LOC_Os06g40720.1	Chr6:24273302	3.54e-53
LOC_Os05g05470.1	Chr5:2718697	LOC_Os06g34690.1	Chr6:20158641	2.63e-64
LOC_Os05g05590.1	Chr5:2777359	LOC_Os07g47100.2	Chr7:28164412	0
LOC_Os05g05640.1	Chr5:2803691	LOC_Os02g33380.1	Chr2:19834281	1.14e-35
LOC_Os05g05800.1	Chr5:2892496	LOC_Os04g32460.2	Chr4:19454785	0
LOC_Os05g05820.1	Chr5:2916001	LOC_Os01g03490.1	Chr1:1404155	8.74e-23
LOC_Os05g05830.1	Chr5:2925770	LOC_Os02g02850.1	Chr2:1086158	1.13e-140
LOC_Os05g05920.1	Chr5:2967576	LOC_Os03g22470.1	Chr3:12871629	4.9e-90
LOC_Os05g05950.1	Chr5:2973686	LOC_Os03g61890.1	Chr3:35084772	0
LOC_Os05g05970.1	Chr5:2985007	LOC_Os07g05900.1	Chr7:2839476	2.07e-16
LOC_Os05g06110.1	Chr5:3050776	LOC_Os06g44890.1	Chr6:27135555	0
LOC_Os05g06120.1	Chr5:3057861	LOC_Os01g03520.1	Chr1:1421693	2.97e-70
LOC_Os05g06150.1	Chr5:3083807	LOC_Os06g41040.1	Chr6:24510255	8.27e-13
LOC_Os05g06160.1	Chr5:3091621	LOC_Os08g31980.1	Chr8:19830328	7.67e-105
LOC_Os05g06190.1	Chr5:3105740	LOC_Os01g18670.1	Chr1:10515723	1.44e-27
LOC_Os05g06240.1	Chr5:3156545	LOC_Os03g50810.1	Chr3:29015978	2.05e-42
LOC_Os05g06250.1	Chr5:3178876	LOC_Os12g02720.1	Chr12:954452	2.54e-13
LOC_Os05g06740.1	Chr5:3515604	LOC_Os01g48790.1	Chr1:27983688	7.74e-15
LOC_Os05g06780.1	Chr5:3539563	LOC_Os04g33920.1	Chr4:20543121	2.01e-49
LOC_Os05g06840.1	Chr5:3580569	LOC_Os08g36330.1	Chr8:22888647	1.33e-54
LOC_Os05g07050.1	Chr5:3704179	LOC_Os06g07080.1	Chr6:3363867	0
LOC_Os05g07080.1	Chr5:3726497	LOC_Os01g06240.1	Chr1:2962422	0
LOC_Os05g07140.1	Chr5:3772400	LOC_Os06g09310.1	Chr6:4678838	1.28e-22
LOC_Os05g07210.1	Chr5:3807974	LOC_Os05g10940.1	Chr5:6090801	2.93e-60
LOC_Os05g07250.1	Chr5:3837122	LOC_Os07g41330.1	Chr7:24759382	1.89e-76
LOC_Os05g07650.1	Chr5:4107109	LOC_Os02g49050.1	Chr2:29984554	0
LOC_Os05g07830.1	Chr5:4222556	LOC_Os04g25360.1	Chr4:14675326	1.47e-43
LOC_Os05g07830.1	Chr5:4222556	LOC_Os04g25990.1	Chr4:15122939	1.79e-43
LOC_Os05g07980.1	Chr5:4317497	LOC_Os03g20530.1	Chr3:11629370	6.15e-18
LOC_Os05g08100.1	Chr5:4413433	LOC_Os05g39850.1	Chr5:23419593	1.81e-34
LOC_Os05g08110.1	Chr5:4415782	LOC_Os05g32710.1	Chr5:19154970	4.13e-32
LOC_Os05g08360.1	Chr5:4559242	LOC_Os02g57590.1	Chr2:35271587	0
LOC_Os05g08380.1	Chr5:4575214	LOC_Os01g61760.1	Chr1:35721021	7.03e-11
LOC_Os05g08400.1	Chr5:4581331	LOC_Os02g58440.1	Chr2:35738982	4.62e-37
LOC_Os05g08490.1	Chr5:4635440	LOC_Os01g08110.1	Chr1:3924363	2.44e-81
LOC_Os05g08510.1	Chr5:4644190	LOC_Os01g08110.1	Chr1:3924363	3.56e-63
LOC_Os05g08590.1	Chr5:4702929	LOC_Os01g64960.1	Chr1:37696778	4.09e-19
LOC_Os05g08810.1	Chr5:4854173	LOC_Os11g10420.1	Chr11:5653203	6.65e-28
LOC_Os05g08960.1	Chr5:4958259	LOC_Os07g07240.2	Chr7:3586107	8.43e-112
LOC_Os05g09050.1	Chr5:5025091	LOC_Os10g39520.1	Chr10:21109457	9.76e-122
LOC_Os05g09490.1	Chr5:5333726	LOC_Os06g04800.1	Chr6:2091205	8.64e-25
LOC_Os05g09510.1	Chr5:5351970	LOC_Os03g29370.1	Chr3:16723110	2.25e-32
LOC_Os05g09530.1	Chr5:5388454	LOC_Os02g27360.1	Chr2:16114897	2.17e-38
LOC_Os05g09590.1	Chr5:5417150	LOC_Os01g45250.1	Chr1:25681570	1.5e-33
LOC_Os05g09650.1	Chr5:5450104	LOC_Os04g57790.1	Chr4:34413441	1.33e-170
LOC_Os05g09700.1	Chr5:5470805	LOC_Os05g08420.1	Chr5:4593197	8.54e-24
LOC_Os05g10580.1	Chr5:5756504	LOC_Os01g27150.1	Chr1:15130857	7.03e-54
LOC_Os05g10640.1	Chr5:5798384	LOC_Os09g14530.1	Chr9:8594721	8.47e-167
LOC_Os05g10730.1	Chr5:5907893	LOC_Os06g06440.1	Chr6:3001105	0
LOC_Os05g10770.1	Chr5:5940137	LOC_Os10g42690.1	Chr10:23025714	2.93e-65
LOC_Os05g11190.1	Chr5:6316889	LOC_Os12g02530.2	Chr12:861131	3.84e-19
LOC_Os05g11240.1	Chr5:6344920	LOC_Os10g35800.1	Chr10:19146523	1.63e-30
LOC_Os05g11360.1	Chr5:6416527	LOC_Os03g17000.3	Chr3:9445447	1.25e-49
LOC_Os05g11370.1	Chr5:6419463	LOC_Os05g09000.1	Chr5:4983551	5.93e-93
LOC_Os05g11470.1	Chr5:6489891	LOC_Os07g49100.1	Chr7:29388041	9.56e-21
LOC_Os05g11700.1	Chr5:6647138	LOC_Os03g10420.1	Chr3:5304975	1.48e-29
LOC_Os05g11720.1	Chr5:6652760	LOC_Os01g53130.2	Chr1:30524993	3.5e-32
LOC_Os05g11770.1	Chr5:6678208	LOC_Os12g41380.1	Chr12:25632436	3.83e-34
LOC_Os05g11920.1	Chr5:6791923	LOC_Os04g35480.1	Chr4:21591640	6.43e-13
LOC_Os05g12040.1	Chr5:6882663	LOC_Os11g32240.1	Chr11:19048313	0
LOC_Os05g12130.1	Chr5:6933857	LOC_Os05g38190.2	Chr5:22397889	2.06e-27
LOC_Os05g12490.1	Chr5:7171178	LOC_Os07g39280.1	Chr7:23511899	4.87e-95
LOC_Os05g12560.1	Chr5:7207650	LOC_Os03g50050.1	Chr3:28556750	8.43e-45
LOC_Os05g12710.1	Chr5:7298636	LOC_Os01g19820.3	Chr1:11245253	6.23e-31
LOC_Os05g13320.1	Chr5:7378648	LOC_Os01g12680.1	Chr1:6990871	0
LOC_Os05g13330.1	Chr5:7398476	LOC_Os10g38030.1	Chr10:20365322	5.28e-145
LOC_Os05g13430.1	Chr5:7450729	LOC_Os05g50300.1	Chr5:28829948	1.19e-25
LOC_Os05g13440.1	Chr5:7455467	LOC_Os01g54670.1	Chr1:31453332	3.73e-115
LOC_Os05g13490.1	Chr5:7478022	LOC_Os01g53240.1	Chr1:30589859	1.87e-60
LOC_Os05g13520.1	Chr5:7492685	LOC_Os04g44610.1	Chr4:26395912	0
LOC_Os05g13580.1	Chr5:7533633	LOC_Os01g04330.1	Chr1:1930994	3.12e-48
LOC_Os05g13680.1	Chr5:7580496	LOC_Os04g42880.1	Chr4:25374638	4.66e-25
LOC_Os05g13770.1	Chr5:7630178	LOC_Os04g44910.1	Chr4:26576092	3.95e-161
LOC_Os05g14030.1	Chr5:7837222	LOC_Os01g04230.1	Chr1:1867936	1.1e-29
LOC_Os05g14040.1	Chr5:7849847	LOC_Os04g02500.2	Chr4:906374	3.64e-27
LOC_Os05g14150.1	Chr5:7906779	LOC_Os05g46510.1	Chr5:26940098	2.09e-24
LOC_Os05g14220.1	Chr5:7973016	LOC_Os12g41490.1	Chr12:25699763	4.89e-77
LOC_Os05g14370.1	Chr5:8086892	LOC_Os12g02450.1	Chr12:824302	6.25e-61
LOC_Os05g14500.1	Chr5:8195720	LOC_Os09g14530.1	Chr9:8594721	1.21e-173
LOC_Os05g14570.1	Chr5:8301022	LOC_Os01g51450.1	Chr1:29580715	1.59e-15
LOC_Os05g14580.1	Chr5:8304718	LOC_Os07g39270.2	Chr7:23507425	1.43e-29
LOC_Os05g14800.1	Chr5:8407317	LOC_Os02g04730.1	Chr2:2148473	1.42e-136
LOC_Os05g15170.1	Chr5:8613257	LOC_Os02g15100.1	Chr2:8411434	2.4e-24
LOC_Os05g15520.1	Chr5:8777954	LOC_Os01g13700.1	Chr1:7670066	1.69e-78
LOC_Os05g15530.1	Chr5:8785448	LOC_Os03g24460.2	Chr3:13941344	6.59e-14
LOC_Os05g15630.1	Chr5:8846586	LOC_Os12g41690.1	Chr12:25807626	5.5e-19
LOC_Os05g15690.1	Chr5:8870360	LOC_Os04g46630.1	Chr4:27645595	0
LOC_Os05g15720.1	Chr5:8879120	LOC_Os12g37980.1	Chr12:23337900	0
LOC_Os05g16160.1	Chr5:9137917	LOC_Os02g57480.1	Chr2:35222052	1.52e-44
LOC_Os05g16300.1	Chr5:9232254	LOC_Os03g16060.1	Chr3:8851332	2.25e-143
LOC_Os05g16320.1	Chr5:9245827	LOC_Os01g12400.2	Chr1:6774200	3.4e-20
LOC_Os05g16360.1	Chr5:9265716	LOC_Os03g43760.1	Chr3:24476011	9.22e-107
LOC_Os05g16460.1	Chr5:9345496	LOC_Os10g41580.1	Chr10:22373186	4.38e-31
LOC_Os05g16630.1	Chr5:9432375	LOC_Os11g39140.1	Chr11:23295112	1.01e-165
LOC_Os05g16640.1	Chr5:9438726	LOC_Os07g48690.1	Chr7:29162416	6.92e-12
LOC_Os05g16660.2	Chr5:9448800	LOC_Os02g11060.1	Chr2:5924720	3.25e-39
LOC_Os05g16750.1	Chr5:9538080	LOC_Os05g29740.1	Chr5:17199645	3.44e-12
LOC_Os05g16900.1	Chr5:9626310	LOC_Os01g08220.1	Chr1:4003659	3.31e-25
LOC_Os05g17990.1	Chr5:10337154	LOC_Os02g42530.1	Chr2:25569174	7.79e-174
LOC_Os05g18280.1	Chr5:10526854	LOC_Os04g52830.2	Chr4:31458944	1.47e-26
LOC_Os05g18604.3	Chr5:10774611	LOC_Os01g06490.1	Chr1:3054465	0
LOC_Os05g18730.1	Chr5:10847748	LOC_Os09g35720.1	Chr9:20541751	3.6e-117
LOC_Os05g18750.1	Chr5:10865366	LOC_Os01g41030.1	Chr1:23234635	3.22e-166
LOC_Os05g18770.1	Chr5:10883363	LOC_Os01g16220.1	Chr1:9179212	2.17e-96
LOC_Os05g18790.1	Chr5:10914251	LOC_Os03g01222.1	Chr3:144603	6.98e-13
LOC_Os05g18800.1	Chr5:10918780	LOC_Os08g39170.1	Chr8:24734910	1.05e-11
LOC_Os05g18850.1	Chr5:10945615	LOC_Os04g43050.1	Chr4:25474093	4.13e-28
LOC_Os05g18950.1	Chr5:11000428	LOC_Os03g07234.1	Chr3:3700039	2.57e-11
LOC_Os05g19040.1	Chr5:11049078	LOC_Os03g63110.1	Chr3:35673283	6.98e-49
LOC_Os05g19150.1	Chr5:11114500	LOC_Os01g15120.1	Chr1:8486472	1.28e-139
LOC_Os05g19270.1	Chr5:11189415	LOC_Os09g24220.1	Chr9:14378100	1.61e-57
LOC_Os05g19380.1	Chr5:11253553	LOC_Os07g40120.1	Chr7:24071181	4.98e-157
LOC_Os05g19390.1	Chr5:11261810	LOC_Os06g05920.1	Chr6:2710262	1.75e-68
LOC_Os05g19500.1	Chr5:11335063	LOC_Os12g42200.1	Chr12:26172871	0
LOC_Os05g19620.1	Chr5:11431398	LOC_Os05g04540.1	Chr5:2111253	5.76e-72
LOC_Os05g19630.2	Chr5:11436297	LOC_Os11g43600.1	Chr11:26306075	9.63e-76
LOC_Os05g19910.1	Chr5:11609440	LOC_Os01g18744.1	Chr1:10561328	7.65e-160
LOC_Os05g19954.1	Chr5:11647790	LOC_Os12g09290.1	Chr12:4863260	3.33e-16
LOC_Os05g20020.1	Chr5:11699752	LOC_Os01g19170.1	Chr1:10830045	2.42e-176
LOC_Os05g20030.1	Chr5:11710833	LOC_Os05g50160.1	Chr5:28743375	3.29e-37
LOC_Os05g20050.1	Chr5:11723480	LOC_Os05g44070.1	Chr5:25625102	1.81e-102
LOC_Os05g20050.1	Chr5:11723480	LOC_Os06g35814.1	Chr6:20896027	2.43e-102
LOC_Os05g20930.1	Chr5:12308058	LOC_Os07g01180.1	Chr7:109286	1.34e-30
LOC_Os05g21140.1	Chr5:12438491	LOC_Os02g14090.1	Chr2:7690242	8.8e-22
LOC_Os05g21180.1	Chr5:12453243	LOC_Os01g63060.1	Chr1:36540147	1.63e-169
LOC_Os05g22260.1	Chr5:12601125	LOC_Os07g44970.1	Chr7:26819292	1.53e-11
LOC_Os05g22600.1	Chr5:12825433	LOC_Os12g36770.2	Chr12:22530214	7.5e-35
LOC_Os05g22630.1	Chr5:12844318	LOC_Os12g03350.1	Chr12:1302340	1.4e-28
LOC_Os05g22800.1	Chr5:12933093	LOC_Os04g05050.1	Chr4:2480533	3.36e-133
LOC_Os05g22830.1	Chr5:12953646	LOC_Os04g16830.1	Chr4:9190922	1.33e-21
LOC_Os05g22860.1	Chr5:12979247	LOC_Os03g44484.1	Chr3:25033523	5.34e-30
LOC_Os05g22870.1	Chr5:12989680	LOC_Os06g05920.1	Chr6:2710262	1.38e-33
LOC_Os05g22940.1	Chr5:13064171	LOC_Os12g41250.1	Chr12:25576455	4.71e-62
LOC_Os05g22960.1	Chr5:13090681	LOC_Os11g34840.1	Chr11:20416543	4.06e-60
LOC_Os05g22970.1	Chr5:13094169	LOC_Os02g17920.1	Chr2:10378455	2.24e-13
LOC_Os05g23240.1	Chr5:13260995	LOC_Os09g01640.1	Chr9:456236	3.78e-71
LOC_Os05g23320.2	Chr5:13308707	LOC_Os02g38970.1	Chr2:23544805	0
LOC_Os05g23350.1	Chr5:13327998	LOC_Os01g04290.1	Chr1:1906978	0
LOC_Os05g23470.1	Chr5:13421575	LOC_Os09g31200.1	Chr9:18760704	1.21e-29
LOC_Os05g23530.4	Chr5:13475753	LOC_Os11g36030.1	Chr11:21178214	1.13e-22
LOC_Os05g23610.1	Chr5:13536337	LOC_Os02g39030.1	Chr2:23572961	2.76e-28
LOC_Os05g23670.1	Chr5:13573857	LOC_Os10g42690.1	Chr10:23025714	2.65e-64
LOC_Os05g23720.1	Chr5:13610549	LOC_Os02g48720.2	Chr2:29821983	0
LOC_Os05g23740.1	Chr5:13621777	LOC_Os09g31486.1	Chr9:18987942	0
LOC_Os05g23830.1	Chr5:13696475	LOC_Os01g04290.1	Chr1:1906978	3.21e-25
LOC_Os05g23860.1	Chr5:13715874	LOC_Os05g34540.1	Chr5:20477181	0
LOC_Os05g23880.1	Chr5:13734067	LOC_Os03g49260.1	Chr3:28049441	0
LOC_Os05g23924.1	Chr5:13755527	LOC_Os03g14010.1	Chr3:7599694	0
LOC_Os05g23950.1	Chr5:13783219	LOC_Os02g39290.1	Chr2:23726236	6.16e-93
LOC_Os05g23960.1	Chr5:13795200	LOC_Os04g39410.1	Chr4:23457977	3.46e-11
LOC_Os05g23990.1	Chr5:13817137	LOC_Os12g03080.1	Chr12:1157980	0
LOC_Os05g24000.1	Chr5:13823200	LOC_Os04g41830.1	Chr4:24775664	4.33e-89
LOC_Os05g24010.1	Chr5:13834115	LOC_Os03g21230.1	Chr3:12117811	0
LOC_Os05g24140.1	Chr5:13927672	LOC_Os02g44730.1	Chr2:27103466	4.55e-23
LOC_Os05g24150.1	Chr5:13929176	LOC_Os12g01850.1	Chr12:496700	2.5e-32
LOC_Os05g24160.1	Chr5:13939693	LOC_Os12g01916.1	Chr12:535869	0
LOC_Os05g24270.1	Chr5:14032750	LOC_Os03g21780.1	Chr3:12444923	2.25e-40
LOC_Os05g24550.1	Chr5:14161390	LOC_Os09g27030.2	Chr9:16439141	2.01e-24
LOC_Os05g24560.1	Chr5:14165698	LOC_Os08g43350.1	Chr8:27393219	2.72e-84
LOC_Os05g24570.1	Chr5:14170952	LOC_Os06g49750.1	Chr6:30092166	3.43e-37
LOC_Os05g24650.1	Chr5:14245034	LOC_Os11g02750.1	Chr11:896130	5.19e-48
LOC_Os05g24650.1	Chr5:14245034	LOC_Os12g02720.1	Chr12:954452	4.3e-48
LOC_Os05g24660.1	Chr5:14261484	LOC_Os03g59570.1	Chr3:33905826	1.78e-82
LOC_Os05g24684.1	Chr5:14294663	LOC_Os07g48350.1	Chr7:28893097	0
LOC_Os05g24760.1	Chr5:14355196	LOC_Os12g02700.1	Chr12:944439	1.34e-24
LOC_Os05g24770.1	Chr5:14356080	LOC_Os05g45050.1	Chr5:26180088	5.17e-85
LOC_Os05g24780.1	Chr5:14360734	LOC_Os03g21380.2	Chr3:12223886	1.64e-47
LOC_Os05g24880.1	Chr5:14407907	LOC_Os02g56180.1	Chr2:34367479	2.41e-32
LOC_Os05g24890.1	Chr5:14414408	LOC_Os12g01850.1	Chr12:496700	9.63e-124
LOC_Os05g24930.1	Chr5:14427967	LOC_Os04g41140.1	Chr4:24399162	2e-40
LOC_Os05g25050.1	Chr5:14495645	LOC_Os06g40170.1	Chr6:23908918	9.76e-15
LOC_Os05g25060.1	Chr5:14498742	LOC_Os01g48380.1	Chr1:27725582	2.1e-132
LOC_Os05g25070.1	Chr5:14510333	LOC_Os11g02640.1	Chr11:845153	2.36e-87
LOC_Os05g25180.1	Chr5:14587893	LOC_Os01g07390.1	Chr1:3501094	0
LOC_Os05g25194.1	Chr5:14597766	LOC_Os02g10230.1	Chr2:5357310	1.26e-13
LOC_Os05g25260.1	Chr5:14662779	LOC_Os01g12440.1	Chr1:6813714	4.5e-23
LOC_Os05g25310.1	Chr5:14688251	LOC_Os12g07110.2	Chr12:3483918	0
LOC_Os05g25390.1	Chr5:14749756	LOC_Os03g12470.1	Chr3:6589671	3.64e-87
LOC_Os05g25480.1	Chr5:14816263	LOC_Os12g02520.1	Chr12:858268	6.16e-145
LOC_Os05g25490.1	Chr5:14821904	LOC_Os01g09700.1	Chr1:5002118	0
LOC_Os05g25540.1	Chr5:14840519	LOC_Os02g08530.1	Chr2:4604012	0
LOC_Os05g25550.1	Chr5:14848337	LOC_Os04g56160.3	Chr4:33459582	0
LOC_Os05g25560.1	Chr5:14854444	LOC_Os01g04290.1	Chr1:1906978	0
LOC_Os05g25680.1	Chr5:14937125	LOC_Os05g08820.1	Chr5:4868041	1.42e-30
LOC_Os05g25770.1	Chr5:14991579	LOC_Os03g21710.1	Chr3:12394669	3.85e-30
LOC_Os05g25890.1	Chr5:15061485	LOC_Os01g58500.1	Chr1:33812756	2.08e-106
LOC_Os05g25910.1	Chr5:15069428	LOC_Os07g48150.1	Chr7:28759461	3.96e-18
LOC_Os05g25930.1	Chr5:15081425	LOC_Os04g43430.3	Chr4:25703701	7.16e-40
LOC_Os05g26040.1	Chr5:15136288	LOC_Os01g12280.1	Chr1:6706087	5.36e-50
LOC_Os05g26210.1	Chr5:15250977	LOC_Os07g48140.1	Chr7:28752679	9.89e-32
LOC_Os05g26660.1	Chr5:15482300	LOC_Os06g47000.1	Chr6:28504138	0
LOC_Os05g26890.1	Chr5:15609844	LOC_Os06g02130.1	Chr6:634142	3.08e-47
LOC_Os05g26940.1	Chr5:15643309	LOC_Os07g48090.1	Chr7:28710749	3.9e-119
LOC_Os05g26954.1	Chr5:15656657	LOC_Os01g07250.1	Chr1:3422011	2.38e-61
[truncated: 2,606 more rows]

## Sheet: tandem
Duplicate 1	Location	Duplicate 2	Location	E-value
LOC_Os01g01650.1	Chr1:322556	LOC_Os01g01660.1	Chr1:327128	2.44e-166
LOC_Os01g01840.1	Chr1:455512	LOC_Os01g01870.1	Chr1:478325	1.12e-32
LOC_Os01g02270.1	Chr1:700533	LOC_Os01g02280.1	Chr1:707340	0
LOC_Os01g02370.1	Chr1:752080	LOC_Os01g02390.1	Chr1:767170	2.89e-111
LOC_Os01g02570.1	Chr1:852249	LOC_Os01g02580.1	Chr1:857957	0
LOC_Os01g02580.1	Chr1:857957	LOC_Os01g02590.1	Chr1:862579	8.56e-81
LOC_Os01g02610.1	Chr1:870318	LOC_Os01g02680.1	Chr1:911735	0
LOC_Os01g02900.1	Chr1:1057137	LOC_Os01g02910.1	Chr1:1066448	4.7e-105
LOC_Os01g02920.1	Chr1:1071962	LOC_Os01g02930.1	Chr1:1078511	6.77e-137
LOC_Os01g02950.1	Chr1:1097580	LOC_Os01g02960.1	Chr1:1103782	0
LOC_Os01g03170.1	Chr1:1238623	LOC_Os01g03190.1	Chr1:1254028	1.78e-39
LOC_Os01g03190.1	Chr1:1254028	LOC_Os01g03210.1	Chr1:1264356	9.79e-26
LOC_Os01g03210.1	Chr1:1264356	LOC_Os01g03220.1	Chr1:1301527	3.95e-11
LOC_Os01g03310.1	Chr1:1338229	LOC_Os01g03320.1	Chr1:1341319	1.21e-46
LOC_Os01g03320.1	Chr1:1341319	LOC_Os01g03330.1	Chr1:1344557	4.93e-35
LOC_Os01g03330.1	Chr1:1344557	LOC_Os01g03340.1	Chr1:1347567	2.67e-122
LOC_Os01g03380.1	Chr1:1363516	LOC_Os01g03390.1	Chr1:1365508	9.16e-68
LOC_Os01g03410.1	Chr1:1372963	LOC_Os01g03420.1	Chr1:1375169	6.21e-31
LOC_Os01g03429.1	Chr1:1379691	LOC_Os01g03464.1	Chr1:1395980	1.07e-174
LOC_Os01g03530.2	Chr1:1433033	LOC_Os01g03549.1	Chr1:1437163	0
LOC_Os01g03620.1	Chr1:1486400	LOC_Os01g03630.1	Chr1:1490473	0
LOC_Os01g03630.1	Chr1:1490473	LOC_Os01g03640.1	Chr1:1497240	0
LOC_Os01g03740.1	Chr1:1562612	LOC_Os01g03730.1	Chr1:1566138	2.9e-108
LOC_Os01g04040.1	Chr1:1757812	LOC_Os01g04050.1	Chr1:1760140	8.21e-58
LOC_Os01g04210.1	Chr1:1857104	LOC_Os01g04220.1	Chr1:1864478	0
LOC_Os01g04290.1	Chr1:1906978	LOC_Os01g04300.1	Chr1:1912561	0
LOC_Os01g04360.1	Chr1:1944247	LOC_Os01g04370.1	Chr1:1948737	4.37e-90
LOC_Os01g04370.1	Chr1:1948737	LOC_Os01g04380.1	Chr1:1951928	1.01e-106
LOC_Os01g04440.1	Chr1:1973699	LOC_Os01g04450.1	Chr1:1977423	5.3e-29
LOC_Os01g04470.1	Chr1:1988731	LOC_Os01g04480.1	Chr1:1993515	9.83e-72
LOC_Os01g04570.1	Chr1:2048717	LOC_Os01g04580.1	Chr1:2053583	0
LOC_Os01g05020.1	Chr1:2361799	LOC_Os01g05040.1	Chr1:2369529	1.7e-56
LOC_Os01g05050.1	Chr1:2372323	LOC_Os01g05060.1	Chr1:2374472	1.25e-32
LOC_Os01g05180.1	Chr1:2434793	LOC_Os01g05210.1	Chr1:2448716	1.18e-21
LOC_Os01g05210.1	Chr1:2448716	LOC_Os01g05220.1	Chr1:2452591	8.58e-19
LOC_Os01g05260.1	Chr1:2478076	LOC_Os01g05280.1	Chr1:2487387	1.39e-11
LOC_Os01g05350.1	Chr1:2529389	LOC_Os01g05360.1	Chr1:2535300	1.35e-40
LOC_Os01g05450.1	Chr1:2573049	LOC_Os01g05460.1	Chr1:2575583	7.99e-20
LOC_Os01g05694.1	Chr1:2719212	LOC_Os01g05710.1	Chr1:2722518	6.4e-73
LOC_Os01g05710.1	Chr1:2722518	LOC_Os01g05720.1	Chr1:2728135	2.49e-85
LOC_Os01g05720.1	Chr1:2728135	LOC_Os01g05744.1	Chr1:2742507	2.55e-116
LOC_Os01g05744.1	Chr1:2742507	LOC_Os01g05760.1	Chr1:2752218	2.38e-30
LOC_Os01g05810.1	Chr1:2776973	LOC_Os01g05820.1	Chr1:2783189	0
LOC_Os01g05880.1	Chr1:2815175	LOC_Os01g05890.1	Chr1:2817650	3.17e-33
LOC_Os01g05940.1	Chr1:2830325	LOC_Os01g05960.1	Chr1:2839934	9.98e-11
LOC_Os01g06030.1	Chr1:2885425	LOC_Os01g06040.1	Chr1:2887060	1.94e-52
LOC_Os01g06070.1	Chr1:2899038	LOC_Os01g06080.1	Chr1:2901602	2.39e-23
LOC_Os01g06080.1	Chr1:2901602	LOC_Os01g06090.1	Chr1:2907052	1.98e-31
LOC_Os01g06090.1	Chr1:2907052	LOC_Os01g06120.1	Chr1:2920425	2.56e-65
LOC_Os01g06130.2	Chr1:2922738	LOC_Os01g06140.1	Chr1:2925935	4.03e-121
LOC_Os01g06140.1	Chr1:2925935	LOC_Os01g06150.1	Chr1:2930802	3.43e-124
LOC_Os01g06210.1	Chr1:2954514	LOC_Os01g06220.1	Chr1:2957066	4.36e-122
LOC_Os01g06340.1	Chr1:3013892	LOC_Os01g06350.1	Chr1:3015845	8.78e-81
LOC_Os01g06350.1	Chr1:3015845	LOC_Os01g06370.1	Chr1:3025830	2.34e-53
LOC_Os01g06750.1	Chr1:3196986	LOC_Os01g06760.1	Chr1:3201223	2.5e-52
LOC_Os01g06790.1	Chr1:3222303	LOC_Os01g06820.1	Chr1:3235987	2.29e-68
LOC_Os01g06980.1	Chr1:3294624	LOC_Os01g06990.1	Chr1:3297850	1.95e-93
LOC_Os01g06990.1	Chr1:3297850	LOC_Os01g07000.1	Chr1:3300442	4.74e-90
LOC_Os01g07010.1	Chr1:3303523	LOC_Os01g07020.1	Chr1:3306319	2.3e-109
LOC_Os01g07020.1	Chr1:3306319	LOC_Os01g07030.1	Chr1:3312462	5.36e-90
LOC_Os01g07030.1	Chr1:3312462	LOC_Os01g07040.1	Chr1:3315002	1.39e-113
LOC_Os01g07040.1	Chr1:3315002	LOC_Os01g07050.1	Chr1:3317554	6.8e-107
LOC_Os01g07050.1	Chr1:3317554	LOC_Os01g07060.1	Chr1:3320451	6.26e-75
LOC_Os01g07200.1	Chr1:3397337	LOC_Os01g07212.1	Chr1:3401288	9.6e-74
LOC_Os01g07670.1	Chr1:3689940	LOC_Os01g07680.1	Chr1:3694855	4.49e-16
LOC_Os01g08090.1	Chr1:3917918	LOC_Os01g08100.1	Chr1:3921356	0
LOC_Os01g08100.1	Chr1:3921356	LOC_Os01g08110.1	Chr1:3924363	0
LOC_Os01g09150.1	Chr1:4596060	LOC_Os01g09190.1	Chr1:4614882	1.22e-67
LOC_Os01g09370.1	Chr1:4761304	LOC_Os01g09384.1	Chr1:4768735	1.9e-113
LOC_Os01g09900.1	Chr1:5148694	LOC_Os01g09930.1	Chr1:5163291	2.62e-88
LOC_Os01g10130.1	Chr1:5288135	LOC_Os01g10140.2	Chr1:5307412	0
LOC_Os01g10210.1	Chr1:5373582	LOC_Os01g10230.1	Chr1:5384196	1.02e-22
LOC_Os01g10520.1	Chr1:5578753	LOC_Os01g10530.2	Chr1:5591697	0
LOC_Os01g10920.1	Chr1:5823869	LOC_Os01g10930.1	Chr1:5828553	0
LOC_Os01g10950.1	Chr1:5837475	LOC_Os01g10960.1	Chr1:5841736	0
LOC_Os01g10970.1	Chr1:5844702	LOC_Os01g10980.1	Chr1:5856467	4.86e-155
LOC_Os01g10980.1	Chr1:5856467	LOC_Os01g10990.1	Chr1:5861816	2e-170
LOC_Os01g11270.1	Chr1:6031025	LOC_Os01g11280.1	Chr1:6037423	0
LOC_Os01g11280.1	Chr1:6037423	LOC_Os01g11300.1	Chr1:6057440	0
LOC_Os01g11300.1	Chr1:6057440	LOC_Os01g11340.1	Chr1:6076688	0
LOC_Os01g11490.1	Chr1:6185622	LOC_Os01g11500.1	Chr1:6188518	2.43e-20
LOC_Os01g11730.1	Chr1:6340836	LOC_Os01g11740.1	Chr1:6352582	0
LOC_Os01g11740.1	Chr1:6352582	LOC_Os01g11750.1	Chr1:6361526	0
LOC_Os01g11750.1	Chr1:6361526	LOC_Os01g11760.1	Chr1:6365028	0
LOC_Os01g11952.1	Chr1:6507356	LOC_Os01g11960.2	Chr1:6518127	0
LOC_Os01g12400.2	Chr1:6774200	LOC_Os01g12410.1	Chr1:6781919	0
LOC_Os01g12410.1	Chr1:6781919	LOC_Os01g12420.1	Chr1:6787075	0
LOC_Os01g12420.1	Chr1:6787075	LOC_Os01g12430.1	Chr1:6790657	0
LOC_Os01g12560.1	Chr1:6909691	LOC_Os01g12570.1	Chr1:6912704	4.27e-168
LOC_Os01g12740.1	Chr1:7048273	LOC_Os01g12750.1	Chr1:7053100	0
LOC_Os01g12750.1	Chr1:7053100	LOC_Os01g12760.1	Chr1:7061344	2.14e-159
LOC_Os01g12760.1	Chr1:7061344	LOC_Os01g12770.1	Chr1:7071481	0
LOC_Os01g12910.1	Chr1:7173618	LOC_Os01g12920.1	Chr1:7176107	1.81e-45
LOC_Os01g13090.2	Chr1:7281734	LOC_Os01g13100.1	Chr1:7287907	9.23e-86
LOC_Os01g13120.1	Chr1:7297672	LOC_Os01g13130.1	Chr1:7302368	3.38e-92
LOC_Os01g13600.1	Chr1:7605362	LOC_Os01g13610.1	Chr1:7619080	6.4e-65
LOC_Os01g13860.1	Chr1:7771960	LOC_Os01g13870.1	Chr1:7776045	3.98e-27
LOC_Os01g14170.1	Chr1:7940376	LOC_Os01g14180.1	Chr1:7945214	2.81e-158
LOC_Os01g14310.1	Chr1:8016552	LOC_Os01g14320.1	Chr1:8023787	2.64e-136
LOC_Os01g14650.1	Chr1:8196003	LOC_Os01g14660.1	Chr1:8201896	2.2e-125
LOC_Os01g15120.1	Chr1:8486472	LOC_Os01g15130.1	Chr1:8490582	0
LOC_Os01g15680.2	Chr1:8821136	LOC_Os01g15709.1	Chr1:8835574	3.22e-66
LOC_Os01g15810.1	Chr1:8903333	LOC_Os01g15830.1	Chr1:8917547	2.32e-133
LOC_Os01g15920.1	Chr1:8968727	LOC_Os01g15950.1	Chr1:8979005	6.98e-27
LOC_Os01g16370.2	Chr1:9293171	LOC_Os01g16380.1	Chr1:9302138	2.82e-31
LOC_Os01g16380.1	Chr1:9302138	LOC_Os01g16390.1	Chr1:9306108	4.27e-35
LOC_Os01g16390.1	Chr1:9306108	LOC_Os01g16400.1	Chr1:9314159	0
LOC_Os01g16860.1	Chr1:9626942	LOC_Os01g16870.4	Chr1:9631296	6.61e-69
LOC_Os01g17030.1	Chr1:9754542	LOC_Os01g17040.1	Chr1:9764973	4.17e-11
LOC_Os01g18110.1	Chr1:10144292	LOC_Os01g18120.1	Chr1:10148777	0
LOC_Os01g18420.1	Chr1:10352429	LOC_Os01g18440.1	Chr1:10366411	7.07e-42
LOC_Os01g18490.1	Chr1:10399945	LOC_Os01g18530.1	Chr1:10431473	9.59e-25
LOC_Os01g18640.1	Chr1:10496604	LOC_Os01g18660.1	Chr1:10509032	0
LOC_Os01g18970.1	Chr1:10720419	LOC_Os01g19020.1	Chr1:10748603	2.54e-115
LOC_Os01g19529.1	Chr1:11078199	LOC_Os01g19548.2	Chr1:11089051	1.31e-68
LOC_Os01g21560.1	Chr1:12067684	LOC_Os01g21580.1	Chr1:12074499	4.1e-72
LOC_Os01g21870.1	Chr1:12270037	LOC_Os01g21880.1	Chr1:12280146	3.92e-27
LOC_Os01g22230.1	Chr1:12499923	LOC_Os01g22249.1	Chr1:12509592	1.87e-147
LOC_Os01g22336.1	Chr1:12551333	LOC_Os01g22352.1	Chr1:12564283	2.18e-146
LOC_Os01g22352.1	Chr1:12564283	LOC_Os01g22370.1	Chr1:12578189	8.39e-118
LOC_Os01g22700.1	Chr1:12756935	LOC_Os01g22710.1	Chr1:12758518	2.23e-71
LOC_Os01g22954.1	Chr1:12896174	LOC_Os01g22980.1	Chr1:12914948	0
LOC_Os01g23070.1	Chr1:12980585	LOC_Os01g23080.1	Chr1:12989499	8.71e-55
LOC_Os01g23750.1	Chr1:13360117	LOC_Os01g23760.1	Chr1:13363707	2.24e-94
LOC_Os01g23760.1	Chr1:13363707	LOC_Os01g23770.1	Chr1:13366416	3.46e-14
LOC_Os01g23810.1	Chr1:13396264	LOC_Os01g23870.1	Chr1:13436891	1.28e-47
LOC_Os01g24350.1	Chr1:13717346	LOC_Os01g24420.1	Chr1:13765231	2.08e-38
LOC_Os01g24550.1	Chr1:13837906	LOC_Os01g24560.1	Chr1:13842272	8.47e-131
LOC_Os01g24560.1	Chr1:13842272	LOC_Os01g24570.1	Chr1:13847992	0
LOC_Os01g24980.1	Chr1:14077629	LOC_Os01g25010.1	Chr1:14101994	1.58e-179
LOC_Os01g25740.1	Chr1:14587007	LOC_Os01g25760.1	Chr1:14597790	0
LOC_Os01g25990.2	Chr1:14731922	LOC_Os01g26000.1	Chr1:14742684	4.82e-125
LOC_Os01g27150.1	Chr1:15130857	LOC_Os01g27160.1	Chr1:15146084	0
LOC_Os01g27260.1	Chr1:15216813	LOC_Os01g27300.1	Chr1:15234445	1.95e-32
LOC_Os01g27380.1	Chr1:15289214	LOC_Os01g27390.1	Chr1:15291669	1.69e-94
LOC_Os01g27750.1	Chr1:15479968	LOC_Os01g27760.1	Chr1:15494889	1.84e-19
LOC_Os01g28510.1	Chr1:15966105	LOC_Os01g28520.1	Chr1:15968347	6.62e-21
LOC_Os01g29240.1	Chr1:16392304	LOC_Os01g29280.1	Chr1:16415041	4.6e-62
LOC_Os01g36580.1	Chr1:20299522	LOC_Os01g36590.1	Chr1:20304884	2.6e-97
LOC_Os01g37000.1	Chr1:20640981	LOC_Os01g37020.1	Chr1:20651544	0
LOC_Os01g37630.1	Chr1:21056631	LOC_Os01g37650.1	Chr1:21062329	7.74e-104
LOC_Os01g37980.1	Chr1:21275618	LOC_Os01g37990.1	Chr1:21282643	6.14e-24
LOC_Os01g38670.1	Chr1:21719861	LOC_Os01g38680.1	Chr1:21724008	0
LOC_Os01g38690.1	Chr1:21730389	LOC_Os01g38700.1	Chr1:21736068	8.44e-37
LOC_Os01g38700.1	Chr1:21736068	LOC_Os01g38710.1	Chr1:21737641	7.2e-45
LOC_Os01g38710.1	Chr1:21737641	LOC_Os01g38720.1	Chr1:21742309	4.24e-61
LOC_Os01g38760.1	Chr1:21756985	LOC_Os01g38780.1	Chr1:21759934	1.63e-31
LOC_Os01g39150.1	Chr1:22036830	LOC_Os01g39160.1	Chr1:22039590	2.43e-20
LOC_Os01g39250.1	Chr1:22074383	LOC_Os01g39260.1	Chr1:22082256	0
LOC_Os01g39790.1	Chr1:22439033	LOC_Os01g39800.1	Chr1:22446271	7.54e-145
LOC_Os01g40020.1	Chr1:22575461	LOC_Os01g40030.1	Chr1:22579476	7.72e-66
LOC_Os01g40030.1	Chr1:22579476	LOC_Os01g40040.1	Chr1:22587503	5.49e-119
LOC_Os01g40110.1	Chr1:22625206	LOC_Os01g40120.1	Chr1:22632889	2.18e-13
LOC_Os01g40600.1	Chr1:22929243	LOC_Os01g40610.1	Chr1:22931927	6.76e-82
LOC_Os01g40740.1	Chr1:23015507	LOC_Os01g40750.1	Chr1:23023042	2.08e-135
LOC_Os01g40860.1	Chr1:23097256	LOC_Os01g40870.1	Chr1:23113645	0
LOC_Os01g40940.1	Chr1:23162339	LOC_Os01g40950.1	Chr1:23167606	1.83e-20
LOC_Os01g41250.1	Chr1:23347750	LOC_Os01g41260.1	Chr1:23351846	2.04e-93
LOC_Os01g41260.1	Chr1:23351846	LOC_Os01g41270.1	Chr1:23356994	4.09e-162
LOC_Os01g41270.1	Chr1:23356994	LOC_Os01g41280.1	Chr1:23360626	1.73e-135
LOC_Os01g41280.1	Chr1:23360626	LOC_Os01g41290.1	Chr1:23363772	5.55e-132
LOC_Os01g41430.1	Chr1:23456074	LOC_Os01g41450.1	Chr1:23463736	2.04e-90
LOC_Os01g41770.1	Chr1:23639654	LOC_Os01g41780.1	Chr1:23648265	4.34e-28
LOC_Os01g41800.1	Chr1:23663059	LOC_Os01g41810.1	Chr1:23673292	1.34e-172
LOC_Os01g41810.1	Chr1:23673292	LOC_Os01g41820.1	Chr1:23682382	0
LOC_Os01g41950.1	Chr1:23782487	LOC_Os01g41970.1	Chr1:23801274	7.97e-67
LOC_Os01g42150.1	Chr1:23890125	LOC_Os01g42160.1	Chr1:23896936	1.3e-56
LOC_Os01g42260.1	Chr1:23938369	LOC_Os01g42270.1	Chr1:23952800	0
LOC_Os01g42370.1	Chr1:24065207	LOC_Os01g42380.1	Chr1:24075065	0
LOC_Os01g42780.1	Chr1:24343518	LOC_Os01g42790.1	Chr1:24351302	5.74e-92
LOC_Os01g42870.1	Chr1:24395057	LOC_Os01g42880.1	Chr1:24397508	0
LOC_Os01g43370.2	Chr1:24808519	LOC_Os01g43372.1	Chr1:24811070	0
LOC_Os01g43700.1	Chr1:25040701	LOC_Os01g43710.1	Chr1:25045176	0
LOC_Os01g43740.1	Chr1:25060764	LOC_Os01g43750.1	Chr1:25066171	0
LOC_Os01g43750.1	Chr1:25066171	LOC_Os01g43760.1	Chr1:25070716	0
LOC_Os01g43760.1	Chr1:25070716	LOC_Os01g43774.1	Chr1:25073849	0
LOC_Os01g43774.1	Chr1:25073849	LOC_Os01g43844.1	Chr1:25114081	0
LOC_Os01g46080.1	Chr1:26198060	LOC_Os01g46090.1	Chr1:26203215	0
LOC_Os01g46090.1	Chr1:26203215	LOC_Os01g46120.1	Chr1:26222617	0
LOC_Os01g46210.1	Chr1:26286441	LOC_Os01g46220.1	Chr1:26290150	3.51e-173
LOC_Os01g46240.1	Chr1:26296694	LOC_Os01g46250.1	Chr1:26300194	1.18e-118
LOC_Os01g46400.1	Chr1:26401559	LOC_Os01g46410.1	Chr1:26414901	8.24e-169
LOC_Os01g46450.1	Chr1:26428183	LOC_Os01g46460.1	Chr1:26430053	1.11e-23
LOC_Os01g46730.1	Chr1:26619462	LOC_Os01g46740.1	Chr1:26622829	2.59e-23
LOC_Os01g46920.1	Chr1:26773130	LOC_Os01g46926.1	Chr1:26781039	1.12e-11
LOC_Os01g47810.1	Chr1:27366317	LOC_Os01g47820.1	Chr1:27375305	0
LOC_Os01g47820.1	Chr1:27375305	LOC_Os01g47840.1	Chr1:27386571	0
LOC_Os01g47840.1	Chr1:27386571	LOC_Os01g47900.1	Chr1:27417284	0
LOC_Os01g48610.1	Chr1:27868718	LOC_Os01g48620.1	Chr1:27875639	8.13e-162
LOC_Os01g48620.1	Chr1:27875639	LOC_Os01g48640.1	Chr1:27883020	0
LOC_Os01g49230.1	Chr1:28303270	LOC_Os01g49240.1	Chr1:28307652	9.16e-152
LOC_Os01g49560.1	Chr1:28502364	LOC_Os01g49580.1	Chr1:28513097	5.87e-14
LOC_Os01g49580.1	Chr1:28513097	LOC_Os01g49600.1	Chr1:28522160	5.4e-14
LOC_Os01g49600.1	Chr1:28522160	LOC_Os01g49614.1	Chr1:28524006	2.88e-21
LOC_Os01g49640.1	Chr1:28537873	LOC_Os01g49650.1	Chr1:28538774	4.35e-12
LOC_Os01g49710.1	Chr1:28566625	LOC_Os01g49720.1	Chr1:28568721	5.43e-116
LOC_Os01g49800.1	Chr1:28596981	LOC_Os01g49810.1	Chr1:28599295	7.4e-11
LOC_Os01g49910.1	Chr1:28666309	LOC_Os01g49920.1	Chr1:28669479	5.05e-178
LOC_Os01g50030.1	Chr1:28739987	LOC_Os01g50032.1	Chr1:28740236	0
LOC_Os01g50080.1	Chr1:28774281	LOC_Os01g50100.1	Chr1:28786109	1.77e-129
LOC_Os01g50259.1	Chr1:28870317	LOC_Os01g50280.1	Chr1:28874539	3.36e-24
LOC_Os01g50280.1	Chr1:28874539	LOC_Os01g50290.1	Chr1:28876391	1.59e-51
LOC_Os01g50290.1	Chr1:28876391	LOC_Os01g50300.1	Chr1:28878149	3.54e-49
LOC_Os01g50400.1	Chr1:28933845	LOC_Os01g50410.1	Chr1:28938971	3.91e-154
LOC_Os01g50410.1	Chr1:28938971	LOC_Os01g50420.1	Chr1:28945228	1.61e-168
LOC_Os01g50580.1	Chr1:29039999	LOC_Os01g50590.1	Chr1:29045049	0
LOC_Os01g51490.1	Chr1:29589249	LOC_Os01g51500.1	Chr1:29592715	6.67e-44
LOC_Os01g51500.1	Chr1:29592715	LOC_Os01g51510.1	Chr1:29593727	1.79e-11
LOC_Os01g52270.1	Chr1:30048291	LOC_Os01g52280.1	Chr1:30055567	3.64e-112
LOC_Os01g52280.1	Chr1:30055567	LOC_Os01g52290.1	Chr1:30058008	6.67e-124
LOC_Os01g52304.1	Chr1:30062716	LOC_Os01g52320.1	Chr1:30068605	0
LOC_Os01g52320.1	Chr1:30068605	LOC_Os01g52330.1	Chr1:30075624	0
LOC_Os01g52330.1	Chr1:30075624	LOC_Os01g52340.1	Chr1:30079649	0
LOC_Os01g52430.1	Chr1:30124951	LOC_Os01g52440.1	Chr1:30130364	3.41e-26
LOC_Os01g52650.1	Chr1:30263383	LOC_Os01g52660.1	Chr1:30272912	2.14e-16
LOC_Os01g52790.1	Chr1:30372204	LOC_Os01g52800.1	Chr1:30378185	5.4e-44
LOC_Os01g52970.1	Chr1:30447422	LOC_Os01g52980.1	Chr1:30453353	3.35e-42
LOC_Os01g53370.1	Chr1:30666639	LOC_Os01g53380.1	Chr1:30671532	9.3e-99
LOC_Os01g53380.1	Chr1:30671532	LOC_Os01g53390.1	Chr1:30675473	8.2e-86
LOC_Os01g53580.1	Chr1:30768475	LOC_Os01g53590.1	Chr1:30770399	1.78e-117
LOC_Os01g53800.1	Chr1:30922769	LOC_Os01g53810.1	Chr1:30933234	0
LOC_Os01g54140.1	Chr1:31134252	LOC_Os01g54170.1	Chr1:31157393	1.11e-39
LOC_Os01g55600.1	Chr1:32032686	LOC_Os01g55610.1	Chr1:32038018	8.86e-150
LOC_Os01g56110.1	Chr1:32303699	LOC_Os01g56120.1	Chr1:32308807	3.56e-97
LOC_Os01g56360.1	Chr1:32475143	LOC_Os01g56370.1	Chr1:32484736	3.25e-130
LOC_Os01g56420.1	Chr1:32523328	LOC_Os01g56430.1	Chr1:32526290	7.57e-25
LOC_Os01g56740.1	Chr1:32739963	LOC_Os01g56750.1	Chr1:32745017	0
LOC_Os01g56840.1	Chr1:32830508	LOC_Os01g56850.1	Chr1:32835841	4.07e-63
LOC_Os01g56960.1	Chr1:32903910	LOC_Os01g56980.1	Chr1:32910262	0
LOC_Os01g57073.1	Chr1:32965305	LOC_Os01g57082.1	Chr1:32984982	0
LOC_Os01g57270.2	Chr1:33091621	LOC_Os01g57280.1	Chr1:33099464	0
LOC_Os01g57390.1	Chr1:33177222	LOC_Os01g57400.1	Chr1:33181340	3.89e-16
LOC_Os01g57480.1	Chr1:33210230	LOC_Os01g57490.1	Chr1:33218394	2.62e-67
LOC_Os01g57700.1	Chr1:33359442	LOC_Os01g57710.1	Chr1:33364239	3.32e-135
LOC_Os01g58130.1	Chr1:33618365	LOC_Os01g58140.1	Chr1:33625270	4.99e-19
LOC_Os01g58140.1	Chr1:33625270	LOC_Os01g58150.1	Chr1:33629559	5.3e-15
LOC_Os01g58240.1	Chr1:33659782	LOC_Os01g58270.1	Chr1:33674405	0
LOC_Os01g58270.1	Chr1:33674405	LOC_Os01g58280.1	Chr1:33684778	0
LOC_Os01g58280.1	Chr1:33684778	LOC_Os01g58290.1	Chr1:33691773	0
LOC_Os01g58650.1	Chr1:33906370	LOC_Os01g58660.1	Chr1:33911298	1.26e-39
LOC_Os01g58680.1	Chr1:33919393	LOC_Os01g58690.1	Chr1:33926601	1.33e-150
LOC_Os01g58950.1	Chr1:34074828	LOC_Os01g58960.1	Chr1:34084757	0
LOC_Os01g58960.1	Chr1:34084757	LOC_Os01g58970.1	Chr1:34089461	0
LOC_Os01g58970.1	Chr1:34089461	LOC_Os01g58990.1	Chr1:34094609	0
LOC_Os01g58990.1	Chr1:34094609	LOC_Os01g59000.1	Chr1:34099444	0
LOC_Os01g59100.1	Chr1:34141403	LOC_Os01g59110.1	Chr1:34146161	7.58e-118
LOC_Os01g59370.1	Chr1:34336293	LOC_Os01g59390.1	Chr1:34343540	1.35e-165
LOC_Os01g59550.1	Chr1:34427712	LOC_Os01g59560.1	Chr1:34437262	4.64e-128
LOC_Os01g59560.1	Chr1:34437262	LOC_Os01g59570.1	Chr1:34445743	6.84e-137
LOC_Os01g59819.1	Chr1:34588827	LOC_Os01g59840.1	Chr1:34605755	0
LOC_Os01g60060.1	Chr1:34738321	LOC_Os01g60070.1	Chr1:34745618	1.08e-18
LOC_Os01g60340.1	Chr1:34902303	LOC_Os01g60350.1	Chr1:34908079	0
LOC_Os01g60360.1	Chr1:34917682	LOC_Os01g60410.1	Chr1:34937720	1.13e-109
LOC_Os01g60540.1	Chr1:35008866	LOC_Os01g60600.1	Chr1:35032511	2.03e-27
LOC_Os01g61180.1	Chr1:35409290	LOC_Os01g61190.1	Chr1:35412930	4.57e-170
LOC_Os01g61960.1	Chr1:35868921	LOC_Os01g61970.1	Chr1:35871071	2.12e-71
LOC_Os01g62480.1	Chr1:36165920	LOC_Os01g62490.1	Chr1:36177289	0
LOC_Os01g62550.1	Chr1:36216795	LOC_Os01g62560.1	Chr1:36219265	1.97e-160
LOC_Os01g62780.1	Chr1:36354704	LOC_Os01g62790.1	Chr1:36359709	1.29e-88
LOC_Os01g62860.1	Chr1:36403442	LOC_Os01g62870.1	Chr1:36410638	0
LOC_Os01g62870.1	Chr1:36410638	LOC_Os01g62880.1	Chr1:36418114	1.46e-151
LOC_Os01g63190.1	Chr1:36622827	LOC_Os01g63200.1	Chr1:36634331	0
LOC_Os01g64100.1	Chr1:37235781	LOC_Os01g64110.1	Chr1:37238901	2.49e-133
LOC_Os01g64470.1	Chr1:37412000	LOC_Os01g64480.1	Chr1:37415815	5.95e-14
LOC_Os01g64830.1	Chr1:37637212	LOC_Os01g64840.1	Chr1:37641512	4.67e-152
LOC_Os01g64850.1	Chr1:37647019	LOC_Os01g64860.1	Chr1:37651834	0
LOC_Os01g65010.1	Chr1:37739465	LOC_Os01g65030.1	Chr1:37745526	0
LOC_Os01g65100.1	Chr1:37790340	LOC_Os01g65110.1	Chr1:37795596	0
LOC_Os01g65120.1	Chr1:37800956	LOC_Os01g65130.1	Chr1:37804018	1.19e-29
LOC_Os01g65140.1	Chr1:37810770	LOC_Os01g65150.1	Chr1:37814673	7.7e-25
LOC_Os01g65150.1	Chr1:37814673	LOC_Os01g65169.1	Chr1:37821218	0
LOC_Os01g65169.1	Chr1:37821218	LOC_Os01g65190.1	Chr1:37828274	7.11e-103
LOC_Os01g65200.3	Chr1:37834177	LOC_Os01g65210.1	Chr1:37837137	0
LOC_Os01g65660.1	Chr1:38117301	LOC_Os01g65670.1	Chr1:38133431	1.44e-179
LOC_Os01g65680.1	Chr1:38139073	LOC_Os01g65690.1	Chr1:38144783	1.71e-169
LOC_Os01g65700.1	Chr1:38148684	LOC_Os01g65710.1	Chr1:38151365	3.78e-59
LOC_Os01g66630.1	Chr1:38699042	LOC_Os01g66640.1	Chr1:38704701	2.09e-90
LOC_Os01g66660.1	Chr1:38718491	LOC_Os01g66670.1	Chr1:38723347	3.85e-23
LOC_Os01g66740.1	Chr1:38759757	LOC_Os01g66760.1	Chr1:38770126	2.05e-58
LOC_Os01g66830.1	Chr1:38800956	LOC_Os01g66840.1	Chr1:38807555	0
LOC_Os01g66840.1	Chr1:38807555	LOC_Os01g66850.1	Chr1:38812350	0
LOC_Os01g67010.1	Chr1:38916092	LOC_Os01g67030.1	Chr1:38924789	7.55e-48
LOC_Os01g67180.1	Chr1:38990769	LOC_Os01g67190.1	Chr1:38994469	1.18e-104
LOC_Os01g67430.1	Chr1:39177169	LOC_Os01g67450.1	Chr1:39195689	1.17e-157
LOC_Os01g67530.1	Chr1:39252983	LOC_Os01g67540.1	Chr1:39257838	0
LOC_Os01g67630.1	Chr1:39307443	LOC_Os01g67640.1	Chr1:39312730	7.19e-117
LOC_Os01g68080.1	Chr1:39580495	LOC_Os01g68090.1	Chr1:39582355	1.06e-57
LOC_Os01g68400.1	Chr1:39742370	LOC_Os01g68420.1	Chr1:39762896	3.58e-39
LOC_Os01g68460.1	Chr1:39780783	LOC_Os01g68470.1	Chr1:39789653	4.37e-23
LOC_Os01g68580.1	Chr1:39836639	LOC_Os01g68589.1	Chr1:39839215	5.02e-23
LOC_Os01g68660.1	Chr1:39876458	LOC_Os01g68670.1	Chr1:39878959	4.38e-28
LOC_Os01g68940.1	Chr1:40061847	LOC_Os01g68950.1	Chr1:40064645	2.08e-63
LOC_Os01g69140.1	Chr1:40192998	LOC_Os01g69160.1	Chr1:40200998	1.5e-99
LOC_Os01g69160.1	Chr1:40200998	LOC_Os01g69174.1	Chr1:40205112	4.45e-32
LOC_Os01g69174.1	Chr1:40205112	LOC_Os01g69190.1	Chr1:40211197	8.49e-61
LOC_Os01g69190.1	Chr1:40211197	LOC_Os01g69200.1	Chr1:40215071	1.92e-96
LOC_Os01g70180.1	Chr1:40615700	LOC_Os01g70190.1	Chr1:40626011	0
LOC_Os01g70190.1	Chr1:40626011	LOC_Os01g70200.1	Chr1:40633090	0
LOC_Os01g70280.1	Chr1:40704794	LOC_Os01g70290.1	Chr1:40706975	3.37e-63
LOC_Os01g70360.1	Chr1:40759332	LOC_Os01g70370.1	Chr1:40766918	0
LOC_Os01g70370.1	Chr1:40766918	LOC_Os01g70380.1	Chr1:40774498	0
LOC_Os01g70590.1	Chr1:40875375	LOC_Os01g70600.1	Chr1:40877137	9.73e-59
LOC_Os01g70600.1	Chr1:40877137	LOC_Os01g70610.1	Chr1:40881782	1.4e-64
LOC_Os01g70830.1	Chr1:40999828	LOC_Os01g70840.2	Chr1:41002434	1.84e-116
LOC_Os01g70840.2	Chr1:41002434	LOC_Os01g70850.1	Chr1:41004288	2.33e-119
LOC_Os01g70850.1	Chr1:41004288	LOC_Os01g70860.1	Chr1:41007321	3.92e-130
LOC_Os01g70880.1	Chr1:41021478	LOC_Os01g70890.1	Chr1:41028601	4.08e-46
LOC_Os01g71060.1	Chr1:41126094	LOC_Os01g71070.1	Chr1:41133500	5.2e-97
LOC_Os01g71070.1	Chr1:41133500	LOC_Os01g71080.1	Chr1:41139174	2.06e-142
LOC_Os01g71080.1	Chr1:41139174	LOC_Os01g71090.1	Chr1:41141674	6.48e-110
LOC_Os01g71090.1	Chr1:41141674	LOC_Os01g71094.1	Chr1:41145301	1.08e-82
LOC_Os01g71130.1	Chr1:41166235	LOC_Os01g71140.1	Chr1:41169527	2.46e-173
LOC_Os01g71340.1	Chr1:41346574	LOC_Os01g71350.1	Chr1:41349731	2.15e-138
LOC_Os01g71400.1	Chr1:41370715	LOC_Os01g71410.1	Chr1:41375172	2.01e-122
LOC_Os01g71430.1	Chr1:41388935	LOC_Os01g71440.1	Chr1:41390945	2.75e-171
LOC_Os01g71440.1	Chr1:41390945	LOC_Os01g71450.1	Chr1:41393464	1.9e-104
LOC_Os01g71450.1	Chr1:41393464	LOC_Os01g71460.1	Chr1:41394725	5.43e-27
LOC_Os01g71670.1	Chr1:41533273	LOC_Os01g71680.1	Chr1:41536977	2.7e-155
LOC_Os01g71700.1	Chr1:41549008	LOC_Os01g71710.1	Chr1:41552037	0
LOC_Os01g71710.1	Chr1:41552037	LOC_Os01g71720.1	Chr1:41554884	0
LOC_Os01g71720.1	Chr1:41554884	LOC_Os01g71740.1	Chr1:41563978	0
LOC_Os01g71810.1	Chr1:41592216	LOC_Os01g71820.1	Chr1:41597270	0
LOC_Os01g71820.1	Chr1:41597270	LOC_Os01g71830.1	Chr1:41603297	0
LOC_Os01g71830.1	Chr1:41603297	LOC_Os01g71860.1	Chr1:41629299	3.97e-131
LOC_Os01g72130.1	Chr1:41841760	LOC_Os01g72140.1	Chr1:41844009	4.54e-89
LOC_Os01g72140.1	Chr1:41844009	LOC_Os01g72150.1	Chr1:41846413	9.84e-121
LOC_Os01g72150.1	Chr1:41846413	LOC_Os01g72160.1	Chr1:41847705	8.05e-96
LOC_Os01g72160.1	Chr1:41847705	LOC_Os01g72170.1	Chr1:41853850	1.11e-92
LOC_Os01g72240.1	Chr1:41887067	LOC_Os01g72250.1	Chr1:41892678	0
LOC_Os01g72260.1	Chr1:41896504	LOC_Os01g72270.1	Chr1:41900002	0
LOC_Os01g72530.1	Chr1:42073984	LOC_Os01g72540.1	Chr1:42078682	5.07e-46
LOC_Os01g72540.1	Chr1:42078682	LOC_Os01g72550.1	Chr1:42080116	7.83e-62
LOC_Os01g72730.1	Chr1:42202447	LOC_Os01g72740.1	Chr1:42206304	7.01e-16
LOC_Os01g72740.1	Chr1:42206304	LOC_Os01g72760.1	Chr1:42211882	0
LOC_Os01g72900.1	Chr1:42281272	LOC_Os01g72910.1	Chr1:42282832	1.01e-19
LOC_Os01g73190.1	Chr1:42436589	LOC_Os01g73200.1	Chr1:42441660	1.37e-117
LOC_Os01g73700.1	Chr1:42699971	LOC_Os01g73710.1	Chr1:42704282	0
LOC_Os01g73710.1	Chr1:42704282	LOC_Os01g73720.1	Chr1:42706524	0
LOC_Os02g01240.1	Chr2:132948	LOC_Os02g01245.1	Chr2:133473	1.88e-124
LOC_Os02g01355.1	Chr2:199224	LOC_Os02g01365.1	Chr2:199224	0
LOC_Os02g01365.1	Chr2:199224	LOC_Os02g01360.1	Chr2:205424	5.63e-164
LOC_Os02g02170.1	Chr2:655324	LOC_Os02g02190.1	Chr2:667194	0
LOC_Os02g02270.1	Chr2:743291	LOC_Os02g02275.1	Chr2:745924	0
LOC_Os02g03140.1	Chr2:1249053	LOC_Os02g03150.1	Chr2:1250017	5.54e-11
LOC_Os02g03170.1	Chr2:1258361	LOC_Os02g03180.1	Chr2:1259983	2.59e-15
LOC_Os02g03200.1	Chr2:1263500	LOC_Os02g03210.1	Chr2:1273223	0
LOC_Os02g04020.1	Chr2:1743145	LOC_Os02g04030.2	Chr2:1748459	0
LOC_Os02g04990.1	Chr2:2367923	LOC_Os02g05000.1	Chr2:2369557	6.85e-20
LOC_Os02g05050.1	Chr2:2406657	LOC_Os02g05060.1	Chr2:2408524	2.51e-19
LOC_Os02g05070.1	Chr2:2412245	LOC_Os02g05080.1	Chr2:2415274	2.91e-92
LOC_Os02g05350.1	Chr2:2572269	LOC_Os02g05360.1	Chr2:2575642	1.28e-109
LOC_Os02g05910.1	Chr2:2933894	LOC_Os02g05920.1	Chr2:2938046	0
LOC_Os02g05920.1	Chr2:2938046	LOC_Os02g05930.1	Chr2:2945293	0
LOC_Os02g05930.1	Chr2:2945293	LOC_Os02g05940.1	Chr2:2952131	0
LOC_Os02g05940.1	Chr2:2952131	LOC_Os02g05950.1	Chr2:2958769	0
LOC_Os02g05950.1	Chr2:2958769	LOC_Os02g05960.1	Chr2:2965240	0
LOC_Os02g05960.1	Chr2:2965240	LOC_Os02g05970.1	Chr2:2971987	0
LOC_Os02g05970.1	Chr2:2971987	LOC_Os02g05980.1	Chr2:2978855	0
LOC_Os02g06090.1	Chr2:3037225	LOC_Os02g06120.1	Chr2:3048521	2.27e-179
LOC_Os02g06120.1	Chr2:3048521	LOC_Os02g06130.1	Chr2:3059461	1.53e-139
LOC_Os02g06190.1	Chr2:3092570	LOC_Os02g06200.1	Chr2:3097247	0
LOC_Os02g06205.1	Chr2:3102631	LOC_Os02g06210.1	Chr2:3102631	0
LOC_Os02g06260.1	Chr2:3126962	LOC_Os02g06270.1	Chr2:3132775	3e-13
LOC_Os02g06610.1	Chr2:3328664	LOC_Os02g06630.1	Chr2:3335547	2.25e-24
LOC_Os02g07600.1	Chr2:3932584	LOC_Os02g07624.1	Chr2:3946045	1.53e-35
LOC_Os02g07624.1	Chr2:3946045	LOC_Os02g07628.1	Chr2:3948762	1.43e-36
LOC_Os02g09190.1	Chr2:4720935	LOC_Os02g09200.1	Chr2:4724221	0
LOC_Os02g09220.1	Chr2:4740044	LOC_Os02g09230.1	Chr2:4747253	4.96e-15
LOC_Os02g09230.1	Chr2:4747253	LOC_Os02g09240.1	Chr2:4754173	3.58e-16
LOC_Os02g09240.1	Chr2:4754173	LOC_Os02g09250.1	Chr2:4765151	0
LOC_Os02g09250.1	Chr2:4765151	LOC_Os02g09260.1	Chr2:4768849	4.11e-138
LOC_Os02g09260.1	Chr2:4768849	LOC_Os02g09270.1	Chr2:4774336	4.36e-149
LOC_Os02g09320.1	Chr2:4796082	LOC_Os02g09330.1	Chr2:4800374	8.5e-32
LOC_Os02g09390.1	Chr2:4824246	LOC_Os02g09400.1	Chr2:4826405	0
LOC_Os02g09400.1	Chr2:4826405	LOC_Os02g09410.1	Chr2:4828671	0
LOC_Os02g09610.1	Chr2:4942762	LOC_Os02g09620.1	Chr2:4944660	6.96e-106
LOC_Os02g09970.1	Chr2:5183533	LOC_Os02g09980.1	Chr2:5188886	5.67e-47
LOC_Os02g09980.1	Chr2:5188886	LOC_Os02g09990.1	Chr2:5193974	7.14e-95
LOC_Os02g10940.1	Chr2:5812094	LOC_Os02g10950.1	Chr2:5816586	2.69e-13
LOC_Os02g11110.1	Chr2:5955000	LOC_Os02g11130.1	Chr2:5966029	0
LOC_Os02g11130.1	Chr2:5966029	LOC_Os02g11640.1	Chr2:5978154	0
LOC_Os02g11640.1	Chr2:5978154	LOC_Os02g11670.1	Chr2:6002790	1.17e-66
LOC_Os02g11680.1	Chr2:6007623	LOC_Os02g11700.1	Chr2:6017155	4.65e-110
LOC_Os02g11830.2	Chr2:6119039	LOC_Os02g11840.2	Chr2:6131748	0
LOC_Os02g12030.1	Chr2:6247083	LOC_Os02g12040.1	Chr2:6254346	1.35e-43
LOC_Os02g12440.1	Chr2:6487390	LOC_Os02g12450.1	Chr2:6491390	2e-17
LOC_Os02g12530.1	Chr2:6553794	LOC_Os02g12540.1	Chr2:6556026	1.91e-108
LOC_Os02g12540.1	Chr2:6556026	LOC_Os02g12550.1	Chr2:6559488	0
LOC_Os02g12680.1	Chr2:6628383	LOC_Os02g12690.1	Chr2:6637973	0
LOC_Os02g12700.1	Chr2:6644227	LOC_Os02g12710.1	Chr2:6648386	1.06e-137
LOC_Os02g12710.1	Chr2:6648386	LOC_Os02g12720.1	Chr2:6651470	2.38e-55
LOC_Os02g12794.3	Chr2:6716994	LOC_Os02g12800.1	Chr2:6721987	5.08e-157
LOC_Os02g13220.1	Chr2:7044617	LOC_Os02g13260.1	Chr2:7062837	0
LOC_Os02g13420.1	Chr2:7164822	LOC_Os02g13430.1	Chr2:7172422	9.64e-23
LOC_Os02g14160.1	Chr2:7751284	LOC_Os02g14170.1	Chr2:7760772	7.25e-127
LOC_Os02g14430.1	Chr2:7938409	LOC_Os02g14440.1	Chr2:7948543	8.84e-176
LOC_Os02g14540.1	Chr2:8018192	LOC_Os02g14570.1	Chr2:8033812	0
LOC_Os02g14570.1	Chr2:8033812	LOC_Os02g14590.1	Chr2:8052104	0
LOC_Os02g15000.1	Chr2:8367222	LOC_Os02g15010.1	Chr2:8375343	7.99e-60
LOC_Os02g15100.1	Chr2:8411434	LOC_Os02g15110.1	Chr2:8417085	6.75e-26
LOC_Os02g15178.1	Chr2:8458526	LOC_Os02g15169.1	Chr2:8465035	0
LOC_Os02g15280.1	Chr2:8539273	LOC_Os02g15290.1	Chr2:8541338	1.29e-29
LOC_Os02g15620.1	Chr2:8779575	LOC_Os02g15640.1	Chr2:8801325	1.89e-50
LOC_Os02g15710.1	Chr2:8854327	LOC_Os02g15730.1	Chr2:8866815	9.29e-42
LOC_Os02g15880.2	Chr2:8984107	LOC_Os02g15885.1	Chr2:8984885	0
LOC_Os02g16260.1	Chr2:9240040	LOC_Os02g16270.2	Chr2:9257998	6.69e-12
LOC_Os02g16270.2	Chr2:9257998	LOC_Os02g16330.1	Chr2:9284788	0
LOC_Os02g16760.1	Chr2:9562677	LOC_Os02g16770.1	Chr2:9565903	1.87e-38
LOC_Os02g16800.1	Chr2:9574547	LOC_Os02g16839.1	Chr2:9578458	1.36e-154
LOC_Os02g16809.1	Chr2:9589066	LOC_Os02g16850.1	Chr2:9600237	6.84e-164
LOC_Os02g16820.1	Chr2:9580481	LOC_Os02g16830.1	Chr2:9586007	0
LOC_Os02g17080.1	Chr2:9764691	LOC_Os02g17090.1	Chr2:9778410	0
LOC_Os02g17090.1	Chr2:9778410	LOC_Os02g17150.1	Chr2:9826267	0
LOC_Os02g18070.1	Chr2:10490446	LOC_Os02g18080.1	Chr2:10503049	4.87e-17
LOC_Os02g18220.1	Chr2:10579622	LOC_Os02g18250.1	Chr2:10591600	1.66e-49
LOC_Os02g18460.1	Chr2:10747495	LOC_Os02g18470.1	Chr2:10752549	1.23e-69
LOC_Os02g18620.1	Chr2:10854812	LOC_Os02g18630.1	Chr2:10857552	2.2e-35
LOC_Os02g18630.1	Chr2:10857552	LOC_Os02g18640.1	Chr2:10861335	9.19e-153
LOC_Os02g18954.1	Chr2:11071696	LOC_Os02g18990.1	Chr2:11093810	1.91e-109
LOC_Os02g18990.1	Chr2:11093810	LOC_Os02g19000.1	Chr2:11101210	1.65e-63
LOC_Os02g20590.1	Chr2:12143096	LOC_Os02g20600.1	Chr2:12146393	4.69e-100
LOC_Os02g20620.1	Chr2:12153845	LOC_Os02g20690.1	Chr2:12191631	7.01e-99
LOC_Os02g21220.1	Chr2:12591832	LOC_Os02g21230.1	Chr2:12594761	0
LOC_Os02g21920.2	Chr2:13039013	LOC_Os02g21925.1	Chr2:13039446	1.11e-107
LOC_Os02g25820.1	Chr2:15130358	LOC_Os02g25830.1	Chr2:15134001	1.97e-59
LOC_Os02g25910.1	Chr2:15204108	LOC_Os02g25940.1	Chr2:15225140	4.72e-71
LOC_Os02g27500.1	Chr2:16270018	LOC_Os02g27540.1	Chr2:16311925	2.97e-41
LOC_Os02g27690.1	Chr2:16406212	LOC_Os02g27710.1	Chr2:16412907	6.46e-23
LOC_Os02g28170.1	Chr2:16678144	LOC_Os02g28200.1	Chr2:16691918	0
LOC_Os02g29000.1	Chr2:17165188	LOC_Os02g29020.1	Chr2:17175222	1.23e-119
LOC_Os02g29130.1	Chr2:17245021	LOC_Os02g29140.1	Chr2:17257940	8.74e-166
LOC_Os02g30080.1	Chr2:17862194	LOC_Os02g30090.1	Chr2:17867904	0
LOC_Os02g30090.1	Chr2:17867904	LOC_Os02g30100.1	Chr2:17873662	0
LOC_Os02g30100.1	Chr2:17873662	LOC_Os02g30110.1	Chr2:17880886	0
LOC_Os02g32180.1	Chr2:19008116	LOC_Os02g32190.1	Chr2:19016782	1.79e-54
LOC_Os02g32280.1	Chr2:19058873	LOC_Os02g32290.1	Chr2:19067279	1.53e-35
LOC_Os02g33380.1	Chr2:19834281	LOC_Os02g33390.1	Chr2:19838267	5.89e-31
LOC_Os02g33400.1	Chr2:19842188	LOC_Os02g33410.1	Chr2:19848129	1.69e-15
LOC_Os02g34260.1	Chr2:20491113	LOC_Os02g34270.1	Chr2:20498875	1.92e-98
LOC_Os02g34360.1	Chr2:20556755	LOC_Os02g34370.1	Chr2:20562533	1.55e-27
LOC_Os02g34830.1	Chr2:20877982	LOC_Os02g34840.1	Chr2:20884273	1.2e-65
LOC_Os02g35329.1	Chr2:21250126	LOC_Os02g35365.1	Chr2:21268388	0
LOC_Os02g35347.1	Chr2:21295467	LOC_Os02g35440.1	Chr2:21303988	7.3e-59
LOC_Os02g35365.1	Chr2:21268388	LOC_Os02g35347.1	Chr2:21295467	0
LOC_Os02g36070.1	Chr2:21690378	LOC_Os02g36110.1	Chr2:21740304	0
LOC_Os02g36150.1	Chr2:21788133	LOC_Os02g36190.1	Chr2:21810334	0
LOC_Os02g36210.1	Chr2:21841059	LOC_Os02g36220.1	Chr2:21853493	6.5e-61
LOC_Os02g36440.1	Chr2:22007473	LOC_Os02g36450.1	Chr2:22013289	0
LOC_Os02g36590.2	Chr2:22095986	LOC_Os02g36595.1	Chr2:22098509	0
LOC_Os02g36830.1	Chr2:22215057	LOC_Os02g36840.1	Chr2:22229412	0
LOC_Os02g36940.1	Chr2:22311833	LOC_Os02g36950.1	Chr2:22319855	3.76e-70
LOC_Os02g37280.1	Chr2:22545473	LOC_Os02g37290.1	Chr2:22550981	1.32e-45
LOC_Os02g37290.1	Chr2:22550981	LOC_Os02g37300.1	Chr2:22553601	2.39e-47
LOC_Os02g37320.1	Chr2:22559095	LOC_Os02g37330.1	Chr2:22561898	1.36e-34
LOC_Os02g37700.1	Chr2:22756410	LOC_Os02g37710.1	Chr2:22765762	6.1e-101
LOC_Os02g37760.1	Chr2:22782750	LOC_Os02g37770.1	Chr2:22790088	1.5e-65
LOC_Os02g37780.1	Chr2:22791279	LOC_Os02g37800.1	Chr2:22805645	4.48e-47
LOC_Os02g38140.1	Chr2:23069623	LOC_Os02g38160.1	Chr2:23083106	0
LOC_Os02g38690.1	Chr2:23385364	LOC_Os02g38710.1	Chr2:23398397	0
LOC_Os02g38760.1	Chr2:23420887	LOC_Os02g38770.1	Chr2:23426646	0
LOC_Os02g38930.1	Chr2:23531392	LOC_Os02g38940.1	Chr2:23535117	2e-88
LOC_Os02g39230.1	Chr2:23699960	LOC_Os02g39240.1	Chr2:23705658	0
LOC_Os02g39240.1	Chr2:23705658	LOC_Os02g39260.1	Chr2:23710890	8.35e-69
LOC_Os02g39420.1	Chr2:23784761	LOC_Os02g39430.1	Chr2:23788935	4.86e-67
LOC_Os02g39430.1	Chr2:23788935	LOC_Os02g39470.1	Chr2:23810292	0
LOC_Os02g39470.1	Chr2:23810292	LOC_Os02g39480.1	Chr2:23821241	2.36e-131
LOC_Os02g39790.2	Chr2:24045246	LOC_Os02g39795.1	Chr2:24046437	0
LOC_Os02g40130.1	Chr2:24293135	LOC_Os02g40180.1	Chr2:24315760	2.93e-17
LOC_Os02g40180.1	Chr2:24315760	LOC_Os02g40190.1	Chr2:24323432	2.22e-18
LOC_Os02g40190.1	Chr2:24323432	LOC_Os02g40200.1	Chr2:24327114	1.63e-13
LOC_Os02g40340.1	Chr2:24432051	LOC_Os02g40400.1	Chr2:24462248	3.01e-128
LOC_Os02g40560.1	Chr2:24597170	LOC_Os02g40590.1	Chr2:24624747	2.17e-64
LOC_Os02g40590.1	Chr2:24624747	LOC_Os02g40600.1	Chr2:24627210	2.01e-54
LOC_Os02g40600.1	Chr2:24627210	LOC_Os02g40610.1	Chr2:24628895	1.53e-17
LOC_Os02g40610.1	Chr2:24628895	LOC_Os02g40620.1	Chr2:24631805	3.51e-16
LOC_Os02g40620.1	Chr2:24631805	LOC_Os02g40630.1	Chr2:24635562	1.76e-22
LOC_Os02g40630.1	Chr2:24635562	LOC_Os02g40640.1	Chr2:24641283	5.51e-38
LOC_Os02g40640.1	Chr2:24641283	LOC_Os02g40650.1	Chr2:24643393	2.8e-26
LOC_Os02g41630.2	Chr2:24973386	LOC_Os02g41650.3	Chr2:24984871	0
LOC_Os02g41650.3	Chr2:24984871	LOC_Os02g41670.1	Chr2:24992827	0
LOC_Os02g41670.1	Chr2:24992827	LOC_Os02g41680.1	Chr2:25006467	0
LOC_Os02g42150.1	Chr2:25348221	LOC_Os02g42160.1	Chr2:25356746	1.16e-133
LOC_Os02g42250.1	Chr2:25411509	LOC_Os02g42270.1	Chr2:25414711	8.14e-84
LOC_Os02g42430.1	Chr2:25523466	LOC_Os02g42440.1	Chr2:25527601	8.39e-83
LOC_Os02g43710.1	Chr2:26381932	LOC_Os02g43720.1	Chr2:26386501	1.5e-154
LOC_Os02g44106.1	Chr2:26638624	LOC_Os02g44108.1	Chr2:26648837	4.01e-106
LOC_Os02g44230.1	Chr2:26767603	LOC_Os02g44235.1	Chr2:26767603	0
LOC_Os02g44310.1	Chr2:26804988	LOC_Os02g44320.1	Chr2:26814556	4.16e-38
LOC_Os02g44360.1	Chr2:26841585	LOC_Os02g44370.1	Chr2:26852079	0
LOC_Os02g44850.1	Chr2:27156589	LOC_Os02g44860.1	Chr2:27158348	1.05e-82
LOC_Os02g45150.2	Chr2:27386916	LOC_Os02g45160.1	Chr2:27390847	4.83e-41
LOC_Os02g46180.1	Chr2:28136329	LOC_Os02g46190.1	Chr2:28144188	6.05e-17
LOC_Os02g46720.2	Chr2:28532901	LOC_Os02g46730.1	Chr2:28538658	5.73e-90
LOC_Os02g46730.1	Chr2:28538658	LOC_Os02g46740.1	Chr2:28545174	5.49e-16
LOC_Os02g47790.1	Chr2:29226628	LOC_Os02g47800.1	Chr2:29229964	0
LOC_Os02g48200.1	Chr2:29515568	LOC_Os02g48210.1	Chr2:29519468	0
LOC_Os02g48860.1	Chr2:29889275	LOC_Os02g48870.1	Chr2:29892392	1.09e-139
LOC_Os02g48910.1	Chr2:29919237	LOC_Os02g48920.1	Chr2:29921653	6.59e-50
LOC_Os02g49200.1	Chr2:30078646	LOC_Os02g49210.1	Chr2:30081591	9.67e-28
LOC_Os02g49240.1	Chr2:30098449	LOC_Os02g49250.1	Chr2:30103786	1.45e-21
LOC_Os02g49370.1	Chr2:30164273	LOC_Os02g49410.1	Chr2:30191471	4.99e-24
LOC_Os02g49650.1	Chr2:30340244	LOC_Os02g49660.1	Chr2:30346463	1.94e-119
LOC_Os02g50140.1	Chr2:30631239	LOC_Os02g50150.1	Chr2:30636122	1.62e-49
LOC_Os02g50150.1	Chr2:30636122	LOC_Os02g50174.1	Chr2:30642392	9.32e-37
LOC_Os02g50220.1	Chr2:30661316	LOC_Os02g50230.1	Chr2:30669185	2.28e-18
LOC_Os02g50390.1	Chr2:30775992	LOC_Os02g50400.1	Chr2:30781924	3.83e-39
LOC_Os02g50840.2	Chr2:31064064	LOC_Os02g50845.1	Chr2:31076460	4.87e-18
LOC_Os02g51450.2	Chr2:31520983	LOC_Os02g51460.1	Chr2:31523418	2.71e-73
LOC_Os02g51900.1	Chr2:31786801	LOC_Os02g51910.1	Chr2:31791009	0
LOC_Os02g52000.1	Chr2:31834808	LOC_Os02g52010.1	Chr2:31840427	2.94e-157
LOC_Os02g52300.1	Chr2:32021572	LOC_Os02g52305.1	Chr2:32021736	0
LOC_Os02g52560.1	Chr2:32164510	LOC_Os02g52590.1	Chr2:32177117	0
LOC_Os02g52630.1	Chr2:32191247	LOC_Os02g52640.1	Chr2:32197044	1.2e-169
LOC_Os02g52700.1	Chr2:32243146	LOC_Os02g52710.1	Chr2:32248279	0
LOC_Os02g53590.1	Chr2:32779799	LOC_Os02g53600.1	Chr2:32783244	1.5e-24
LOC_Os02g53840.1	Chr2:32976864	LOC_Os02g53850.1	Chr2:32981274	1.97e-55
LOC_Os02g53850.1	Chr2:32981274	LOC_Os02g53860.1	Chr2:32985005	0
LOC_Os02g54370.1	Chr2:33324528	LOC_Os02g54390.1	Chr2:33330509	9.73e-82
LOC_Os02g54390.1	Chr2:33330509	LOC_Os02g54420.1	Chr2:33346334	3.62e-145
LOC_Os02g54420.1	Chr2:33346334	LOC_Os02g54450.1	Chr2:33353940	4.74e-129
LOC_Os02g54530.1	Chr2:33405035	LOC_Os02g54540.1	Chr2:33408068	4.86e-51
LOC_Os02g54560.1	Chr2:33424949	LOC_Os02g54570.1	Chr2:33427245	4.26e-38
LOC_Os02g54690.1	Chr2:33491615	LOC_Os02g54700.2	Chr2:33493421	5.85e-116
LOC_Os02g55220.1	Chr2:33821622	LOC_Os02g55230.1	Chr2:33824477	8.34e-81
LOC_Os02g55270.1	Chr2:33843885	LOC_Os02g55280.1	Chr2:33846613	2.68e-14
LOC_Os02g55500.1	Chr2:33982929	LOC_Os02g55510.1	Chr2:33987024	2.64e-90
LOC_Os02g55649.1	Chr2:34081775	LOC_Os02g55658.1	Chr2:34081817	8.65e-91
LOC_Os02g55670.1	Chr2:34144000	LOC_Os02g55770.2	Chr2:34144002	3.59e-90
LOC_Os02g55689.1	Chr2:34101927	LOC_Os02g55729.1	Chr2:34104062	5.17e-34
LOC_Os02g56380.1	Chr2:34516622	LOC_Os02g56400.1	Chr2:34531556	0
LOC_Os02g56400.1	Chr2:34531556	LOC_Os02g56420.1	Chr2:34545277	7.68e-96
LOC_Os02g56680.1	Chr2:34742494	LOC_Os02g56690.1	Chr2:34757658	1.11e-179
LOC_Os02g56690.1	Chr2:34757658	LOC_Os02g56700.1	Chr2:34764169	0
LOC_Os02g56750.1	Chr2:34794245	LOC_Os02g56760.1	Chr2:34798281	6.25e-59
LOC_Os02g56760.1	Chr2:34798281	LOC_Os02g56770.1	Chr2:34802084	2.86e-12
LOC_Os02g56800.1	Chr2:34813592	LOC_Os02g56810.1	Chr2:34817759	8.56e-36
LOC_Os02g56810.1	Chr2:34817759	LOC_Os02g56820.1	Chr2:34821347	2.92e-27
LOC_Os02g56820.1	Chr2:34821347	LOC_Os02g56840.1	Chr2:34833867	1.52e-34
LOC_Os02g56930.1	Chr2:34900405	LOC_Os02g56940.1	Chr2:34901628	2.76e-47
LOC_Os02g57860.1	Chr2:35431032	LOC_Os02g57870.1	Chr2:35433662	1.66e-144
LOC_Os02g57880.1	Chr2:35437741	LOC_Os02g57890.1	Chr2:35440926	0
LOC_Os02g57960.1	Chr2:35498222	LOC_Os02g57965.1	Chr2:35501040	6.45e-67
LOC_Os02g58260.1	Chr2:35660963	LOC_Os02g58270.1	Chr2:35665166	1.43e-143
LOC_Os03g01260.1	Chr3:179154	LOC_Os03g01270.1	Chr3:189333	2.11e-117
LOC_Os03g01630.1	Chr3:391571	LOC_Os03g01640.1	Chr3:397341	2.1e-124
LOC_Os03g01640.1	Chr3:397341	LOC_Os03g01650.1	Chr3:401057	5.03e-161
LOC_Os03g02920.1	Chr3:1172250	LOC_Os03g02939.1	Chr3:1178459	2.1e-131
LOC_Os03g04120.1	Chr3:1881834	LOC_Os03g04130.1	Chr3:1885975	0
LOC_Os03g04220.1	Chr3:1938202	LOC_Os03g04240.1	Chr3:1948315	2.44e-60
LOC_Os03g04240.1	Chr3:1948315	LOC_Os03g04250.1	Chr3:1952272	9.71e-141
LOC_Os03g04250.1	Chr3:1952272	LOC_Os03g04260.1	Chr3:1954669	2.44e-74
LOC_Os03g04630.1	Chr3:2170213	LOC_Os03g04640.1	Chr3:2178693	0
LOC_Os03g04640.1	Chr3:2178693	LOC_Os03g04650.1	Chr3:2199772	0
LOC_Os03g04650.1	Chr3:2199772	LOC_Os03g04660.1	Chr3:2211807	0
LOC_Os03g04840.1	Chr3:2302598	LOC_Os03g04850.1	Chr3:2313483	4.77e-167
LOC_Os03g05060.1	Chr3:2466458	LOC_Os03g05070.1	Chr3:2471160	2.91e-176
LOC_Os03g05370.1	Chr3:2639271	LOC_Os03g05380.1	Chr3:2642286	2.72e-72
LOC_Os03g05500.1	Chr3:2723035	LOC_Os03g05510.1	Chr3:2726696	2.73e-51
LOC_Os03g05560.1	Chr3:2771187	LOC_Os03g05570.1	Chr3:2776612	2.15e-26
LOC_Os03g05900.1	Chr3:2958312	LOC_Os03g05910.1	Chr3:2961746	0
LOC_Os03g05910.1	Chr3:2961746	LOC_Os03g05920.1	Chr3:2964716	0
LOC_Os03g06010.1	Chr3:3003413	LOC_Os03g06020.1	Chr3:3006330	1.36e-130
LOC_Os03g06040.1	Chr3:3021246	LOC_Os03g06050.1	Chr3:3026461	3.45e-167
LOC_Os03g06050.1	Chr3:3026461	LOC_Os03g06060.1	Chr3:3036386	3e-169
LOC_Os03g06780.1	Chr3:3446999	LOC_Os03g06790.1	Chr3:3449503	3.22e-19
LOC_Os03g06790.1	Chr3:3449503	LOC_Os03g06800.1	Chr3:3452742	1.78e-22
LOC_Os03g06800.1	Chr3:3452742	LOC_Os03g06810.1	Chr3:3454769	6.51e-25
LOC_Os03g06820.1	Chr3:3458708	LOC_Os03g06830.1	Chr3:3462821	4.25e-13
LOC_Os03g06990.1	Chr3:3566777	LOC_Os03g07000.1	Chr3:3569977	1.29e-117
LOC_Os03g07610.1	Chr3:3872169	LOC_Os03g07620.1	Chr3:3874153	7.79e-28
LOC_Os03g07620.1	Chr3:3874153	LOC_Os03g07650.1	Chr3:3889565	2.09e-13
LOC_Os03g07650.1	Chr3:3889565	LOC_Os03g07660.1	Chr3:3893047	2.44e-34
LOC_Os03g07960.1	Chr3:4069589	LOC_Os03g07970.1	Chr3:4073575	3.31e-24
LOC_Os03g08010.1	Chr3:4095194	LOC_Os03g08020.1	Chr3:4100741	0
LOC_Os03g08090.2	Chr3:4131128	LOC_Os03g08100.1	Chr3:4133458	2.33e-65
LOC_Os03g08100.1	Chr3:4133458	LOC_Os03g08110.1	Chr3:4136960	3.44e-50
LOC_Os03g08310.1	Chr3:4232001	LOC_Os03g08320.1	Chr3:4236724	1.17e-15
LOC_Os03g08320.1	Chr3:4236724	LOC_Os03g08330.1	Chr3:4248884	1.72e-27
LOC_Os03g08460.1	Chr3:4343725	LOC_Os03g08470.3	Chr3:4348670	5.62e-24
LOC_Os03g08490.1	Chr3:4367117	LOC_Os03g08500.2	Chr3:4372115	4.79e-29
LOC_Os03g08624.1	Chr3:4441956	LOC_Os03g08630.1	Chr3:4444015	1.64e-67
LOC_Os03g08999.1	Chr3:4667480	LOC_Os03g09020.1	Chr3:4682685	1.51e-109
LOC_Os03g09880.1	Chr3:4913122	LOC_Os03g09900.1	Chr3:4923846	1.13e-68
LOC_Os03g09930.1	Chr3:4946323	LOC_Os03g09940.1	Chr3:4954101	0
LOC_Os03g09940.1	Chr3:4954101	LOC_Os03g09970.2	Chr3:4984577	0
LOC_Os03g09970.2	Chr3:4984577	LOC_Os03g09980.1	Chr3:4996773	0
LOC_Os03g10090.1	Chr3:5098238	LOC_Os03g10100.1	Chr3:5112102	0
LOC_Os03g10220.1	Chr3:5200523	LOC_Os03g10224.1	Chr3:5202705	0
LOC_Os03g10469.1	Chr3:5326711	LOC_Os03g10478.1	Chr3:5331110	0
LOC_Os03g10900.1	Chr3:5596830	LOC_Os03g10910.1	Chr3:5607032	4.3e-164
LOC_Os03g11030.1	Chr3:5673158	LOC_Os03g11040.1	Chr3:5677634	4.31e-136
LOC_Os03g11160.1	Chr3:5749954	LOC_Os03g11170.1	Chr3:5753283	1.46e-25
LOC_Os03g11170.1	Chr3:5753283	LOC_Os03g11180.1	Chr3:5755353	1.9e-28
LOC_Os03g12190.1	Chr3:6395965	LOC_Os03g12200.1	Chr3:6398572	1.29e-22
LOC_Os03g12200.1	Chr3:6398572	LOC_Os03g12210.1	Chr3:6403235	3.71e-75
LOC_Os03g12900.1	Chr3:6950465	LOC_Os03g12910.1	Chr3:6957632	0
LOC_Os03g13140.1	Chr3:7092739	LOC_Os03g13150.1	Chr3:7096670	1.43e-95
LOC_Os03g13150.1	Chr3:7096670	LOC_Os03g13160.1	Chr3:7100048	3.6e-106
LOC_Os03g13180.1	Chr3:7107129	LOC_Os03g13200.1	Chr3:7124843	2.01e-129
LOC_Os03g13200.1	Chr3:7124843	LOC_Os03g13210.1	Chr3:7128181	3.09e-113
LOC_Os03g13240.1	Chr3:7139072	LOC_Os03g13250.1	Chr3:7147278	0
LOC_Os03g13250.1	Chr3:7147278	LOC_Os03g13274.1	Chr3:7163371	0
LOC_Os03g13360.1	Chr3:7209414	LOC_Os03g13370.1	Chr3:7211429	1.11e-16
LOC_Os03g14130.1	Chr3:7675743	LOC_Os03g14140.1	Chr3:7677616	1.41e-29
LOC_Os03g14400.1	Chr3:7831876	LOC_Os03g14420.1	Chr3:7840807	0
LOC_Os03g14642.1	Chr3:7958992	LOC_Os03g14654.1	Chr3:7965164	6.03e-29
LOC_Os03g15210.1	Chr3:8322835	LOC_Os03g15220.1	Chr3:8327284	5.55e-118
LOC_Os03g15220.1	Chr3:8327284	LOC_Os03g15230.1	Chr3:8329114	3.57e-63
LOC_Os03g16020.1	Chr3:8833913	LOC_Os03g16030.1	Chr3:8834823	8.77e-88
LOC_Os03g16030.1	Chr3:8834823	LOC_Os03g16040.1	Chr3:8838031	6.62e-92
LOC_Os03g16210.1	Chr3:8938348	LOC_Os03g16220.1	Chr3:8945063	2.27e-172
LOC_Os03g16220.1	Chr3:8945063	LOC_Os03g16230.1	Chr3:8949956	7.48e-142
LOC_Os03g16950.1	Chr3:9421689	LOC_Os03g16960.1	Chr3:9425490	3.4e-171
LOC_Os03g17240.1	Chr3:9605153	LOC_Os03g17250.1	Chr3:9610117	6.11e-138
LOC_Os03g17460.1	Chr3:9708206	LOC_Os03g17470.1	Chr3:9712370	7.27e-101
LOC_Os03g17470.1	Chr3:9712370	LOC_Os03g17480.1	Chr3:9717252	8.7e-126
LOC_Os03g18330.1	Chr3:10274876	LOC_Os03g18340.1	Chr3:10277042	4.32e-12
LOC_Os03g18570.1	Chr3:10393654	LOC_Os03g18580.1	Chr3:10398117	5.83e-140
LOC_Os03g19000.1	Chr3:10645800	LOC_Os03g19010.1	Chr3:10647659	5.7e-110
LOC_Os03g19240.1	Chr3:10816007	LOC_Os03g19250.1	Chr3:10824053	0
LOC_Os03g19370.1	Chr3:10905602	LOC_Os03g19375.1	Chr3:10906290	4.18e-123
LOC_Os03g19420.2	Chr3:10926469	LOC_Os03g19427.1	Chr3:10929483	0
LOC_Os03g20260.1	Chr3:11449430	LOC_Os03g20270.1	Chr3:11459888	0
LOC_Os03g20270.1	Chr3:11459888	LOC_Os03g20290.1	Chr3:11467636	0
LOC_Os03g20780.1	Chr3:11771261	LOC_Os03g20790.1	Chr3:11776086	0
LOC_Os03g20920.1	Chr3:11869512	LOC_Os03g20940.1	Chr3:11878240	3.23e-12
LOC_Os03g20949.1	Chr3:11883796	LOC_Os03g20970.1	Chr3:11894399	0
LOC_Os03g21140.1	Chr3:12046803	LOC_Os03g21160.1	Chr3:12068075	0
LOC_Os03g22010.1	Chr3:12611811	LOC_Os03g22020.1	Chr3:12617988	2.62e-120
LOC_Os03g22080.1	Chr3:12652784	LOC_Os03g22110.1	Chr3:12669214	6.63e-23
LOC_Os03g22210.1	Chr3:12739144	LOC_Os03g22230.1	Chr3:12753583	6.43e-53
LOC_Os03g22620.1	Chr3:13035228	LOC_Os03g22634.1	Chr3:13056787	1.09e-146
LOC_Os03g22730.1	Chr3:13126451	LOC_Os03g22740.1	Chr3:13133806	0
LOC_Os03g24160.1	Chr3:13712274	LOC_Os03g24170.1	Chr3:13719816	0
LOC_Os03g24640.1	Chr3:14032516	LOC_Os03g24650.1	Chr3:14043237	6.14e-128
LOC_Os03g24650.1	Chr3:14043237	LOC_Os03g24680.1	Chr3:14060652	7.26e-107
LOC_Os03g24680.1	Chr3:14060652	LOC_Os03g24690.1	Chr3:14067751	0
LOC_Os03g24690.1	Chr3:14067751	LOC_Os03g24710.1	Chr3:14087296	3.83e-27
LOC_Os03g24860.1	Chr3:14153872	LOC_Os03g24870.1	Chr3:14165549	0
LOC_Os03g24960.1	Chr3:14249197	LOC_Os03g24990.1	Chr3:14258783	0
LOC_Os03g25000.1	Chr3:14268725	LOC_Os03g25010.1	Chr3:14276475	4.68e-117
LOC_Os03g25010.1	Chr3:14276475	LOC_Os03g25030.1	Chr3:14289592	2.23e-166
LOC_Os03g25030.1	Chr3:14289592	LOC_Os03g25040.1	Chr3:14294507	1.76e-164
LOC_Os03g25190.1	Chr3:14397050	LOC_Os03g25220.1	Chr3:14413586	2.84e-120
LOC_Os03g25220.1	Chr3:14413586	LOC_Os03g25240.1	Chr3:14419023	0
LOC_Os03g25240.1	Chr3:14419023	LOC_Os03g25250.1	Chr3:14422982	5.84e-99
LOC_Os03g25320.1	Chr3:14454729	LOC_Os03g25330.1	Chr3:14469692	1.68e-152
LOC_Os03g25330.1	Chr3:14469692	LOC_Os03g25340.1	Chr3:14480543	3.61e-149
LOC_Os03g25360.1	Chr3:14494878	LOC_Os03g25370.1	Chr3:14504838	0
LOC_Os03g25480.1	Chr3:14553102	LOC_Os03g25490.1	Chr3:14559322	0
LOC_Os03g25640.1	Chr3:14680396	LOC_Os03g25650.1	Chr3:14685846	4.76e-34
LOC_Os03g26000.1	Chr3:14899827	LOC_Os03g26030.1	Chr3:14915547	1.16e-162
LOC_Os03g26370.1	Chr3:15076060	LOC_Os03g26420.1	Chr3:15097117	2.24e-28
LOC_Os03g26800.1	Chr3:15300737	LOC_Os03g26820.1	Chr3:15307615	1.26e-49
LOC_Os03g26920.1	Chr3:15395327	LOC_Os03g26930.1	Chr3:15400415	0
LOC_Os03g27170.1	Chr3:15563469	LOC_Os03g27190.1	Chr3:15567899	5.91e-99
LOC_Os03g27510.1	Chr3:15780111	LOC_Os03g27530.1	Chr3:15789733	8.6e-81
LOC_Os03g27570.1	Chr3:15810239	LOC_Os03g27580.1	Chr3:15812216	1.57e-63
LOC_Os03g27680.1	Chr3:15863777	LOC_Os03g27690.1	Chr3:15873673	8.8e-12
LOC_Os03g27690.1	Chr3:15873673	LOC_Os03g27740.1	Chr3:15901680	2.05e-12
LOC_Os03g28160.2	Chr3:16209134	LOC_Os03g28170.1	Chr3:16214381	4.08e-11
LOC_Os03g28180.1	Chr3:16220335	LOC_Os03g28190.1	Chr3:16227657	6.14e-32
LOC_Os03g29150.1	Chr3:16551354	LOC_Os03g29170.1	Chr3:16571944	1.8e-123
LOC_Os03g30200.1	Chr3:17236581	LOC_Os03g30220.1	Chr3:17248317	3.24e-18
LOC_Os03g30220.1	Chr3:17248317	LOC_Os03g30230.1	Chr3:17253538	1.85e-16
LOC_Os03g30250.1	Chr3:17260196	LOC_Os03g30260.1	Chr3:17261821	0
LOC_Os03g30630.1	Chr3:17469211	LOC_Os03g30640.1	Chr3:17471385	1.88e-12
LOC_Os03g30640.1	Chr3:17471385	LOC_Os03g30650.1	Chr3:17473261	6.78e-29
LOC_Os03g30650.1	Chr3:17473261	LOC_Os03g30660.1	Chr3:17477501	1.78e-63
LOC_Os03g30680.1	Chr3:17483118	LOC_Os03g30690.1	Chr3:17485871	5.07e-13
LOC_Os03g31044.2	Chr3:17681954	LOC_Os03g31070.1	Chr3:17702593	0
LOC_Os03g32140.1	Chr3:18387362	LOC_Os03g32150.1	Chr3:18391035	1.22e-14
LOC_Os03g32220.1	Chr3:18430111	LOC_Os03g32230.1	Chr3:18435989	2.05e-56
LOC_Os03g37470.1	Chr3:20772675	LOC_Os03g37490.1	Chr3:20793053	0
LOC_Os03g37830.1	Chr3:20978618	LOC_Os03g37840.1	Chr3:21002792	0
LOC_Os03g38390.1	Chr3:21306658	LOC_Os03g38400.1	Chr3:21315330	3.74e-32
LOC_Os03g38590.1	Chr3:21416155	LOC_Os03g38600.1	Chr3:21420949	7.72e-133
LOC_Os03g39160.1	Chr3:21748596	LOC_Os03g39170.1	Chr3:21756823	2.65e-26
LOC_Os03g41419.1	Chr3:23048222	LOC_Os03g41438.1	Chr3:23054583	3.08e-60
LOC_Os03g42420.1	Chr3:23609771	LOC_Os03g42430.1	Chr3:23613955	0
LOC_Os03g42490.1	Chr3:23641888	LOC_Os03g42500.1	Chr3:23644298	1.61e-37
LOC_Os03g42780.1	Chr3:23827633	LOC_Os03g42790.1	Chr3:23836063	2.61e-170
LOC_Os03g43340.1	Chr3:24160652	LOC_Os03g43350.1	Chr3:24168644	1.02e-21
LOC_Os03g44636.1	Chr3:25135530	LOC_Os03g44642.1	Chr3:25137134	3.35e-25
LOC_Os03g45330.1	Chr3:25592632	LOC_Os03g45340.1	Chr3:25599553	1.72e-13
LOC_Os03g45528.1	Chr3:25694410	LOC_Os03g45619.2	Chr3:25746001	1.79e-17
LOC_Os03g45830.1	Chr3:25884304	LOC_Os03g45850.1	Chr3:25893200	7.47e-34
LOC_Os03g45850.1	Chr3:25893200	LOC_Os03g45860.1	Chr3:25898706	2.41e-37
LOC_Os03g46060.1	Chr3:26032940	LOC_Os03g46070.1	Chr3:26034426	2.56e-81
LOC_Os03g46120.1	Chr3:26078776	LOC_Os03g46140.1	Chr3:26093867	2.39e-21
LOC_Os03g46150.1	Chr3:26096042	LOC_Os03g46180.1	Chr3:26114966	2.56e-14
LOC_Os03g46500.1	Chr3:26313840	LOC_Os03g46510.1	Chr3:26317038	2.21e-143
LOC_Os03g46510.1	Chr3:26317038	LOC_Os03g46530.1	Chr3:26324756	1.17e-160
LOC_Os03g47640.1	Chr3:26978604	LOC_Os03g47650.1	Chr3:26988322	8.91e-57
LOC_Os03g47650.1	Chr3:26988322	LOC_Os03g47720.1	Chr3:27044112	3.68e-96
LOC_Os03g47730.1	Chr3:27050993	LOC_Os03g47740.1	Chr3:27057031	2.09e-55
LOC_Os03g47820.1	Chr3:27153482	LOC_Os03g47830.1	Chr3:27165389	0
LOC_Os03g48200.1	Chr3:27440911	LOC_Os03g48220.1	Chr3:27444571	2.15e-43
LOC_Os03g48220.1	Chr3:27444571	LOC_Os03g48225.1	Chr3:27447672	1.99e-18
LOC_Os03g48320.1	Chr3:27517616	LOC_Os03g48370.1	Chr3:27536734	1.56e-31
LOC_Os03g48750.1	Chr3:27779086	LOC_Os03g48760.1	Chr3:27783892	5.55e-148
LOC_Os03g48760.1	Chr3:27783892	LOC_Os03g48770.1	Chr3:27788051	9.38e-160
LOC_Os03g48770.1	Chr3:27788051	LOC_Os03g48780.1	Chr3:27790977	3.17e-161
LOC_Os03g49070.1	Chr3:27955740	LOC_Os03g49126.1	Chr3:27983849	0
LOC_Os03g49300.1	Chr3:28064024	LOC_Os03g49310.1	Chr3:28069136	7.24e-46
LOC_Os03g49524.1	Chr3:28193785	LOC_Os03g49550.1	Chr3:28219431	7e-43
LOC_Os03g49600.1	Chr3:28240285	LOC_Os03g49610.1	Chr3:28248731	0
LOC_Os03g50340.1	Chr3:28719395	LOC_Os03g50350.1	Chr3:28730884	0
LOC_Os03g50590.1	Chr3:28890274	LOC_Os03g50600.1	Chr3:28896052	5.58e-11
LOC_Os03g50600.1	Chr3:28896052	LOC_Os03g50610.1	Chr3:28900024	7.67e-15
LOC_Os03g51490.1	Chr3:29456742	LOC_Os03g51495.1	Chr3:29458951	2.77e-152
LOC_Os03g51950.1	Chr3:29794698	LOC_Os03g51960.1	Chr3:29798632	7.86e-97
LOC_Os03g52040.2	Chr3:29858905	LOC_Os03g52070.3	Chr3:29871085	0
LOC_Os03g52070.3	Chr3:29871085	LOC_Os03g52080.1	Chr3:29883092	5.58e-169
LOC_Os03g52170.1	Chr3:29950011	LOC_Os03g52180.1	Chr3:29956753	4.09e-139
LOC_Os03g52355.1	Chr3:30070373	LOC_Os03g52360.1	Chr3:30071523	5.88e-33
LOC_Os03g52360.1	Chr3:30071523	LOC_Os03g52370.1	Chr3:30074924	7.86e-20
LOC_Os03g52370.1	Chr3:30074924	LOC_Os03g52380.1	Chr3:30076355	7.68e-17
LOC_Os03g52720.1	Chr3:30224157	LOC_Os03g52730.1	Chr3:30228221	1.5e-95
LOC_Os03g53790.1	Chr3:30835598	LOC_Os03g53800.5	Chr3:30853039	0
LOC_Os03g54190.1	Chr3:31064103	LOC_Os03g54200.1	Chr3:31077576	3.38e-148
LOC_Os03g55020.1	Chr3:31292068	LOC_Os03g55030.1	Chr3:31294497	1.51e-155
LOC_Os03g55040.1	Chr3:31298866	LOC_Os03g55050.1	Chr3:31302708	0
LOC_Os03g55230.1	Chr3:31436331	LOC_Os03g55240.1	Chr3:31440748	1.44e-156
LOC_Os03g55240.1	Chr3:31440748	LOC_Os03g55250.1	Chr3:31448617	1.09e-138
LOC_Os03g55250.1	Chr3:31448617	LOC_Os03g55260.1	Chr3:31453545	3.14e-154
LOC_Os03g55410.1	Chr3:31526726	LOC_Os03g55420.1	Chr3:31530776	5.03e-114
LOC_Os03g55670.1	Chr3:31694802	LOC_Os03g55680.1	Chr3:31697683	8.89e-50
LOC_Os03g55734.1	Chr3:31732515	LOC_Os03g55740.1	Chr3:31735440	3.29e-14
LOC_Os03g56440.1	Chr3:32169189	LOC_Os03g56450.1	Chr3:32170524	1.58e-38
LOC_Os03g56710.1	Chr3:32313397	LOC_Os03g56714.1	Chr3:32318646	1.57e-82
LOC_Os03g56714.1	Chr3:32318646	LOC_Os03g56720.1	Chr3:32320332	2.78e-79
LOC_Os03g56760.1	Chr3:32338605	LOC_Os03g56770.1	Chr3:32340783	6.5e-120
LOC_Os03g56770.1	Chr3:32340783	LOC_Os03g56780.1	Chr3:32344010	6.61e-45
LOC_Os03g56780.1	Chr3:32344010	LOC_Os03g56781.1	Chr3:32347267	5.62e-42
LOC_Os03g56930.1	Chr3:32423203	LOC_Os03g56940.1	Chr3:32425650	2.55e-21
LOC_Os03g56974.1	Chr3:32456869	LOC_Os03g57000.1	Chr3:32470182	1.76e-48
LOC_Os03g57000.1	Chr3:32470182	LOC_Os03g57010.1	Chr3:32473768	1.6e-11
LOC_Os03g57460.1	Chr3:32757006	LOC_Os03g57490.1	Chr3:32780138	0
LOC_Os03g57600.1	Chr3:32832645	LOC_Os03g57620.1	Chr3:32845909	6.46e-54
LOC_Os03g57680.1	Chr3:32869482	LOC_Os03g57690.1	Chr3:32879566	0
LOC_Os03g57690.1	Chr3:32879566	LOC_Os03g57720.1	Chr3:32897405	6.81e-59
LOC_Os03g57890.2	Chr3:32974276	LOC_Os03g57900.1	Chr3:32982032	8.75e-39
LOC_Os03g58010.1	Chr3:33034668	LOC_Os03g58020.1	Chr3:33036315	3.92e-81
LOC_Os03g58020.1	Chr3:33036315	LOC_Os03g58030.1	Chr3:33037473	3.13e-53
LOC_Os03g58140.1	Chr3:33098873	LOC_Os03g58150.1	Chr3:33103022	1.33e-86
LOC_Os03g58290.1	Chr3:33207531	LOC_Os03g58300.1	Chr3:33214533	7.05e-172
LOC_Os03g58300.1	Chr3:33214533	LOC_Os03g58320.1	Chr3:33226460	0
LOC_Os03g58790.1	Chr3:33482034	LOC_Os03g58800.1	Chr3:33487653	9.06e-174
LOC_Os03g58880.1	Chr3:33519850	LOC_Os03g58890.2	Chr3:33522519	1.71e-127
LOC_Os03g58980.1	Chr3:33586465	LOC_Os03g58990.1	Chr3:33588717	1.39e-50
LOC_Os03g58990.1	Chr3:33588717	LOC_Os03g59010.1	Chr3:33591195	2.05e-57
LOC_Os03g59100.1	Chr3:33645110	LOC_Os03g59110.1	Chr3:33649350	0
LOC_Os03g59110.1	Chr3:33649350	LOC_Os03g59120.1	Chr3:33659567	0
LOC_Os03g59120.1	Chr3:33659567	LOC_Os03g59146.1	Chr3:33680878	3.71e-28
LOC_Os03g59590.1	Chr3:33927587	LOC_Os03g59600.1	Chr3:33936155	2.22e-92
LOC_Os03g60210.1	Chr3:34242161	LOC_Os03g60220.1	Chr3:34245085	4.69e-54
LOC_Os03g60340.1	Chr3:34311081	LOC_Os03g60350.1	Chr3:34320193	6.89e-173
LOC_Os03g60560.1	Chr3:34424180	LOC_Os03g60570.1	Chr3:34427699	4.51e-34
LOC_Os03g60976.1	Chr3:34639019	LOC_Os03g60992.1	Chr3:34646212	0
LOC_Os03g61270.1	Chr3:34792025	LOC_Os03g61280.1	Chr3:34798312	1.69e-155
LOC_Os03g61340.1	Chr3:34820685	LOC_Os03g61360.1	Chr3:34825481	4.62e-136
LOC_Os03g61440.1	Chr3:34860760	LOC_Os03g61470.1	Chr3:34870676	2.94e-38
LOC_Os03g61470.1	Chr3:34870676	LOC_Os03g61480.1	Chr3:34873910	4.04e-44
LOC_Os03g62010.1	Chr3:35140195	LOC_Os03g62020.1	Chr3:35145634	6.94e-26
LOC_Os03g62060.1	Chr3:35160385	LOC_Os03g62070.1	Chr3:35164707	0
LOC_Os03g62120.1	Chr3:35198684	LOC_Os03g62130.1	Chr3:35202558	3.39e-48
LOC_Os03g62130.1	Chr3:35202558	LOC_Os03g62140.1	Chr3:35205727	1.48e-89
LOC_Os03g62140.1	Chr3:35205727	LOC_Os03g62150.1	Chr3:35207543	1.04e-23
LOC_Os03g62250.1	Chr3:35256091	LOC_Os03g62260.1	Chr3:35259267	0
LOC_Os03g63270.1	Chr3:35753292	LOC_Os03g63280.1	Chr3:35766930	1.2e-104
LOC_Os03g63600.1	Chr3:35916407	LOC_Os03g63620.1	Chr3:35922768	1.67e-89
LOC_Os03g64030.1	Chr3:36184657	LOC_Os03g64050.1	Chr3:36189259	8.4e-91
LOC_Os04g01310.1	Chr4:240548	LOC_Os04g01320.1	Chr4:246303	0
LOC_Os04g01650.1	Chr4:443309	LOC_Os04g01660.1	Chr4:446012	2.66e-130
LOC_Os04g01660.1	Chr4:446012	LOC_Os04g01674.1	Chr4:453419	6.4e-99
LOC_Os04g01860.1	Chr4:541767	LOC_Os04g01874.1	Chr4:545744	4.73e-118
LOC_Os04g01874.1	Chr4:545744	LOC_Os04g01890.1	Chr4:560485	6.2e-104
LOC_Os04g02754.1	Chr4:1054609	LOC_Os04g02780.1	Chr4:1073401	0
LOC_Os04g02970.1	Chr4:1201202	LOC_Os04g02980.1	Chr4:1209884	2.12e-106
LOC_Os04g02980.1	Chr4:1209884	LOC_Os04g02990.1	Chr4:1218482	4.05e-41
LOC_Os04g03050.1	Chr4:1248450	LOC_Os04g03080.1	Chr4:1266118	3.75e-56
LOC_Os04g03320.1	Chr4:1411107	LOC_Os04g03360.1	Chr4:1444093	7.32e-42
LOC_Os04g03796.1	Chr4:1702003	LOC_Os04g03810.1	Chr4:1714652	0
LOC_Os04g04050.1	Chr4:1872731	LOC_Os04g04060.1	Chr4:1873883	6.7e-37
LOC_Os04g04240.1	Chr4:1974680	LOC_Os04g04254.1	Chr4:1985634	0
LOC_Os04g05360.1	Chr4:2667561	LOC_Os04g05400.1	Chr4:2705122	0
LOC_Os04g05500.1	Chr4:2781455	LOC_Os04g05550.1	Chr4:2802471	7.93e-49
LOC_Os04g05560.1	Chr4:2809044	LOC_Os04g05580.1	Chr4:2826150	0
LOC_Os04g06210.1	Chr4:3222826	LOC_Os04g06244.1	Chr4:3238814	2.12e-91
LOC_Os04g06490.1	Chr4:3404613	LOC_Os04g06530.1	Chr4:3407598	2.65e-35
LOC_Os04g06500.1	Chr4:3424465	LOC_Os04g06590.1	Chr4:3465245	0
LOC_Os04g06590.1	Chr4:3465245	LOC_Os04g06700.1	Chr4:3529914	0
LOC_Os04g06900.1	Chr4:3635172	LOC_Os04g06910.1	Chr4:3648178	5.01e-114
LOC_Os04g06990.1	Chr4:3682118	LOC_Os04g07040.1	Chr4:3724240	2.73e-94
LOC_Os04g08110.1	Chr4:4326647	LOC_Os04g08160.1	Chr4:4343761	6.6e-19
LOC_Os04g08190.1	Chr4:4353140	LOC_Os04g08200.1	Chr4:4358819	0
LOC_Os04g08240.1	Chr4:4397241	LOC_Os04g08250.1	Chr4:4401275	5.47e-115
LOC_Os04g08370.1	Chr4:4470642	LOC_Os04g08390.1	Chr4:4484997	0
LOC_Os04g08470.1	Chr4:4564403	LOC_Os04g08500.1	Chr4:4591307	7.8e-48
LOC_Os04g08500.1	Chr4:4591307	LOC_Os04g08510.1	Chr4:4597987	1.06e-19
LOC_Os04g08824.1	Chr4:4869932	LOC_Os04g08828.1	Chr4:4874374	0
LOC_Os04g08828.1	Chr4:4874374	LOC_Os04g08836.1	Chr4:4897173	7.76e-75
LOC_Os04g09654.1	Chr4:5178469	LOC_Os04g09670.1	Chr4:5189852	5.75e-54
LOC_Os04g10000.1	Chr4:5380095	LOC_Os04g10010.1	Chr4:5385722	1.72e-166
LOC_Os04g10690.1	Chr4:5811323	LOC_Os04g10750.2	Chr4:5846286	0
LOC_Os04g10924.1	Chr4:5920297	LOC_Os04g10940.1	Chr4:5931174	5.75e-14
LOC_Os04g11165.1	Chr4:6069815	LOC_Os04g11195.1	Chr4:6096222	1.87e-18
LOC_Os04g11440.1	Chr4:6255954	LOC_Os04g11450.1	Chr4:6262583	1.22e-80
LOC_Os04g12669.1	Chr4:7014342	LOC_Os04g12690.1	Chr4:7024800	4.03e-18
LOC_Os04g12710.1	Chr4:7028330	LOC_Os04g12720.1	Chr4:7031215	5.06e-80
LOC_Os04g12950.1	Chr4:7150261	LOC_Os04g12960.1	Chr4:7153701	0
LOC_Os04g12960.1	Chr4:7153701	LOC_Os04g12970.1	Chr4:7156820	0
LOC_Os04g12970.1	Chr4:7156820	LOC_Os04g12980.1	Chr4:7163748	0
LOC_Os04g12990.1	Chr4:7166859	LOC_Os04g13010.1	Chr4:7177696	3.33e-71
LOC_Os04g13010.1	Chr4:7177696	LOC_Os04g13040.1	Chr4:7190269	4.35e-65
LOC_Os04g13150.1	Chr4:7254464	LOC_Os04g13160.1	Chr4:7260495	2.48e-157
LOC_Os04g13160.1	Chr4:7260495	LOC_Os04g13170.1	Chr4:7265196	0
LOC_Os04g13210.1	Chr4:7301573	LOC_Os04g13220.1	Chr4:7317232	0
LOC_Os04g14690.1	Chr4:8243687	LOC_Os04g14710.1	Chr4:8263069	0
LOC_Os04g15650.1	Chr4:8507962	LOC_Os04g15660.1	Chr4:8515231	1.64e-12
LOC_Os04g16722.1	Chr4:9094075	LOC_Os04g16896.1	Chr4:9096123	1.56e-96
LOC_Os04g19800.1	Chr4:11060351	LOC_Os04g19810.1	Chr4:11062499	4.04e-35
LOC_Os04g22220.1	Chr4:12588570	LOC_Os04g22230.1	Chr4:12591530	3.64e-65
LOC_Os04g22330.1	Chr4:12635155	LOC_Os04g22340.1	Chr4:12639646	5.93e-34
LOC_Os04g22380.1	Chr4:12661960	LOC_Os04g22390.1	Chr4:12669800	0
LOC_Os04g23700.1	Chr4:13552675	LOC_Os04g23720.1	Chr4:13566960	0
LOC_Os04g23720.1	Chr4:13566960	LOC_Os04g23760.1	Chr4:13586447	0
LOC_Os04g24319.1	Chr4:13936564	LOC_Os04g24328.1	Chr4:13937943	5.02e-42
LOC_Os04g24469.1	Chr4:14039128	LOC_Os04g24478.1	Chr4:14040508	4.84e-42
LOC_Os04g24790.1	Chr4:14239637	LOC_Os04g24800.1	Chr4:14243635	2.89e-145
LOC_Os04g24840.1	Chr4:14300447	LOC_Os04g24850.1	Chr4:14311738	6.19e-12
LOC_Os04g25150.1	Chr4:14534793	LOC_Os04g25160.1	Chr4:14543677	1.69e-69
LOC_Os04g25370.1	Chr4:14680107	LOC_Os04g25380.1	Chr4:14692552	0
LOC_Os04g25440.1	Chr4:14742171	LOC_Os04g25490.1	Chr4:14787351	0
LOC_Os04g25800.1	Chr4:14969824	LOC_Os04g25820.1	Chr4:14984956	9.58e-13
LOC_Os04g25920.1	Chr4:15078802	LOC_Os04g25930.1	Chr4:15082804	1.08e-79
LOC_Os04g25970.1	Chr4:15107839	LOC_Os04g25980.1	Chr4:15120379	0
LOC_Os04g26220.1	Chr4:15284291	LOC_Os04g26230.1	Chr4:15292547	7.96e-67
LOC_Os04g26240.1	Chr4:15297803	LOC_Os04g26260.1	Chr4:15313579	3.29e-109
LOC_Os04g26870.1	Chr4:15888815	LOC_Os04g26890.1	Chr4:15904657	4.65e-76
LOC_Os04g26890.1	Chr4:15904657	LOC_Os04g26910.1	Chr4:15915619	2.77e-78
LOC_Os04g26910.1	Chr4:15915619	LOC_Os04g26920.2	Chr4:15924349	1.17e-120
LOC_Os04g26960.1	Chr4:15943440	LOC_Os04g26980.1	Chr4:15953717	0
LOC_Os04g27670.1	Chr4:16349934	LOC_Os04g27720.1	Chr4:16380267	0
LOC_Os04g27760.1	Chr4:16407450	LOC_Os04g27790.1	Chr4:16419959	2.22e-41
LOC_Os04g28040.1	Chr4:16553185	LOC_Os04g28050.1	Chr4:16561961	3.18e-16
LOC_Os04g28120.1	Chr4:16602471	LOC_Os04g28130.1	Chr4:16614563	5.06e-52
LOC_Os04g28130.1	Chr4:16614563	LOC_Os04g28140.1	Chr4:16621835	1.03e-33
LOC_Os04g28150.1	Chr4:16624886	LOC_Os04g28160.1	Chr4:16629917	4.25e-14
LOC_Os04g28310.1	Chr4:16760292	LOC_Os04g28320.1	Chr4:16764190	1.59e-14
LOC_Os04g28320.1	Chr4:16764190	LOC_Os04g28330.1	Chr4:16767457	4.46e-13
LOC_Os04g28330.1	Chr4:16767457	LOC_Os04g28360.1	Chr4:16785970	3.57e-20
LOC_Os04g28600.1	Chr4:16931533	LOC_Os04g28620.1	Chr4:16945205	4.67e-175
LOC_Os04g29490.1	Chr4:17529371	LOC_Os04g29510.1	Chr4:17536775	6.11e-51
LOC_Os04g30180.1	Chr4:18012199	LOC_Os04g30200.1	Chr4:18023678	8.88e-158
LOC_Os04g30200.1	Chr4:18023678	LOC_Os04g30210.1	Chr4:18027688	0
LOC_Os04g30240.1	Chr4:18042129	LOC_Os04g30250.1	Chr4:18053135	2.62e-125
LOC_Os04g30260.1	Chr4:18061449	LOC_Os04g30270.1	Chr4:18069357	1.04e-170
LOC_Os04g30610.1	Chr4:18279293	LOC_Os04g30660.1	Chr4:18318639	0
LOC_Os04g31160.1	Chr4:18628789	LOC_Os04g31170.1	Chr4:18637317	4.61e-22
LOC_Os04g31484.1	Chr4:18827086	LOC_Os04g31520.1	Chr4:18846262	1.1e-11
LOC_Os04g31790.1	Chr4:19020396	LOC_Os04g31804.1	Chr4:19042703	2.9e-34
LOC_Os04g32070.1	Chr4:19233125	LOC_Os04g32080.1	Chr4:19236670	2.76e-59
LOC_Os04g32250.1	Chr4:19323481	LOC_Os04g32260.1	Chr4:19329087	1.16e-85
LOC_Os04g32800.1	Chr4:19796270	LOC_Os04g32810.1	Chr4:19812328	1.82e-80
LOC_Os04g32810.1	Chr4:19812328	LOC_Os04g32820.1	Chr4:19819398	7.85e-20
LOC_Os04g32820.1	Chr4:19819398	LOC_Os04g32830.1	Chr4:19822056	2.49e-46
LOC_Os04g32830.1	Chr4:19822056	LOC_Os04g32840.1	Chr4:19826312	2.48e-21
LOC_Os04g32840.1	Chr4:19826312	LOC_Os04g32850.1	Chr4:19835131	2.07e-24
LOC_Os04g32850.1	Chr4:19835131	LOC_Os04g32860.1	Chr4:19841565	4.42e-17
LOC_Os04g33590.1	Chr4:20338877	LOC_Os04g33600.1	Chr4:20348436	0
LOC_Os04g33720.1	Chr4:20412315	LOC_Os04g33740.1	Chr4:20422171	0
LOC_Os04g33920.1	Chr4:20543121	LOC_Os04g33930.1	Chr4:20547176	1.62e-32
LOC_Os04g34290.1	Chr4:20768967	LOC_Os04g34300.1	Chr4:20779211	1.26e-85
LOC_Os04g34300.1	Chr4:20779211	LOC_Os04g34320.1	Chr4:20785327	1.26e-85
LOC_Os04g34320.1	Chr4:20785327	LOC_Os04g34330.1	Chr4:20790085	0
LOC_Os04g34360.1	Chr4:20811118	LOC_Os04g34370.1	Chr4:20817908	0
LOC_Os04g34410.1	Chr4:20834585	LOC_Os04g34420.1	Chr4:20843256	0
LOC_Os04g34550.1	Chr4:20909813	LOC_Os04g34570.1	Chr4:20914900	1.46e-28
LOC_Os04g35000.1	Chr4:21271523	LOC_Os04g35010.1	Chr4:21276704	1.47e-18
LOC_Os04g35020.1	Chr4:21281712	LOC_Os04g35030.1	Chr4:21288130	4.17e-96
LOC_Os04g35310.1	Chr4:21472975	LOC_Os04g35340.1	Chr4:21491469	1.01e-42
LOC_Os04g35840.1	Chr4:21842286	LOC_Os04g35860.1	Chr4:21853482	0
LOC_Os04g35930.1	Chr4:21905944	LOC_Os04g35940.1	Chr4:21912154	4.98e-38
LOC_Os04g35940.1	Chr4:21912154	LOC_Os04g35970.1	Chr4:21930102	7.5e-78
LOC_Os04g35970.1	Chr4:21930102	LOC_Os04g35990.1	Chr4:21942199	9.76e-44
LOC_Os04g35990.1	Chr4:21942199	LOC_Os04g36000.1	Chr4:21948796	9.86e-150
LOC_Os04g36000.1	Chr4:21948796	LOC_Os04g36010.1	Chr4:21956992	1.01e-31
LOC_Os04g37470.1	Chr4:22316817	LOC_Os04g37480.1	Chr4:22321189	8.5e-146
LOC_Os04g37480.1	Chr4:22321189	LOC_Os04g37490.1	Chr4:22323860	0
LOC_Os04g37640.1	Chr4:22381340	LOC_Os04g37650.1	Chr4:22385358	0
LOC_Os04g37970.1	Chr4:22594108	LOC_Os04g37980.1	Chr4:22598600	0
LOC_Os04g37980.1	Chr4:22598600	LOC_Os04g37990.1	Chr4:22611843	0
LOC_Os04g37990.1	Chr4:22611843	LOC_Os04g38000.1	Chr4:22622402	2.54e-13
LOC_Os04g38010.1	Chr4:22626439	LOC_Os04g38026.1	Chr4:22627207	0
LOC_Os04g38026.1	Chr4:22627207	LOC_Os04g38220.1	Chr4:22744184	0
LOC_Os04g38360.1	Chr4:22821030	LOC_Os04g38370.1	Chr4:22822268	5.89e-83
LOC_Os04g38525.1	Chr4:22886648	LOC_Os04g38520.1	Chr4:22890295	0
LOC_Os04g38530.1	Chr4:22893765	LOC_Os04g38540.1	Chr4:22902577	1.75e-175
LOC_Os04g38670.1	Chr4:22971796	LOC_Os04g38680.1	Chr4:22977814	1.46e-56
LOC_Os04g39070.1	Chr4:23220086	LOC_Os04g39080.1	Chr4:23226180	1.02e-106
LOC_Os04g39290.1	Chr4:23382264	LOC_Os04g39300.1	Chr4:23388563	1.18e-27
LOC_Os04g39300.1	Chr4:23388563	LOC_Os04g39320.2	Chr4:23408376	3.55e-19
LOC_Os04g39350.1	Chr4:23422507	LOC_Os04g39360.1	Chr4:23428149	1.08e-18
LOC_Os04g39360.1	Chr4:23428149	LOC_Os04g39370.1	Chr4:23430147	9.45e-19
LOC_Os04g39370.1	Chr4:23430147	LOC_Os04g39380.1	Chr4:23435707	4.29e-14
LOC_Os04g39590.1	Chr4:23598093	LOC_Os04g39600.1	Chr4:23599540	5.74e-29
LOC_Os04g39840.1	Chr4:23727920	LOC_Os04g39864.1	Chr4:23735317	0
LOC_Os04g39864.1	Chr4:23735317	LOC_Os04g39880.1	Chr4:23747525	0
LOC_Os04g39910.1	Chr4:23770072	LOC_Os04g39930.1	Chr4:23779181	0
LOC_Os04g40460.1	Chr4:24043880	LOC_Os04g40470.1	Chr4:24049070	0
LOC_Os04g40490.1	Chr4:24054885	LOC_Os04g40500.1	Chr4:24060045	0
LOC_Os04g40500.1	Chr4:24060045	LOC_Os04g40510.2	Chr4:24064718	0
LOC_Os04g40580.1	Chr4:24098305	LOC_Os04g40590.1	Chr4:24101138	4.49e-161
LOC_Os04g40600.1	Chr4:24102870	LOC_Os04g40620.1	Chr4:24108926	3.91e-117
LOC_Os04g40760.1	Chr4:24189434	LOC_Os04g40770.1	Chr4:24192009	0
LOC_Os04g40770.1	Chr4:24192009	LOC_Os04g40780.1	Chr4:24199124	7.53e-48
LOC_Os04g41070.1	Chr4:24363537	LOC_Os04g41080.1	Chr4:24366152	1.46e-11
LOC_Os04g41400.1	Chr4:24546341	LOC_Os04g41410.1	Chr4:24550546	3.24e-108
LOC_Os04g41410.1	Chr4:24550546	LOC_Os04g41450.1	Chr4:24560986	3.73e-106
LOC_Os04g41640.1	Chr4:24692677	LOC_Os04g41680.1	Chr4:24708716	4.58e-13
LOC_Os04g41710.1	Chr4:24725907	LOC_Os04g41740.1	Chr4:24740703	0
LOC_Os04g41740.1	Chr4:24740703	LOC_Os04g41750.1	Chr4:24744697	0
LOC_Os04g41750.1	Chr4:24744697	LOC_Os04g41759.1	Chr4:24746954	9.44e-180
LOC_Os04g41759.1	Chr4:24746954	LOC_Os04g41770.1	Chr4:24750783	0
LOC_Os04g42090.5	Chr4:24915054	LOC_Os04g42095.1	Chr4:24916241	0
LOC_Os04g42210.1	Chr4:24973156	LOC_Os04g42220.1	Chr4:24975972	6.76e-29
LOC_Os04g43380.1	Chr4:25650132	LOC_Os04g43390.2	Chr4:25658402	6.2e-134
LOC_Os04g43390.2	Chr4:25658402	LOC_Os04g43400.1	Chr4:25672571	4.21e-163
LOC_Os04g43400.1	Chr4:25672571	LOC_Os04g43410.1	Chr4:25681557	3.94e-117
LOC_Os04g44240.1	Chr4:26206039	LOC_Os04g44250.1	Chr4:26213702	0
LOC_Os04g44500.1	Chr4:26342443	LOC_Os04g44510.1	Chr4:26347311	1.02e-80
LOC_Os04g44900.1	Chr4:26572700	LOC_Os04g44910.1	Chr4:26576092	0
LOC_Os04g44920.1	Chr4:26580248	LOC_Os04g44924.1	Chr4:26583497	1.33e-127
LOC_Os04g44950.1	Chr4:26590612	LOC_Os04g44980.1	Chr4:26611742	6.68e-146
LOC_Os04g45110.1	Chr4:26679487	LOC_Os04g45120.1	Chr4:26682636	1.39e-161
LOC_Os04g45140.1	Chr4:26689858	LOC_Os04g45160.1	Chr4:26695624	2.18e-168
LOC_Os04g46120.1	Chr4:27328770	LOC_Os04g46130.1	Chr4:27333688	1.3e-26
LOC_Os04g46240.1	Chr4:27398303	LOC_Os04g46250.1	Chr4:27408986	2.12e-99
LOC_Os04g46400.1	Chr4:27517205	LOC_Os04g46410.1	Chr4:27523400	3.43e-45
LOC_Os04g46710.1	Chr4:27694498	LOC_Os04g46730.3	Chr4:27700899	8.69e-49
LOC_Os04g46810.1	Chr4:27740050	LOC_Os04g46820.1	Chr4:27743339	5.32e-85
LOC_Os04g46820.1	Chr4:27743339	LOC_Os04g46830.1	Chr4:27753368	1.38e-34
LOC_Os04g46970.1	Chr4:27843255	LOC_Os04g46980.1	Chr4:27848562	2.02e-150
LOC_Os04g46980.1	Chr4:27848562	LOC_Os04g46990.1	Chr4:27853301	0
LOC_Os04g47040.1	Chr4:27881155	LOC_Os04g47059.1	Chr4:27915598	3.08e-107
LOC_Os04g47059.1	Chr4:27915598	LOC_Os04g47080.1	Chr4:27949384	1.03e-78
LOC_Os04g47720.1	Chr4:28315067	LOC_Os04g47770.1	Chr4:28336572	0
LOC_Os04g48200.1	Chr4:28703939	LOC_Os04g48210.1	Chr4:28715432	2.59e-165
LOC_Os04g49194.1	Chr4:29331563	LOC_Os04g49210.1	Chr4:29338950	3.18e-129
LOC_Os04g49270.1	Chr4:29412733	LOC_Os04g49310.1	Chr4:29431008	1.9e-44
LOC_Os04g49310.1	Chr4:29431008	LOC_Os04g49320.1	Chr4:29437897	2.92e-93
LOC_Os04g49320.1	Chr4:29437897	LOC_Os04g49340.1	Chr4:29448809	0
LOC_Os04g49650.2	Chr4:29606114	LOC_Os04g49660.1	Chr4:29610154	2.36e-16
LOC_Os04g49670.1	Chr4:29619361	LOC_Os04g49680.1	Chr4:29624153	2.5e-36
LOC_Os04g49720.1	Chr4:29654078	LOC_Os04g49730.1	Chr4:29656092	1.42e-33
LOC_Os04g49739.1	Chr4:29658700	LOC_Os04g49748.1	Chr4:29660959	2.07e-113
LOC_Os04g49748.1	Chr4:29660959	LOC_Os04g49757.1	Chr4:29666140	1.85e-120
LOC_Os04g49890.1	Chr4:29742311	LOC_Os04g49900.1	Chr4:29754938	0
LOC_Os04g49920.1	Chr4:29770168	LOC_Os04g49930.1	Chr4:29776429	4.97e-20
LOC_Os04g50184.1	Chr4:29944092	LOC_Os04g50196.1	Chr4:29953756	8.2e-51
LOC_Os04g50700.1	Chr4:30001482	LOC_Os04g50710.1	Chr4:30004307	1.41e-52
LOC_Os04g50720.1	Chr4:30006879	LOC_Os04g50730.1	Chr4:30012117	2.96e-59
LOC_Os04g50800.1	Chr4:30052639	LOC_Os04g50810.1	Chr4:30057899	1.9e-95
LOC_Os04g50930.1	Chr4:30145192	LOC_Os04g50940.1	Chr4:30156252	7.98e-141
LOC_Os04g50940.1	Chr4:30156252	LOC_Os04g50950.1	Chr4:30161452	0
LOC_Os04g51030.1	Chr4:30209131	LOC_Os04g51040.1	Chr4:30215063	6.93e-169
LOC_Os04g51040.1	Chr4:30215063	LOC_Os04g51050.1	Chr4:30220289	0
LOC_Os04g51280.1	Chr4:30377262	LOC_Os04g51290.1	Chr4:30380539	9.81e-41
LOC_Os04g51980.1	Chr4:30860607	LOC_Os04g51990.1	Chr4:30869666	1.17e-168
LOC_Os04g52230.1	Chr4:31026617	LOC_Os04g52240.1	Chr4:31035046	0
LOC_Os04g52250.1	Chr4:31051171	LOC_Os04g52260.1	Chr4:31061682	2.91e-46
LOC_Os04g52440.1	Chr4:31169012	LOC_Os04g52450.1	Chr4:31176650	0
LOC_Os04g52590.1	Chr4:31263093	LOC_Os04g52600.1	Chr4:31274470	0
LOC_Os04g52600.1	Chr4:31274470	LOC_Os04g52606.1	Chr4:31285290	0
LOC_Os04g52606.1	Chr4:31285290	LOC_Os04g52614.1	Chr4:31299698	0
LOC_Os04g52614.1	Chr4:31299698	LOC_Os04g52630.1	Chr4:31308749	0
LOC_Os04g52630.1	Chr4:31308749	LOC_Os04g52640.1	Chr4:31317589	0
LOC_Os04g53030.1	Chr4:31577881	LOC_Os04g53050.1	Chr4:31600121	5.15e-176
LOC_Os04g53190.1	Chr4:31669055	LOC_Os04g53195.1	Chr4:31669592	0
LOC_Os04g53210.1	Chr4:31688717	LOC_Os04g53214.2	Chr4:31693570	4.14e-151
LOC_Os04g53290.1	Chr4:31740814	LOC_Os04g53300.1	Chr4:31749103	1.71e-102
LOC_Os04g53390.1	Chr4:31801934	LOC_Os04g53400.1	Chr4:31809708	2.76e-87
LOC_Os04g53400.1	Chr4:31809708	LOC_Os04g53410.1	Chr4:31812018	6.45e-110
LOC_Os04g53460.1	Chr4:31831107	LOC_Os04g53470.1	Chr4:31838142	2.01e-119
LOC_Os04g53780.1	Chr4:32049063	LOC_Os04g53800.1	Chr4:32059521	0
LOC_Os04g53800.1	Chr4:32059521	LOC_Os04g53810.1	Chr4:32063705	3.86e-151
LOC_Os04g53850.1	Chr4:32085528	LOC_Os04g53860.1	Chr4:32090821	1.59e-89
LOC_Os04g53860.1	Chr4:32090821	LOC_Os04g53920.1	Chr4:32131999	3.32e-98
LOC_Os04g53994.1	Chr4:32173554	LOC_Os04g53998.1	Chr4:32178133	0
LOC_Os04g54110.1	Chr4:32238374	LOC_Os04g54120.1	Chr4:32244877	1.52e-98
LOC_Os04g54130.1	Chr4:32248949	LOC_Os04g54140.1	Chr4:32254120	0
LOC_Os04g54140.1	Chr4:32254120	LOC_Os04g54180.1	Chr4:32273357	0
LOC_Os04g54230.1	Chr4:32297556	LOC_Os04g54240.1	Chr4:32301622	1.17e-20
LOC_Os04g54240.1	Chr4:32301622	LOC_Os04g54300.1	Chr4:32333335	2.49e-41
LOC_Os04g54300.1	Chr4:32333335	LOC_Os04g54310.1	Chr4:32336347	2.36e-34
LOC_Os04g54550.1	Chr4:32445398	LOC_Os04g54560.1	Chr4:32448490	2.54e-74
LOC_Os04g55000.1	Chr4:32703265	LOC_Os04g55030.1	Chr4:32726344	9.08e-24
LOC_Os04g55420.1	Chr4:32963272	LOC_Os04g55440.1	Chr4:32974844	1.06e-96
LOC_Os04g55750.1	Chr4:33185813	LOC_Os04g55760.1	Chr4:33192623	5.81e-57
LOC_Os04g56000.1	Chr4:33351839	LOC_Os04g56010.1	Chr4:33360619	2e-18
LOC_Os04g56030.1	Chr4:33374335	LOC_Os04g56040.1	Chr4:33377338	3.54e-13
LOC_Os04g56080.1	Chr4:33399564	LOC_Os04g56090.1	Chr4:33407361	0
LOC_Os04g56110.1	Chr4:33418505	LOC_Os04g56120.1	Chr4:33421535	2.07e-146
LOC_Os04g56120.1	Chr4:33421535	LOC_Os04g56130.1	Chr4:33426854	5.03e-159
LOC_Os04g56680.1	Chr4:33789435	LOC_Os04g56690.1	Chr4:33804331	3.11e-30
LOC_Os04g56810.1	Chr4:33877496	LOC_Os04g56820.1	Chr4:33882172	2.5e-53
LOC_Os04g56900.1	Chr4:33925551	LOC_Os04g56910.1	Chr4:33928678	2.38e-149
LOC_Os04g56920.1	Chr4:33940929	LOC_Os04g56930.1	Chr4:33943991	0
LOC_Os04g57050.1	Chr4:34001305	LOC_Os04g57070.1	Chr4:34014090	8.31e-43
LOC_Os04g57070.1	Chr4:34014090	LOC_Os04g57080.1	Chr4:34017425	6.8e-31
LOC_Os04g57080.1	Chr4:34017425	LOC_Os04g57090.1	Chr4:34022632	0
LOC_Os04g57260.1	Chr4:34100533	LOC_Os04g57270.1	Chr4:34104678	9.17e-13
LOC_Os04g57270.1	Chr4:34104678	LOC_Os04g57280.1	Chr4:34106639	3.89e-13
LOC_Os04g57370.1	Chr4:34148081	LOC_Os04g57380.1	Chr4:34150894	2.57e-79
LOC_Os04g57380.1	Chr4:34150894	LOC_Os04g57390.1	Chr4:34153188	2.03e-67
LOC_Os04g57400.1	Chr4:34155424	LOC_Os04g57410.1	Chr4:34161729	0
LOC_Os04g57550.1	Chr4:34239804	LOC_Os04g57560.1	Chr4:34244247	0
LOC_Os04g58000.1	Chr4:34541271	LOC_Os04g58010.1	Chr4:34546320	6.27e-158
LOC_Os04g58220.1	Chr4:34669394	LOC_Os04g58230.1	Chr4:34672842	0
LOC_Os04g58520.1	Chr4:34804283	LOC_Os04g58530.1	Chr4:34807133	4.46e-92
LOC_Os04g58870.1	Chr4:35016589	LOC_Os04g58880.1	Chr4:35021615	4.09e-27
LOC_Os04g58970.1	Chr4:35084308	LOC_Os04g58980.1	Chr4:35084483	1.97e-81
LOC_Os04g59150.1	Chr4:35187373	LOC_Os04g59160.1	Chr4:35192194	3.89e-112
LOC_Os04g59160.1	Chr4:35192194	LOC_Os04g59190.1	Chr4:35207044	2.67e-110
LOC_Os04g59190.1	Chr4:35207044	LOC_Os04g59200.1	Chr4:35215124	6.45e-152
LOC_Os04g59200.1	Chr4:35215124	LOC_Os04g59210.1	Chr4:35221644	1.81e-174
LOC_Os04g59210.1	Chr4:35221644	LOC_Os04g59260.1	Chr4:35245107	0
LOC_Os05g01280.1	Chr5:189641	LOC_Os05g01290.1	Chr5:193083	6.08e-24
LOC_Os05g01370.1	Chr5:227008	LOC_Os05g01380.1	Chr5:230784	2.81e-120
LOC_Os05g01380.1	Chr5:230784	LOC_Os05g01430.1	Chr5:248400	3.12e-95
LOC_Os05g01570.1	Chr5:338846	LOC_Os05g01580.1	Chr5:345496	1.07e-110
LOC_Os05g01620.1	Chr5:368477	LOC_Os05g01630.1	Chr5:372787	6.56e-69
LOC_Os05g02030.1	Chr5:590266	LOC_Os05g02040.1	Chr5:593356	2.34e-34
LOC_Os05g02540.1	Chr5:883703	LOC_Os05g02550.1	Chr5:885036	2.38e-69
LOC_Os05g02620.1	Chr5:912965	LOC_Os05g02630.1	Chr5:919592	2.65e-14
LOC_Os05g03860.1	Chr5:1717707	LOC_Os05g03865.1	Chr5:1718263	2.01e-103
LOC_Os05g04490.1	Chr5:2073613	LOC_Os05g04500.1	Chr5:2080595	5.43e-119
LOC_Os05g04900.1	Chr5:2360209	LOC_Os05g04914.1	Chr5:2363742	1.84e-32
LOC_Os05g05500.1	Chr5:2736923	LOC_Os05g05510.1	Chr5:2739706	5.15e-70
LOC_Os05g05610.1	Chr5:2793671	LOC_Os05g05620.1	Chr5:2796435	6.19e-14
LOC_Os05g05670.1	Chr5:2819527	LOC_Os05g05680.1	Chr5:2825323	4.98e-113
LOC_Os05g06060.1	Chr5:3036097	LOC_Os05g06070.1	Chr5:3038652	8.2e-131
LOC_Os05g06070.1	Chr5:3038652	LOC_Os05g06080.1	Chr5:3042158	9.46e-85
LOC_Os05g06080.1	Chr5:3042158	LOC_Os05g06100.1	Chr5:3045922	2.68e-84
LOC_Os05g06530.2	Chr5:3361186	LOC_Os05g06540.1	Chr5:3369008	1.25e-50
LOC_Os05g06630.1	Chr5:3424665	LOC_Os05g06650.1	Chr5:3434468	0
LOC_Os05g06710.1	Chr5:3492616	LOC_Os05g06720.2	Chr5:3499097	1.87e-74
LOC_Os05g08000.1	Chr5:4325844	LOC_Os05g08010.1	Chr5:4329718	1.11e-34
LOC_Os05g08450.1	Chr5:4613625	LOC_Os05g08460.1	Chr5:4621561	2.58e-77
LOC_Os05g08860.1	Chr5:4895041	LOC_Os05g08900.1	Chr5:4925212	5.88e-88
LOC_Os05g09240.1	Chr5:5161602	LOC_Os05g09280.1	Chr5:5187757	5.19e-96
LOC_Os05g09732.1	Chr5:5516094	LOC_Os05g09740.1	Chr5:5534528	2.24e-35
LOC_Os05g09740.1	Chr5:5534528	LOC_Os05g10210.1	Chr5:5553628	7.44e-137
LOC_Os05g11380.1	Chr5:6426374	LOC_Os05g11414.1	Chr5:6447183	1.25e-74
LOC_Os05g12180.1	Chr5:6975843	LOC_Os05g12190.1	Chr5:6982114	0
LOC_Os05g12190.1	Chr5:6982114	LOC_Os05g12210.1	Chr5:6991336	0
LOC_Os05g12400.1	Chr5:7134027	LOC_Os05g12410.1	Chr5:7136965	2.09e-99
LOC_Os05g12630.1	Chr5:7249980	LOC_Os05g12640.1	Chr5:7255509	1.59e-54
LOC_Os05g13620.1	Chr5:7552496	LOC_Os05g13630.1	Chr5:7558073	9.75e-40
LOC_Os05g13780.1	Chr5:7634691	LOC_Os05g13790.1	Chr5:7645980	0
LOC_Os05g15360.2	Chr5:8691776	LOC_Os05g15370.1	Chr5:8697518	4.58e-29
LOC_Os05g16100.1	Chr5:9102414	LOC_Os05g16110.1	Chr5:9107908	3.45e-172
LOC_Os05g16110.1	Chr5:9107908	LOC_Os05g16140.1	Chr5:9128142	6.17e-135
LOC_Os05g16180.1	Chr5:9144559	LOC_Os05g16200.1	Chr5:9151346	4.69e-28
LOC_Os05g16230.1	Chr5:9179179	LOC_Os05g16240.1	Chr5:9183956	6.09e-102
LOC_Os05g17680.1	Chr5:10176757	LOC_Os05g17730.1	Chr5:10195565	8.57e-60
LOC_Os05g18294.1	Chr5:10537386	LOC_Os05g18470.1	Chr5:10672331	4.08e-67
LOC_Os05g19570.1	Chr5:11393114	LOC_Os05g19600.1	Chr5:11418127	9.38e-136
LOC_Os05g26250.1	Chr5:15270266	LOC_Os05g26359.1	Chr5:15270266	9.97e-83
LOC_Os05g26350.1	Chr5:15330469	LOC_Os05g26368.1	Chr5:15333031	1.73e-66
LOC_Os05g26359.1	Chr5:15270266	LOC_Os05g26400.1	Chr5:15270266	9.97e-83
LOC_Os05g26368.1	Chr5:15333031	LOC_Os05g26377.1	Chr5:15338152	4.4e-67
LOC_Os05g26377.1	Chr5:15338152	LOC_Os05g26386.1	Chr5:15338155	1e-103
LOC_Os05g26386.1	Chr5:15338155	LOC_Os05g26440.1	Chr5:15372629	1.5e-83
LOC_Os05g26460.1	Chr5:15384835	LOC_Os05g26480.1	Chr5:15398528	4.02e-56
LOC_Os05g26490.1	Chr5:15401029	LOC_Os05g26620.1	Chr5:15464454	1.38e-84
LOC_Os05g26902.1	Chr5:15617643	LOC_Os05g26926.1	Chr5:15635360	0
LOC_Os05g27580.1	Chr5:16047150	LOC_Os05g27590.1	Chr5:16058313	9.69e-19
LOC_Os05g29900.1	Chr5:17305606	LOC_Os05g29920.1	Chr5:17315734	6.87e-64
LOC_Os05g30250.1	Chr5:17530143	LOC_Os05g30280.3	Chr5:17547345	0
LOC_Os05g30280.3	Chr5:17547345	LOC_Os05g30300.1	Chr5:17566082	0
LOC_Os05g30300.1	Chr5:17566082	LOC_Os05g30320.1	Chr5:17578706	1.99e-48
LOC_Os05g30350.1	Chr5:17594909	LOC_Os05g30390.1	Chr5:17614708	1.43e-177
LOC_Os05g30500.1	Chr5:17670774	LOC_Os05g30510.1	Chr5:17680494	2.74e-15
LOC_Os05g30760.1	Chr5:17821376	LOC_Os05g30770.1	Chr5:17834350	1.17e-76
LOC_Os05g31360.1	Chr5:18228743	LOC_Os05g31370.1	Chr5:18229958	1.06e-72
LOC_Os05g31370.1	Chr5:18229958	LOC_Os05g31380.1	Chr5:18234846	4.71e-48
LOC_Os05g31390.1	Chr5:18248217	LOC_Os05g31420.1	Chr5:18275763	1.37e-17
LOC_Os05g31530.1	Chr5:18341349	LOC_Os05g31550.1	Chr5:18354322	0
LOC_Os05g31550.1	Chr5:18354322	LOC_Os05g31570.1	Chr5:18377097	0
LOC_Os05g31750.1	Chr5:18494331	LOC_Os05g31760.1	Chr5:18500678	2.24e-41
LOC_Os05g33090.1	Chr5:19405305	LOC_Os05g33100.1	Chr5:19409584	1.61e-26
LOC_Os05g33100.1	Chr5:19409584	LOC_Os05g33110.1	Chr5:19415389	2.89e-127
LOC_Os05g33130.1	Chr5:19426416	LOC_Os05g33140.1	Chr5:19435358	1.72e-158
LOC_Os05g33140.1	Chr5:19435358	LOC_Os05g33150.1	Chr5:19445898	1.42e-126
LOC_Os05g33190.1	Chr5:19465133	LOC_Os05g33200.1	Chr5:19470226	7.56e-153
LOC_Os05g33400.1	Chr5:19631962	LOC_Os05g33410.1	Chr5:19634463	0
LOC_Os05g33410.1	Chr5:19634463	LOC_Os05g33420.1	Chr5:19638874	8.98e-65
LOC_Os05g33420.1	Chr5:19638874	LOC_Os05g33430.1	Chr5:19645657	1.17e-69
LOC_Os05g33550.1	Chr5:19702753	LOC_Os05g33554.1	Chr5:19705356	3.7e-68
LOC_Os05g33590.1	Chr5:19742291	LOC_Os05g33600.1	Chr5:19756222	0
LOC_Os05g33630.1	Chr5:19780136	LOC_Os05g33644.1	Chr5:19794800	1.46e-26
LOC_Os05g34000.1	Chr5:20085067	LOC_Os05g34010.1	Chr5:20086679	1.01e-101
LOC_Os05g34220.2	Chr5:20258661	LOC_Os05g34230.1	Chr5:20263661	1.18e-127
LOC_Os05g34325.1	Chr5:20325336	LOC_Os05g34380.1	Chr5:20379467	0
LOC_Os05g35810.1	Chr5:21247664	LOC_Os05g35820.1	Chr5:21250808	3.74e-50
LOC_Os05g35820.1	Chr5:21250808	LOC_Os05g35830.1	Chr5:21258811	1.57e-56
LOC_Os05g35830.1	Chr5:21258811	LOC_Os05g35840.1	Chr5:21266345	1.9e-26
LOC_Os05g35950.1	Chr5:21306100	LOC_Os05g35960.1	Chr5:21311563	9.9e-37
LOC_Os05g36920.1	Chr5:21562265	LOC_Os05g36930.1	Chr5:21567282	0
LOC_Os05g37040.1	Chr5:21646920	LOC_Os05g37050.1	Chr5:21650252	1.29e-35
LOC_Os05g37050.1	Chr5:21650252	LOC_Os05g37060.1	Chr5:21654182	5.88e-75
LOC_Os05g37200.1	Chr5:21750701	LOC_Os05g37210.1	Chr5:21758344	5.95e-88
LOC_Os05g38410.1	Chr5:22526731	LOC_Os05g38420.1	Chr5:22533536	0
LOC_Os05g38800.2	Chr5:22759059	LOC_Os05g38810.1	Chr5:22764442	1.64e-11
LOC_Os05g39160.2	Chr5:22965910	LOC_Os05g39170.1	Chr5:22970232	2.6e-103
LOC_Os05g39170.1	Chr5:22970232	LOC_Os05g39180.1	Chr5:22974495	1.45e-155
LOC_Os05g39180.1	Chr5:22974495	LOC_Os05g39190.1	Chr5:22978604	1.59e-134
LOC_Os05g39190.1	Chr5:22978604	LOC_Os05g39200.1	Chr5:22984053	2.16e-128
LOC_Os05g39310.1	Chr5:23058937	LOC_Os05g39320.1	Chr5:23065607	0
LOC_Os05g39540.1	Chr5:23204531	LOC_Os05g39560.1	Chr5:23216413	5.71e-147
LOC_Os05g39890.1	Chr5:23437814	LOC_Os05g39900.1	Chr5:23441433	2.6e-90
LOC_Os05g40240.1	Chr5:23635727	LOC_Os05g40250.1	Chr5:23640200	6.75e-66
LOC_Os05g40340.1	Chr5:23705105	LOC_Os05g40350.1	Chr5:23707553	4.56e-56
LOC_Os05g40350.1	Chr5:23707553	LOC_Os05g40360.1	Chr5:23709510	2.95e-72
LOC_Os05g40550.1	Chr5:23801397	LOC_Os05g40570.1	Chr5:23806126	2.96e-143
LOC_Os05g40570.1	Chr5:23806126	LOC_Os05g40580.1	Chr5:23808882	0
LOC_Os05g40580.1	Chr5:23808882	LOC_Os05g40590.1	Chr5:23811427	5.24e-171
LOC_Os05g40590.1	Chr5:23811427	LOC_Os05g40610.1	Chr5:23818257	0
LOC_Os05g41200.1	Chr5:24130113	LOC_Os05g41210.1	Chr5:24132441	7.82e-41
LOC_Os05g41660.1	Chr5:24383180	LOC_Os05g41670.1	Chr5:24384901	8.32e-173
LOC_Os05g42020.1	Chr5:24594918	LOC_Os05g42040.1	Chr5:24605715	0
LOC_Os05g42040.1	Chr5:24605715	LOC_Os05g42060.1	Chr5:24611755	0
LOC_Os05g42060.1	Chr5:24611755	LOC_Os05g42070.1	Chr5:24616204	3.07e-33
LOC_Os05g43090.1	Chr5:25022729	LOC_Os05g43100.1	Chr5:25025141	4.78e-145
LOC_Os05g43100.1	Chr5:25025141	LOC_Os05g43110.1	Chr5:25029800	2.04e-109
LOC_Os05g43110.1	Chr5:25029800	LOC_Os05g43120.1	Chr5:25035919	4.72e-32
LOC_Os05g43930.1	Chr5:25564508	LOC_Os05g43940.1	Chr5:25569087	0
LOC_Os05g44690.1	Chr5:25986945	LOC_Os05g44710.1	Chr5:25994201	0
LOC_Os05g44780.1	Chr5:26028190	LOC_Os05g44792.1	Chr5:26042952	2.14e-83
LOC_Os05g44930.1	Chr5:26113277	LOC_Os05g44940.1	Chr5:26120363	0
LOC_Os05g44940.1	Chr5:26120363	LOC_Os05g44950.1	Chr5:26129859	1.75e-93
LOC_Os05g44960.1	Chr5:26136041	LOC_Os05g44970.1	Chr5:26143305	0
LOC_Os05g44970.1	Chr5:26143305	LOC_Os05g44990.1	Chr5:26153333	0
LOC_Os05g45080.1	Chr5:26192929	LOC_Os05g45090.1	Chr5:26196244	0
LOC_Os05g45090.1	Chr5:26196244	LOC_Os05g45100.1	Chr5:26198395	5.29e-171
LOC_Os05g45100.1	Chr5:26198395	LOC_Os05g45110.1	Chr5:26201128	0
LOC_Os05g45170.1	Chr5:26223419	LOC_Os05g45180.1	Chr5:26225973	2.35e-92
LOC_Os05g45670.1	Chr5:26467532	LOC_Os05g45690.1	Chr5:26472204	2.25e-138
LOC_Os05g45690.1	Chr5:26472204	LOC_Os05g45700.1	Chr5:26474642	6.82e-15
LOC_Os05g45870.1	Chr5:26575670	LOC_Os05g45875.1	Chr5:26580141	9.97e-16
LOC_Os05g46050.1	Chr5:26714507	LOC_Os05g46060.1	Chr5:26717262	3.47e-121
LOC_Os05g46150.1	Chr5:26768463	LOC_Os05g46160.1	Chr5:26771959	1.25e-144
LOC_Os05g46170.1	Chr5:26776767	LOC_Os05g46180.1	Chr5:26780512	6.69e-155
LOC_Os05g46180.1	Chr5:26780512	LOC_Os05g46190.1	Chr5:26792022	1.38e-171
LOC_Os05g46300.1	Chr5:26841422	LOC_Os05g46310.1	Chr5:26845191	4.99e-16
LOC_Os05g46310.1	Chr5:26845191	LOC_Os05g46320.1	Chr5:26846082	2.12e-16
LOC_Os05g46380.1	Chr5:26884955	LOC_Os05g46390.1	Chr5:26888997	1.06e-49
LOC_Os05g46510.1	Chr5:26940098	LOC_Os05g46520.1	Chr5:26943380	4.8e-157
LOC_Os05g47490.1	Chr5:27203619	LOC_Os05g47500.1	Chr5:27211913	5.23e-118
LOC_Os05g47540.2	Chr5:27229401	LOC_Os05g47545.1	Chr5:27229582	0
LOC_Os05g47580.1	Chr5:27261643	LOC_Os05g47590.1	Chr5:27264469	4.64e-168
LOC_Os05g47590.1	Chr5:27264469	LOC_Os05g47620.1	Chr5:27285428	6.16e-99
LOC_Os05g47700.1	Chr5:27330644	LOC_Os05g47730.1	Chr5:27345715	5.82e-25
LOC_Os05g47750.1	Chr5:27353477	LOC_Os05g47770.1	Chr5:27360906	0
LOC_Os05g47810.1	Chr5:27403241	LOC_Os05g47820.2	Chr5:27413101	1.83e-12
LOC_Os05g47820.2	Chr5:27413101	LOC_Os05g47830.1	Chr5:27417896	5.73e-14
LOC_Os05g48380.1	Chr5:27733711	LOC_Os05g48390.1	Chr5:27740005	4.5e-93
LOC_Os05g48890.1	Chr5:28047335	LOC_Os05g48900.1	Chr5:28051693	1.43e-54
LOC_Os05g49260.1	Chr5:28258435	LOC_Os05g49270.1	Chr5:28264881	0
LOC_Os05g49490.1	Chr5:28376725	LOC_Os05g49500.1	Chr5:28384578	1.49e-147
LOC_Os05g49830.1	Chr5:28597576	LOC_Os05g49840.1	Chr5:28598340	1.62e-121
LOC_Os05g50200.2	Chr5:28767434	LOC_Os05g50210.1	Chr5:28774966	0
LOC_Os05g50340.1	Chr5:28845445	LOC_Os05g50350.1	Chr5:28848045	1.06e-29
LOC_Os05g50570.1	Chr5:28995973	LOC_Os05g50580.1	Chr5:29000107	0
LOC_Os06g01966.1	Chr6:543057	LOC_Os06g01972.1	Chr6:546504	5.07e-124
LOC_Os06g02100.1	Chr6:623462	LOC_Os06g02110.1	Chr6:626258	2.91e-86
LOC_Os06g02330.1	Chr6:777222	LOC_Os06g02340.1	Chr6:779995	2.47e-49
LOC_Os06g02350.1	Chr6:782721	LOC_Os06g02360.1	Chr6:786863	2.55e-53
LOC_Os06g02550.1	Chr6:885830	LOC_Os06g02555.1	Chr6:887898	0
LOC_Os06g03165.1	Chr6:1187902	LOC_Os06g03180.1	Chr6:1194478	0
LOC_Os06g04230.1	Chr6:1784311	LOC_Os06g04240.1	Chr6:1785159	3.16e-21
LOC_Os06g04330.1	Chr6:1838557	LOC_Os06g04340.1	Chr6:1844953	2.35e-92
LOC_Os06g04340.1	Chr6:1844953	LOC_Os06g04350.1	Chr6:1849923	3.6e-173
LOC_Os06g04350.1	Chr6:1849923	LOC_Os06g04360.1	Chr6:1856820	4.88e-178
LOC_Os06g04830.1	Chr6:2106719	LOC_Os06g04840.2	Chr6:2112266	0
LOC_Os06g04940.1	Chr6:2175882	LOC_Os06g04950.1	Chr6:2180198	3.78e-55
LOC_Os06g04990.1	Chr6:2199242	LOC_Os06g05000.1	Chr6:2205577	3.35e-64
LOC_Os06g05000.1	Chr6:2205577	LOC_Os06g05010.1	Chr6:2208673	5.68e-69
LOC_Os06g05010.1	Chr6:2208673	LOC_Os06g05020.1	Chr6:2212543	4.65e-79
LOC_Os06g05260.1	Chr6:2372992	LOC_Os06g05272.1	Chr6:2378129	0
LOC_Os06g05284.1	Chr6:2380595	LOC_Os06g05300.1	Chr6:2384313	8.77e-124
LOC_Os06g05300.1	Chr6:2384313	LOC_Os06g05310.1	Chr6:2387398	1.33e-120
LOC_Os06g05310.1	Chr6:2387398	LOC_Os06g05320.1	Chr6:2394821	1.07e-177
LOC_Os06g05410.1	Chr6:2441870	LOC_Os06g05420.1	Chr6:2449089	1.81e-16
LOC_Os06g05430.1	Chr6:2453457	LOC_Os06g05440.1	Chr6:2457358	1.31e-32
LOC_Os06g05440.1	Chr6:2457358	LOC_Os06g05450.1	Chr6:2461242	1.12e-22
LOC_Os06g05450.1	Chr6:2461242	LOC_Os06g05470.1	Chr6:2472604	2.61e-29
LOC_Os06g05560.1	Chr6:2518212	LOC_Os06g05580.1	Chr6:2529060	9.96e-55
LOC_Os06g05580.1	Chr6:2529060	LOC_Os06g05590.1	Chr6:2532409	1.87e-93
LOC_Os06g05590.1	Chr6:2532409	LOC_Os06g05600.1	Chr6:2535324	5.89e-29
LOC_Os06g05600.1	Chr6:2535324	LOC_Os06g05610.1	Chr6:2537903	2.68e-116
LOC_Os06g05610.1	Chr6:2537903	LOC_Os06g05620.1	Chr6:2541729	3.12e-38
LOC_Os06g05690.1	Chr6:2574177	LOC_Os06g05700.1	Chr6:2579088	2.04e-175
LOC_Os06g05900.1	Chr6:2699910	LOC_Os06g05910.2	Chr6:2706062	3.91e-85
LOC_Os06g06250.2	Chr6:2893581	LOC_Os06g06260.1	Chr6:2898784	3.96e-153
LOC_Os06g06380.1	Chr6:2973521	LOC_Os06g06390.1	Chr6:2980288	0
LOC_Os06g06390.1	Chr6:2980288	LOC_Os06g06400.1	Chr6:2985094	0
LOC_Os06g06660.1	Chr6:3128079	LOC_Os06g06670.1	Chr6:3131221	4.88e-60
LOC_Os06g06670.1	Chr6:3131221	LOC_Os06g06680.1	Chr6:3135631	3.31e-73
LOC_Os06g06850.1	Chr6:3234519	LOC_Os06g06860.1	Chr6:3241818	0
LOC_Os06g06920.1	Chr6:3281882	LOC_Os06g06930.1	Chr6:3286675	0
LOC_Os06g06930.1	Chr6:3286675	LOC_Os06g06940.1	Chr6:3294197	2.82e-117
LOC_Os06g06940.1	Chr6:3294197	LOC_Os06g06960.1	Chr6:3305184	4.71e-136
LOC_Os06g07450.1	Chr6:3580484	LOC_Os06g07460.1	Chr6:3582153	2.12e-72
LOC_Os06g07650.1	Chr6:3702156	LOC_Os06g07660.1	Chr6:3707186	0
LOC_Os06g07700.1	Chr6:3723342	LOC_Os06g07740.1	Chr6:3747261	1.19e-144
LOC_Os06g07740.1	Chr6:3747261	LOC_Os06g07750.1	Chr6:3752004	4.6e-67
LOC_Os06g07860.1	Chr6:3823021	LOC_Os06g07960.1	Chr6:3823413	0
LOC_Os06g07932.1	Chr6:3854646	LOC_Os06g07941.1	Chr6:3858434	2.07e-102
LOC_Os06g08023.1	Chr6:3889190	LOC_Os06g08032.1	Chr6:3893672	1.38e-130
LOC_Os06g08032.1	Chr6:3893672	LOC_Os06g08041.1	Chr6:3896490	2.07e-102
LOC_Os06g08220.1	Chr6:3981597	LOC_Os06g08230.1	Chr6:3983594	3.78e-12
LOC_Os06g08680.1	Chr6:4329666	LOC_Os06g08690.1	Chr6:4331516	2.65e-17
LOC_Os06g08690.1	Chr6:4331516	LOC_Os06g08710.1	Chr6:4339307	0
LOC_Os06g08890.1	Chr6:4472342	LOC_Os06g08900.1	Chr6:4481240	1.98e-149
LOC_Os06g08900.1	Chr6:4481240	LOC_Os06g08910.1	Chr6:4490176	6.42e-110
LOC_Os06g09050.1	Chr6:4556487	LOC_Os06g09090.1	Chr6:4571088	1.97e-139
LOC_Os06g09180.1	Chr6:4616608	LOC_Os06g09190.1	Chr6:4624188	1.27e-85
LOC_Os06g09210.1	Chr6:4630848	LOC_Os06g09220.1	Chr6:4633663	0
LOC_Os06g09679.1	Chr6:4933905	LOC_Os06g09688.1	Chr6:4949221	1.93e-16
LOC_Os06g09717.1	Chr6:4960147	LOC_Os06g09760.1	Chr6:4972237	2.96e-41
LOC_Os06g09760.1	Chr6:4972237	LOC_Os06g09790.1	Chr6:4991219	3.41e-56
LOC_Os06g09820.1	Chr6:5002237	LOC_Os06g09830.1	Chr6:5005409	1.15e-137
LOC_Os06g10020.1	Chr6:5106165	LOC_Os06g10030.1	Chr6:5109368	2.72e-19
LOC_Os06g10030.1	Chr6:5109368	LOC_Os06g10040.1	Chr6:5118539	9.04e-20
LOC_Os06g10040.1	Chr6:5118539	LOC_Os06g10050.1	Chr6:5121494	1.03e-13
LOC_Os06g10170.1	Chr6:5208681	LOC_Os06g10180.1	Chr6:5213489	4.59e-102
LOC_Os06g10290.1	Chr6:5288461	LOC_Os06g10300.1	Chr6:5295022	6.37e-43
LOC_Os06g10950.1	Chr6:5718733	LOC_Os06g10960.1	Chr6:5721756	0
LOC_Os06g10960.1	Chr6:5721756	LOC_Os06g10970.1	Chr6:5732121	0
LOC_Os06g11130.1	Chr6:5835562	LOC_Os06g11135.1	Chr6:5837564	4.61e-101
LOC_Os06g11180.1	Chr6:5862163	LOC_Os06g11190.1	Chr6:5869895	0
LOC_Os06g11200.1	Chr6:5878572	LOC_Os06g11210.1	Chr6:5884474	0
LOC_Os06g11240.1	Chr6:5894721	LOC_Os06g11260.1	Chr6:5905264	3.09e-60
LOC_Os06g11280.1	Chr6:5912374	LOC_Os06g11290.1	Chr6:5918106	0
LOC_Os06g11300.1	Chr6:5921695	LOC_Os06g11304.1	Chr6:5921977	0
LOC_Os06g11650.1	Chr6:6177853	LOC_Os06g11660.1	Chr6:6180308	3.65e-106
LOC_Os06g11680.1	Chr6:6191531	LOC_Os06g11700.1	Chr6:6199474	6.49e-132
LOC_Os06g11710.1	Chr6:6202140	LOC_Os06g11720.1	Chr6:6205607	2.29e-36
LOC_Os06g12040.1	Chr6:6452737	LOC_Os06g12050.1	Chr6:6458283	4.34e-109
LOC_Os06g12050.1	Chr6:6458283	LOC_Os06g12060.1	Chr6:6461154	1.4e-41
LOC_Os06g12060.1	Chr6:6461154	LOC_Os06g12070.1	Chr6:6465597	1.98e-162
LOC_Os06g12070.1	Chr6:6465597	LOC_Os06g12080.1	Chr6:6472151	4.32e-113
LOC_Os06g12100.1	Chr6:6479283	LOC_Os06g12110.2	Chr6:6482366	3.02e-102
LOC_Os06g12800.1	Chr6:6995343	LOC_Os06g12810.1	Chr6:7000436	1.28e-153
LOC_Os06g12810.1	Chr6:7000436	LOC_Os06g12820.1	Chr6:7005872	8.13e-148
LOC_Os06g12830.1	Chr6:7019819	LOC_Os06g12840.1	Chr6:7025603	4.05e-57
LOC_Os06g12840.1	Chr6:7025603	LOC_Os06g12850.1	Chr6:7031413	9.44e-163
LOC_Os06g12850.1	Chr6:7031413	LOC_Os06g12860.1	Chr6:7037048	0
LOC_Os06g12860.1	Chr6:7037048	LOC_Os06g12870.1	Chr6:7043611	1.91e-112
LOC_Os06g13080.1	Chr6:7181648	LOC_Os06g13090.1	Chr6:7186601	1.89e-112
LOC_Os06g13200.1	Chr6:7231572	LOC_Os06g13210.1	Chr6:7247729	0
LOC_Os06g13410.1	Chr6:7376286	LOC_Os06g13420.1	Chr6:7378698	2.29e-33
LOC_Os06g13550.1	Chr6:7474908	LOC_Os06g13560.1	Chr6:7480067	8.34e-95
LOC_Os06g14350.1	Chr6:7996891	LOC_Os06g14370.2	Chr6:8011835	3.58e-66
LOC_Os06g14390.1	Chr6:8031719	LOC_Os06g14400.1	Chr6:8038363	0
LOC_Os06g14640.1	Chr6:8238998	LOC_Os06g14650.1	Chr6:8241587	1.62e-27
LOC_Os06g14700.1	Chr6:8272683	LOC_Os06g14710.1	Chr6:8283027	1.83e-45
LOC_Os06g15380.1	Chr6:8744340	LOC_Os06g15390.1	Chr6:8745256	5.02e-48
LOC_Os06g16150.1	Chr6:9196353	LOC_Os06g16160.1	Chr6:9202757	4.4e-114
LOC_Os06g16160.1	Chr6:9202757	LOC_Os06g16170.1	Chr6:9207750	2.06e-118
LOC_Os06g16240.1	Chr6:9246577	LOC_Os06g16250.1	Chr6:9253724	7.88e-97
LOC_Os06g16300.1	Chr6:9289219	LOC_Os06g16330.1	Chr6:9315991	4.74e-109
LOC_Os06g16950.1	Chr6:9822441	LOC_Os06g16960.1	Chr6:9832187	6.87e-27
LOC_Os06g17110.1	Chr6:9916482	LOC_Os06g17120.1	Chr6:9921138	2.43e-61
LOC_Os06g17220.1	Chr6:9974991	LOC_Os06g17250.1	Chr6:9991833	2.38e-54
LOC_Os06g17250.1	Chr6:9991833	LOC_Os06g17260.1	Chr6:9996771	1.06e-133
LOC_Os06g17570.1	Chr6:10197994	LOC_Os06g17580.1	Chr6:10201820	5.27e-41
LOC_Os06g17900.1	Chr6:10387509	LOC_Os06g17910.1	Chr6:10397097	1.5e-18
LOC_Os06g17920.1	Chr6:10405659	LOC_Os06g17930.1	Chr6:10420703	0
LOC_Os06g17930.1	Chr6:10420703	LOC_Os06g17950.1	Chr6:10435816	8.85e-85
LOC_Os06g18930.1	Chr6:10756374	LOC_Os06g18960.1	Chr6:10780799	3.19e-20
LOC_Os06g19130.1	Chr6:10881037	LOC_Os06g19170.1	Chr6:10912407	1.87e-13
LOC_Os06g19500.1	Chr6:11103008	LOC_Os06g19530.1	Chr6:11116720	1.64e-126
LOC_Os06g19530.1	Chr6:11116720	LOC_Os06g19540.1	Chr6:11121684	1.33e-95
LOC_Os06g19540.1	Chr6:11121684	LOC_Os06g19550.1	Chr6:11132743	1.03e-102
LOC_Os06g20110.1	Chr6:11532551	LOC_Os06g20120.1	Chr6:11535323	1.9e-93
LOC_Os06g20920.1	Chr6:12082449	LOC_Os06g20960.1	Chr6:12115575	8.63e-166
LOC_Os06g20960.1	Chr6:12115575	LOC_Os06g21020.1	Chr6:12141324	0
LOC_Os06g21210.1	Chr6:12252282	LOC_Os06g21220.1	Chr6:12261390	1.1e-13
LOC_Os06g21250.1	Chr6:12287596	LOC_Os06g21270.2	Chr6:12297993	7.7e-22
LOC_Os06g21720.1	Chr6:12555480	LOC_Os06g21760.1	Chr6:12572595	1.42e-65
LOC_Os06g21770.1	Chr6:12577028	LOC_Os06g21810.1	Chr6:12602492	2.92e-20
LOC_Os06g21820.1	Chr6:12604816	LOC_Os06g21830.1	Chr6:12608803	7.53e-96
LOC_Os06g21930.1	Chr6:12686484	LOC_Os06g21950.1	Chr6:12691975	1.2e-70
LOC_Os06g23114.1	Chr6:13476487	LOC_Os06g23140.1	Chr6:13498672	0
LOC_Os06g29700.1	Chr6:17044170	LOC_Os06g29710.1	Chr6:17054545	0
LOC_Os06g31060.2	Chr6:18065898	LOC_Os06g31070.1	Chr6:18072222	6.78e-59
LOC_Os06g31090.1	Chr6:18079007	LOC_Os06g31100.1	Chr6:18080929	6.79e-54
LOC_Os06g31800.1	Chr6:18466974	LOC_Os06g31890.1	Chr6:18524661	9.86e-94
LOC_Os06g31890.1	Chr6:18524661	LOC_Os06g31930.1	Chr6:18557900	1.97e-97
LOC_Os06g31930.1	Chr6:18557900	LOC_Os06g31960.1	Chr6:18578402	3.26e-98
LOC_Os06g31960.1	Chr6:18578402	LOC_Os06g32020.1	Chr6:18615683	3.26e-98
LOC_Os06g32350.1	Chr6:18828821	LOC_Os06g32355.1	Chr6:18833541	6.6e-32
LOC_Os06g32980.1	Chr6:19199604	LOC_Os06g32990.1	Chr6:19205568	3.5e-123
LOC_Os06g33080.1	Chr6:19258146	LOC_Os06g33090.1	Chr6:19264699	9.69e-157
LOC_Os06g33090.1	Chr6:19264699	LOC_Os06g33100.1	Chr6:19271203	3.81e-165
LOC_Os06g33530.1	Chr6:19526780	LOC_Os06g33549.1	Chr6:19531562	6.39e-132
LOC_Os06g34280.1	Chr6:19950545	LOC_Os06g34330.1	Chr6:19973233	1.63e-14
LOC_Os06g34360.1	Chr6:20000027	LOC_Os06g34390.1	Chr6:20010528	1.19e-28
LOC_Os06g34610.1	Chr6:20126199	LOC_Os06g34620.1	Chr6:20131644	2.33e-51
LOC_Os06g34640.1	Chr6:20138220	LOC_Os06g34650.1	Chr6:20143793	2.16e-19
LOC_Os06g34860.1	Chr6:20270644	LOC_Os06g34870.1	Chr6:20276501	1.79e-76
LOC_Os06g34870.1	Chr6:20276501	LOC_Os06g34880.1	Chr6:20286761	5.07e-23
LOC_Os06g35080.1	Chr6:20418775	LOC_Os06g35090.1	Chr6:20422819	7.16e-74
LOC_Os06g35300.1	Chr6:20581980	LOC_Os06g35320.1	Chr6:20591830	0
LOC_Os06g35320.1	Chr6:20591830	LOC_Os06g35370.1	Chr6:20621175	0
LOC_Os06g35480.1	Chr6:20676130	LOC_Os06g35490.1	Chr6:20688528	1.12e-162
LOC_Os06g35630.1	Chr6:20784367	LOC_Os06g35650.1	Chr6:20808187	0
LOC_Os06g35650.1	Chr6:20808187	LOC_Os06g35660.1	Chr6:20812521	0
LOC_Os06g36180.1	Chr6:21184900	LOC_Os06g36210.1	Chr6:21208192	0
LOC_Os06g36270.4	Chr6:21255242	LOC_Os06g36310.1	Chr6:21272732	2.09e-28
LOC_Os06g36830.1	Chr6:21695602	LOC_Os06g36840.1	Chr6:21700478	6.32e-138
LOC_Os06g36840.1	Chr6:21700478	LOC_Os06g36850.1	Chr6:21708951	3.23e-113
LOC_Os06g36850.1	Chr6:21708951	LOC_Os06g36880.1	Chr6:21730402	1.82e-109
LOC_Os06g37330.1	Chr6:22048646	LOC_Os06g37364.1	Chr6:22073885	0
LOC_Os06g37700.1	Chr6:22336716	LOC_Os06g37710.1	Chr6:22338040	1.06e-20
LOC_Os06g38510.1	Chr6:22821117	LOC_Os06g38520.1	Chr6:22824676	6.63e-87
LOC_Os06g38640.1	Chr6:22938990	LOC_Os06g38650.1	Chr6:22951396	3.52e-22
LOC_Os06g39070.1	Chr6:23196356	LOC_Os06g39080.1	Chr6:23204560	0
LOC_Os06g40170.1	Chr6:23908918	LOC_Os06g40180.1	Chr6:23921940	0
LOC_Os06g40180.1	Chr6:23921940	LOC_Os06g40190.1	Chr6:23928702	0
LOC_Os06g41020.1	Chr6:24495060	LOC_Os06g41030.1	Chr6:24502390	0
LOC_Os06g41500.1	Chr6:24877424	LOC_Os06g41510.1	Chr6:24888616	0
LOC_Os06g41660.1	Chr6:24938936	LOC_Os06g41670.1	Chr6:24954262	0
LOC_Os06g41800.1	Chr6:25066390	LOC_Os06g41810.1	Chr6:25073542	1.42e-51
LOC_Os06g41820.1	Chr6:25080893	LOC_Os06g41830.1	Chr6:25085537	0
LOC_Os06g41960.1	Chr6:25183035	LOC_Os06g41980.1	Chr6:25198242	8.03e-153
LOC_Os06g42910.1	Chr6:25785598	LOC_Os06g42920.1	Chr6:25792435	3.21e-101
LOC_Os06g43304.1	Chr6:26022267	LOC_Os06g43320.1	Chr6:26034857	0
LOC_Os06g43320.1	Chr6:26034857	LOC_Os06g43350.1	Chr6:26060866	0
LOC_Os06g43370.1	Chr6:26072378	LOC_Os06g43384.1	Chr6:26082406	0
LOC_Os06g43384.1	Chr6:26082406	LOC_Os06g43410.1	Chr6:26092516	0
LOC_Os06g43420.1	Chr6:26097154	LOC_Os06g43430.1	Chr6:26105107	0
LOC_Os06g43480.1	Chr6:26137029	LOC_Os06g43490.1	Chr6:26145806	0
LOC_Os06g44170.1	Chr6:26650127	LOC_Os06g44180.1	Chr6:26652829	3.47e-172
LOC_Os06g44260.1	Chr6:26698962	LOC_Os06g44270.1	Chr6:26708003	6.39e-150
LOC_Os06g45150.1	Chr6:27303496	LOC_Os06g45160.1	Chr6:27306726	2.52e-61
LOC_Os06g45180.1	Chr6:27316959	LOC_Os06g45190.1	Chr6:27323838	9.08e-78
LOC_Os06g45190.1	Chr6:27323838	LOC_Os06g45200.1	Chr6:27326491	6.94e-34
LOC_Os06g45200.1	Chr6:27326491	LOC_Os06g45210.1	Chr6:27329131	7.63e-42
LOC_Os06g45410.1	Chr6:27456910	LOC_Os06g45420.1	Chr6:27462105	5.05e-15
LOC_Os06g45720.1	Chr6:27681408	LOC_Os06g45730.1	Chr6:27683619	6.3e-77
LOC_Os06g45730.1	Chr6:27683619	LOC_Os06g45770.1	Chr6:27699923	2.66e-40
LOC_Os06g45900.1	Chr6:27782932	LOC_Os06g45910.1	Chr6:27792509	0
LOC_Os06g47270.1	Chr6:28652793	LOC_Os06g47280.1	Chr6:28654838	2.5e-77
LOC_Os06g47360.1	Chr6:28707248	LOC_Os06g47390.1	Chr6:28720939	4.81e-24
LOC_Os06g47550.1	Chr6:28789015	LOC_Os06g47560.1	Chr6:28799017	2.35e-24
LOC_Os06g47720.1	Chr6:28874838	LOC_Os06g47740.1	Chr6:28888959	0
LOC_Os06g47740.1	Chr6:28888959	LOC_Os06g47750.1	Chr6:28898441	0
LOC_Os06g47840.1	Chr6:28954541	LOC_Os06g47850.1	Chr6:28958626	1.36e-29
LOC_Os06g48000.1	Chr6:29021793	LOC_Os06g48010.1	Chr6:29027003	0
LOC_Os06g48010.1	Chr6:29027003	LOC_Os06g48020.1	Chr6:29035686	4.13e-162
LOC_Os06g48020.1	Chr6:29035686	LOC_Os06g48030.1	Chr6:29050768	2.87e-104
LOC_Os06g48160.1	Chr6:29133001	LOC_Os06g48170.1	Chr6:29137237	3.35e-107
LOC_Os06g48170.1	Chr6:29137237	LOC_Os06g48180.1	Chr6:29144888	8.33e-107
LOC_Os06g48240.1	Chr6:29180250	LOC_Os06g48250.1	Chr6:29184362	2.71e-179
LOC_Os06g48350.1	Chr6:29234804	LOC_Os06g48355.1	Chr6:29235212	0
LOC_Os06g48800.1	Chr6:29534805	LOC_Os06g48810.1	Chr6:29538934	2.56e-169
LOC_Os06g48850.1	Chr6:29577974	LOC_Os06g48860.1	Chr6:29580155	1.05e-19
LOC_Os06g49220.1	Chr6:29824343	LOC_Os06g49230.1	Chr6:29828470	3.6e-74
LOC_Os06g49240.1	Chr6:29829475	LOC_Os06g49250.1	Chr6:29838283	0
LOC_Os06g49360.1	Chr6:29905060	LOC_Os06g49380.6	Chr6:29917712	0
LOC_Os06g49380.6	Chr6:29917712	LOC_Os06g49390.1	Chr6:29926770	0
LOC_Os06g49470.1	Chr6:29970999	LOC_Os06g49480.1	Chr6:29973886	1.22e-107
LOC_Os06g50940.1	Chr6:30828271	LOC_Os06g50950.1	Chr6:30837989	2.87e-159
LOC_Os06g50980.1	Chr6:30855270	LOC_Os06g50990.1	Chr6:30857608	3.9e-19
LOC_Os06g50990.1	Chr6:30857608	LOC_Os06g51000.1	Chr6:30866013	2.36e-20
LOC_Os06g51000.1	Chr6:30866013	LOC_Os06g51010.1	Chr6:30868978	4.77e-40
LOC_Os06g51050.1	Chr6:30887215	LOC_Os06g51060.1	Chr6:30890711	7.44e-177
LOC_Os06g51180.1	Chr6:30957571	LOC_Os06g51190.1	Chr6:30967319	4.77e-162
LOC_Os06g51190.1	Chr6:30967319	LOC_Os06g51200.1	Chr6:30976066	4.35e-177
LOC_Os07g01380.1	Chr7:239515	LOC_Os07g01400.1	Chr7:252818	3.35e-37
LOC_Os07g01600.1	Chr7:373732	LOC_Os07g01620.1	Chr7:383526	3.42e-53
LOC_Os07g01620.1	Chr7:383526	LOC_Os07g01660.1	Chr7:404371	5.31e-34
LOC_Os07g01770.1	Chr7:452093	LOC_Os07g01780.1	Chr7:457738	6.49e-52
LOC_Os07g02120.1	Chr7:673173	LOC_Os07g02130.1	Chr7:677501	0
LOC_Os07g02130.1	Chr7:677501	LOC_Os07g02140.1	Chr7:685471	0
LOC_Os07g02150.1	Chr7:688064	LOC_Os07g02170.1	Chr7:691870	1.37e-62
LOC_Os07g02170.1	Chr7:691870	LOC_Os07g02180.1	Chr7:693416	1.2e-71
LOC_Os07g02560.1	Chr7:919573	LOC_Os07g02570.1	Chr7:925306	2.17e-167
LOC_Os07g02590.1	Chr7:928495	LOC_Os07g02610.1	Chr7:939612	0
LOC_Os07g02620.1	Chr7:945207	LOC_Os07g02624.1	Chr7:947798	4.15e-126
LOC_Os07g02624.1	Chr7:947798	LOC_Os07g02630.2	Chr7:950862	0
LOC_Os07g02630.2	Chr7:950862	LOC_Os07g02640.1	Chr7:956244	0
LOC_Os07g02690.1	Chr7:972868	LOC_Os07g02700.1	Chr7:976321	3.77e-78
LOC_Os07g02760.1	Chr7:1006799	LOC_Os07g02770.1	Chr7:1011880	0
LOC_Os07g02970.1	Chr7:1106836	LOC_Os07g02980.1	Chr7:1110499	0
LOC_Os07g02980.1	Chr7:1110499	LOC_Os07g02990.1	Chr7:1113969	0
LOC_Os07g03030.1	Chr7:1143552	LOC_Os07g03040.1	Chr7:1149397	2.84e-74
LOC_Os07g03050.1	Chr7:1156501	LOC_Os07g03060.1	Chr7:1159806	0
LOC_Os07g03090.1	Chr7:1176694	LOC_Os07g03100.1	Chr7:1180230	3.32e-90
LOC_Os07g03590.1	Chr7:1437292	LOC_Os07g03288.1	Chr7:1437424	5.48e-114
LOC_Os07g03610.1	Chr7:1449229	LOC_Os07g03620.1	Chr7:1451956	7.93e-85
LOC_Os07g03680.1	Chr7:1496800	LOC_Os07g03690.1	Chr7:1500540	6.35e-41
LOC_Os07g03710.1	Chr7:1512025	LOC_Os07g03730.1	Chr7:1523653	1.16e-93
LOC_Os07g03730.1	Chr7:1523653	LOC_Os07g03740.1	Chr7:1529906	7.4e-81
LOC_Os07g03810.1	Chr7:1590435	LOC_Os07g03820.1	Chr7:1595360	0
LOC_Os07g03820.1	Chr7:1595360	LOC_Os07g03830.1	Chr7:1599870	0
LOC_Os07g03830.1	Chr7:1599870	LOC_Os07g03840.1	Chr7:1603024	0
LOC_Os07g03870.1	Chr7:1612858	LOC_Os07g03880.1	Chr7:1618513	0
LOC_Os07g03890.1	Chr7:1622765	LOC_Os07g03900.1	Chr7:1631223	0
LOC_Os07g04810.1	Chr7:2128418	LOC_Os07g04820.1	Chr7:2131760	1.49e-171
LOC_Os07g04990.1	Chr7:2193807	LOC_Os07g05000.1	Chr7:2197573	0
LOC_Os07g05360.1	Chr7:2453960	LOC_Os07g05365.1	Chr7:2456968	1.27e-68
LOC_Os07g05450.1	Chr7:2509289	LOC_Os07g05460.1	Chr7:2517314	2.47e-79
LOC_Os07g05700.1	Chr7:2722024	LOC_Os07g05710.1	Chr7:2728247	8.15e-33
LOC_Os07g06750.1	Chr7:3296840	LOC_Os07g06760.1	Chr7:3301502	8.13e-34
LOC_Os07g06840.1	Chr7:3342150	LOC_Os07g06850.1	Chr7:3344780	6.11e-108
LOC_Os07g07440.1	Chr7:3711910	LOC_Os07g07450.1	Chr7:3713295	1.52e-111
LOC_Os07g07860.1	Chr7:3947968	LOC_Os07g07870.1	Chr7:3950800	2.63e-28
LOC_Os07g08060.1	Chr7:4087454	LOC_Os07g08070.1	Chr7:4089220	2.1e-74
LOC_Os07g08080.1	Chr7:4092935	LOC_Os07g08090.1	Chr7:4100866	1.35e-55
LOC_Os07g08150.1	Chr7:4143340	LOC_Os07g08160.1	Chr7:4145912	6.25e-85
LOC_Os07g08270.1	Chr7:4219935	LOC_Os07g08290.1	Chr7:4226648	0
LOC_Os07g08530.1	Chr7:4403712	LOC_Os07g08540.1	Chr7:4406706	8.23e-49
LOC_Os07g09140.1	Chr7:4773048	LOC_Os07g09150.1	Chr7:4774603	6.75e-102
LOC_Os07g09470.1	Chr7:4998819	LOC_Os07g09480.1	Chr7:5003872	0
LOC_Os07g09480.1	Chr7:5003872	LOC_Os07g09490.1	Chr7:5009352	5.02e-162
LOC_Os07g09530.1	Chr7:5030626	LOC_Os07g09560.1	Chr7:5062122	1.03e-155
LOC_Os07g10230.1	Chr7:5492006	LOC_Os07g10240.1	Chr7:5497490	1.03e-84
LOC_Os07g10360.1	Chr7:5558780	LOC_Os07g10370.1	Chr7:5565329	1.07e-34
LOC_Os07g10370.1	Chr7:5565329	LOC_Os07g10380.1	Chr7:5566676	2.09e-19
LOC_Os07g10570.1	Chr7:5736875	LOC_Os07g10580.1	Chr7:5741849	1.01e-80
LOC_Os07g10730.1	Chr7:5822834	LOC_Os07g10740.1	Chr7:5828419	1.35e-133
LOC_Os07g10910.1	Chr7:5972101	LOC_Os07g10920.4	Chr7:5973600	2.28e-26
LOC_Os07g11320.1	Chr7:6241368	LOC_Os07g11330.1	Chr7:6244130	1.7e-45
LOC_Os07g11330.1	Chr7:6244130	LOC_Os07g11360.1	Chr7:6254861	1.61e-64
LOC_Os07g11380.1	Chr7:6258913	LOC_Os07g11410.1	Chr7:6276077	1.66e-86
LOC_Os07g11630.1	Chr7:6416019	LOC_Os07g11650.1	Chr7:6432376	2.03e-88
LOC_Os07g11870.1	Chr7:6574224	LOC_Os07g11890.1	Chr7:6599786	0
LOC_Os07g11900.1	Chr7:6609124	LOC_Os07g11910.1	Chr7:6611125	1.91e-104
LOC_Os07g11910.1	Chr7:6611125	LOC_Os07g11920.1	Chr7:6613131	5.31e-85
LOC_Os07g12080.1	Chr7:6745676	LOC_Os07g12090.1	Chr7:6746861	2.3e-13
LOC_Os07g12170.1	Chr7:6808787	LOC_Os07g12200.1	Chr7:6823039	1.54e-129
LOC_Os07g12590.1	Chr7:7184000	LOC_Os07g12600.1	Chr7:7198121	9.14e-48
LOC_Os07g12600.1	Chr7:7198121	LOC_Os07g12610.1	Chr7:7206342	1.32e-158
LOC_Os07g13380.1	Chr7:7670041	LOC_Os07g13440.1	Chr7:7708591	4.5e-16
LOC_Os07g13440.1	Chr7:7708591	LOC_Os07g13450.1	Chr7:7710562	3.14e-15
LOC_Os07g13719.1	Chr7:7873592	LOC_Os07g13728.1	Chr7:7876946	1.34e-30
LOC_Os07g13770.1	Chr7:7900573	LOC_Os07g13780.1	Chr7:7903784	1.07e-69
LOC_Os07g13800.1	Chr7:7907484	LOC_Os07g13810.1	Chr7:7911925	4.45e-126
LOC_Os07g14030.1	Chr7:8009327	LOC_Os07g14070.1	Chr7:8023544	1.49e-107
LOC_Os07g14590.1	Chr7:8321642	LOC_Os07g14600.1	Chr7:8326643	1.62e-107
LOC_Os07g14600.1	Chr7:8326643	LOC_Os07g14610.1	Chr7:8334369	6.1e-67
LOC_Os07g16600.1	Chr7:9738287	LOC_Os07g16740.1	Chr7:9820735	4.91e-86
LOC_Os07g17160.1	Chr7:10090647	LOC_Os07g17170.1	Chr7:10097756	1.91e-42
LOC_Os07g17220.1	Chr7:10142289	LOC_Os07g17230.1	Chr7:10155452	3e-59
LOC_Os07g17490.1	Chr7:10326857	LOC_Os07g17520.1	Chr7:10353058	3.17e-164
LOC_Os07g17740.1	Chr7:10478247	LOC_Os07g17760.1	Chr7:10490838	6.86e-75
LOC_Os07g18510.1	Chr7:10953970	LOC_Os07g18540.1	Chr7:10970461	8.33e-93
LOC_Os07g18610.1	Chr7:10998043	LOC_Os07g18630.1	Chr7:11007283	2.63e-37
LOC_Os07g18660.1	Chr7:11026595	LOC_Os07g18670.1	Chr7:11033623	2.07e-14
LOC_Os07g18990.1	Chr7:11241309	LOC_Os07g19000.1	Chr7:11252036	5.87e-13
LOC_Os07g22730.1	Chr7:12826359	LOC_Os07g22770.1	Chr7:12846933	4.37e-52
LOC_Os07g23390.1	Chr7:13181883	LOC_Os07g23410.2	Chr7:13201060	9.16e-46
LOC_Os07g23410.2	Chr7:13201060	LOC_Os07g23430.1	Chr7:13219680	0
LOC_Os07g23600.1	Chr7:13342649	LOC_Os07g23670.1	Chr7:13369816	1.05e-22
LOC_Os07g24820.1	Chr7:14106655	LOC_Os07g24830.1	Chr7:14118021	1.55e-58
LOC_Os07g25050.1	Chr7:14292224	LOC_Os07g25060.1	Chr7:14303367	1.76e-53
LOC_Os07g26630.1	Chr7:15358960	LOC_Os07g26640.1	Chr7:15369135	1.75e-29
LOC_Os07g27330.1	Chr7:15899431	LOC_Os07g27340.1	Chr7:15906886	6.84e-134
LOC_Os07g27430.1	Chr7:15982511	LOC_Os07g27450.1	Chr7:15990882	7.73e-68
LOC_Os07g28110.1	Chr7:16396185	LOC_Os07g28140.1	Chr7:16435521	3.2e-30
LOC_Os07g29810.1	Chr7:17524037	LOC_Os07g29820.1	Chr7:17529552	5.94e-169
LOC_Os07g29830.1	Chr7:17538877	LOC_Os07g29860.1	Chr7:17569510	3.88e-44
LOC_Os07g30330.1	Chr7:17945639	LOC_Os07g30369.1	Chr7:17973962	0
LOC_Os07g30690.1	Chr7:18157303	LOC_Os07g30760.1	Chr7:18203445	0
LOC_Os07g31300.1	Chr7:18532539	LOC_Os07g31310.1	Chr7:18536372	1.5e-53
LOC_Os07g31680.1	Chr7:18812309	LOC_Os07g31710.1	Chr7:18830956	6.2e-132
LOC_Os07g32010.1	Chr7:19037668	LOC_Os07g32020.1	Chr7:19045831	0
LOC_Os07g32060.1	Chr7:19060762	LOC_Os07g32070.1	Chr7:19064660	5.15e-59
LOC_Os07g32620.1	Chr7:19454491	LOC_Os07g32630.1	Chr7:19462299	0
LOC_Os07g32850.1	Chr7:19650490	LOC_Os07g32870.1	Chr7:19654843	3.87e-81
LOC_Os07g33030.1	Chr7:19731845	LOC_Os07g33040.1	Chr7:19736454	1.49e-87
LOC_Os07g33200.1	Chr7:19827230	LOC_Os07g33210.1	Chr7:19838576	0
LOC_Os07g33220.1	Chr7:19850984	LOC_Os07g33224.1	Chr7:19856175	9.29e-173
LOC_Os07g33380.1	Chr7:19957233	LOC_Os07g33390.1	Chr7:19962120	1.88e-58
LOC_Os07g33390.1	Chr7:19962120	LOC_Os07g33410.1	Chr7:19970525	0
LOC_Os07g33540.1	Chr7:20040134	LOC_Os07g33550.1	Chr7:20045846	0
LOC_Os07g33550.1	Chr7:20045846	LOC_Os07g33560.1	Chr7:20050247	0
LOC_Os07g33560.1	Chr7:20050247	LOC_Os07g33580.1	Chr7:20063394	0
LOC_Os07g33690.1	Chr7:20129648	LOC_Os07g33710.1	Chr7:20149386	1.05e-13
LOC_Os07g33720.1	Chr7:20157460	LOC_Os07g33730.1	Chr7:20165664	4.57e-86
LOC_Os07g33730.1	Chr7:20165664	LOC_Os07g33740.1	Chr7:20173960	4.37e-110
LOC_Os07g34040.1	Chr7:20348669	LOC_Os07g34050.1	Chr7:20351018	6.54e-35
LOC_Os07g34070.1	Chr7:20365630	LOC_Os07g34110.1	Chr7:20392402	1.88e-120
LOC_Os07g34400.1	Chr7:20625091	LOC_Os07g34420.1	Chr7:20646985	2.27e-32
LOC_Os07g34760.1	Chr7:20825994	LOC_Os07g34780.1	Chr7:20842619	5.85e-13
LOC_Os07g34780.1	Chr7:20842619	LOC_Os07g34820.1	Chr7:20867079	1.97e-54
LOC_Os07g34820.1	Chr7:20867079	LOC_Os07g34830.1	Chr7:20874268	8.02e-68
LOC_Os07g34850.1	Chr7:20884617	LOC_Os07g34870.1	Chr7:20900389	0
LOC_Os07g34910.1	Chr7:20925903	LOC_Os07g34920.1	Chr7:20926852	6.16e-15
LOC_Os07g34920.1	Chr7:20926852	LOC_Os07g34940.1	Chr7:20931641	1.02e-91
LOC_Os07g34980.1	Chr7:20958620	LOC_Os07g35004.1	Chr7:20969981	0
LOC_Os07g35050.1	Chr7:20999329	LOC_Os07g35060.1	Chr7:21002829	0
LOC_Os07g35060.1	Chr7:21002829	LOC_Os07g35070.1	Chr7:21008406	0
LOC_Os07g35070.1	Chr7:21008406	LOC_Os07g35110.1	Chr7:21029434	4.6e-174
LOC_Os07g35110.1	Chr7:21029434	LOC_Os07g35130.1	Chr7:21041406	3.76e-179
LOC_Os07g35280.1	Chr7:21116319	LOC_Os07g35290.1	Chr7:21121293	0
LOC_Os07g35290.1	Chr7:21121293	LOC_Os07g35300.1	Chr7:21128612	0
LOC_Os07g35300.1	Chr7:21128612	LOC_Os07g35310.1	Chr7:21133028	0
LOC_Os07g35470.1	Chr7:21213651	LOC_Os07g35480.2	Chr7:21223250	2.46e-15
LOC_Os07g35680.1	Chr7:21367969	LOC_Os07g35690.1	Chr7:21378090	0
LOC_Os07g35690.1	Chr7:21378090	LOC_Os07g35700.1	Chr7:21384747	0
LOC_Os07g35740.1	Chr7:21407904	LOC_Os07g35750.1	Chr7:21412625	0
LOC_Os07g36130.1	Chr7:21589968	LOC_Os07g36140.1	Chr7:21592648	2.93e-78
LOC_Os07g36280.1	Chr7:21692595	LOC_Os07g36290.1	Chr7:21701620	4.46e-70
LOC_Os07g36290.1	Chr7:21701620	LOC_Os07g36300.1	Chr7:21707636	4.76e-85
LOC_Os07g36320.1	Chr7:21721660	LOC_Os07g36330.1	Chr7:21723211	4.89e-26
LOC_Os07g36330.1	Chr7:21723211	LOC_Os07g36340.1	Chr7:21728289	2.13e-143
LOC_Os07g36340.1	Chr7:21728289	LOC_Os07g36360.1	Chr7:21739672	7.67e-160
LOC_Os07g36360.1	Chr7:21739672	LOC_Os07g36370.1	Chr7:21747754	4.42e-168
LOC_Os07g36520.1	Chr7:21836994	LOC_Os07g36530.1	Chr7:21843428	1.69e-56
LOC_Os07g36610.1	Chr7:21901505	LOC_Os07g36630.1	Chr7:21910216	0
LOC_Os07g36680.1	Chr7:21952841	LOC_Os07g36690.1	Chr7:21970341	2.01e-42
LOC_Os07g36690.1	Chr7:21970341	LOC_Os07g36700.1	Chr7:21989083	0
LOC_Os07g36740.1	Chr7:22006062	LOC_Os07g36750.1	Chr7:22015724	0
LOC_Os07g36830.1	Chr7:22066415	LOC_Os07g36840.1	Chr7:22073738	1.93e-73
LOC_Os07g36870.1	Chr7:22082548	LOC_Os07g36880.1	Chr7:22088000	1.45e-50
LOC_Os07g36890.1	Chr7:22090924	LOC_Os07g36900.1	Chr7:22095130	0
LOC_Os07g36910.2	Chr7:22101917	LOC_Os07g36920.1	Chr7:22107666	8.51e-88
LOC_Os07g36920.1	Chr7:22107666	LOC_Os07g36930.1	Chr7:22110787	1.39e-31
LOC_Os07g36950.1	Chr7:22125139	LOC_Os07g36960.1	Chr7:22128502	2.61e-24
LOC_Os07g37100.2	Chr7:22231008	LOC_Os07g37110.1	Chr7:22236821	0
LOC_Os07g37110.1	Chr7:22236821	LOC_Os07g37130.1	Chr7:22243925	6.53e-150
LOC_Os07g37220.1	Chr7:22303860	LOC_Os07g37230.1	Chr7:22309414	0
LOC_Os07g37510.1	Chr7:22456916	LOC_Os07g37530.2	Chr7:22474561	0
LOC_Os07g37710.1	Chr7:22607893	LOC_Os07g37720.1	Chr7:22610101	2.11e-107
LOC_Os07g38260.1	Chr7:22939104	LOC_Os07g38270.1	Chr7:22955723	0
LOC_Os07g38270.1	Chr7:22955723	LOC_Os07g38280.1	Chr7:22975174	0
LOC_Os07g38650.1	Chr7:23213607	LOC_Os07g38660.1	Chr7:23214599	1.75e-17
LOC_Os07g38690.1	Chr7:23227384	LOC_Os07g38700.1	Chr7:23228322	1.62e-18
LOC_Os07g38700.1	Chr7:23228322	LOC_Os07g38710.1	Chr7:23233744	7.26e-41
LOC_Os07g39240.1	Chr7:23491413	LOC_Os07g39250.1	Chr7:23497079	0
LOC_Os07g39350.1	Chr7:23582065	LOC_Os07g39360.1	Chr7:23584668	0
LOC_Os07g39740.1	Chr7:23814135	LOC_Os07g39750.2	Chr7:23821372	2.7e-94
LOC_Os07g39960.1	Chr7:23973458	LOC_Os07g39970.1	Chr7:23980540	1.03e-55
LOC_Os07g40170.1	Chr7:24101431	LOC_Os07g40180.1	Chr7:24103740	2.13e-22
LOC_Os07g40974.1	Chr7:24515314	LOC_Os07g40986.1	Chr7:24517973	0
LOC_Os07g41060.1	Chr7:24559570	LOC_Os07g41070.1	Chr7:24567132	7.52e-104
LOC_Os07g41070.1	Chr7:24567132	LOC_Os07g41080.1	Chr7:24575162	3.74e-38
LOC_Os07g41310.1	Chr7:24751588	LOC_Os07g41320.1	Chr7:24755450	0
LOC_Os07g41340.1	Chr7:24765679	LOC_Os07g41350.1	Chr7:24768073	2.42e-57
LOC_Os07g41810.4	Chr7:25045256	LOC_Os07g41820.1	Chr7:25049116	3.25e-111
LOC_Os07g41860.1	Chr7:25077117	LOC_Os07g41890.1	Chr7:25097706	8.37e-42
LOC_Os07g41920.1	Chr7:25110719	LOC_Os07g41930.1	Chr7:25117767	3.29e-38
LOC_Os07g42030.1	Chr7:25156917	LOC_Os07g42040.1	Chr7:25167044	3.65e-43
LOC_Os07g42040.1	Chr7:25167044	LOC_Os07g42070.1	Chr7:25187881	2.27e-46
LOC_Os07g42104.1	Chr7:25195551	LOC_Os07g42130.1	Chr7:25211174	4.91e-57
LOC_Os07g42430.1	Chr7:25404280	LOC_Os07g42440.3	Chr7:25408346	1.11e-15
LOC_Os07g43220.1	Chr7:25897915	LOC_Os07g43230.1	Chr7:25901952	1.2e-54
LOC_Os07g43250.1	Chr7:25907654	LOC_Os07g43260.1	Chr7:25914762	5.89e-77
LOC_Os07g43260.1	Chr7:25914762	LOC_Os07g43270.1	Chr7:25918385	7.41e-61
LOC_Os07g43490.1	Chr7:26030531	LOC_Os07g43500.1	Chr7:26033185	2.29e-28
LOC_Os07g43560.1	Chr7:26052222	LOC_Os07g43570.1	Chr7:26059320	0
LOC_Os07g43830.1	Chr7:26217573	LOC_Os07g43840.1	Chr7:26220253	2e-56
LOC_Os07g43840.1	Chr7:26220253	LOC_Os07g43850.1	Chr7:26224143	9.09e-63
LOC_Os07g44130.1	Chr7:26375648	LOC_Os07g44140.1	Chr7:26382581	0
LOC_Os07g44250.1	Chr7:26445632	LOC_Os07g44260.1	Chr7:26450006	1.85e-77
LOC_Os07g44260.1	Chr7:26450006	LOC_Os07g44280.1	Chr7:26456721	1.81e-80
LOC_Os07g44370.1	Chr7:26516296	LOC_Os07g44380.1	Chr7:26520035	6.72e-58
LOC_Os07g44430.1	Chr7:26548652	LOC_Os07g44440.1	Chr7:26551781	3.74e-135
LOC_Os07g44480.1	Chr7:26561532	LOC_Os07g44499.1	Chr7:26567255	0
LOC_Os07g44499.1	Chr7:26567255	LOC_Os07g44550.1	Chr7:26603637	1.25e-133
LOC_Os07g44850.1	Chr7:26780049	LOC_Os07g44860.1	Chr7:26782880	1.44e-157
LOC_Os07g44890.1	Chr7:26790785	LOC_Os07g44900.1	Chr7:26793452	1.88e-136
LOC_Os07g44900.1	Chr7:26793452	LOC_Os07g44910.2	Chr7:26795612	2.13e-115
LOC_Os07g45480.1	Chr7:27132411	LOC_Os07g45490.1	Chr7:27141246	3.68e-45
LOC_Os07g45490.1	Chr7:27141246	LOC_Os07g45510.1	Chr7:27150266	0
LOC_Os07g45550.1	Chr7:27172211	LOC_Os07g45560.1	Chr7:27178886	1.15e-48
LOC_Os07g45560.1	Chr7:27178886	LOC_Os07g45570.1	Chr7:27197499	9.01e-29
LOC_Os07g45570.1	Chr7:27197499	LOC_Os07g45740.1	Chr7:27307929	3.64e-15
LOC_Os07g46080.1	Chr7:27501837	LOC_Os07g46090.1	Chr7:27510006	1.08e-28
LOC_Os07g46320.1	Chr7:27628327	LOC_Os07g46330.1	Chr7:27630646	8.49e-118
LOC_Os07g46830.1	Chr7:27991196	LOC_Os07g46840.1	Chr7:27995847	2.31e-145
LOC_Os07g46846.1	Chr7:28002587	LOC_Os07g46852.1	Chr7:28004866	1.13e-172
LOC_Os07g46852.1	Chr7:28004866	LOC_Os07g46860.1	Chr7:28013820	3.2e-116
LOC_Os07g46860.1	Chr7:28013820	LOC_Os07g46870.1	Chr7:28020590	2.7e-143
LOC_Os07g46910.1	Chr7:28044881	LOC_Os07g46920.1	Chr7:28051057	5.57e-121
LOC_Os07g46920.1	Chr7:28051057	LOC_Os07g46930.1	Chr7:28053814	0
LOC_Os07g46940.1	Chr7:28057781	LOC_Os07g46950.2	Chr7:28061378	2.17e-172
LOC_Os07g46970.1	Chr7:28069427	LOC_Os07g46980.1	Chr7:28073367	1.17e-165
LOC_Os07g47000.1	Chr7:28078074	LOC_Os07g47030.1	Chr7:28101281	4.21e-52
LOC_Os07g47160.1	Chr7:28193734	LOC_Os07g47170.1	Chr7:28196845	1.99e-134
LOC_Os07g47310.1	Chr7:28282870	LOC_Os07g47320.1	Chr7:28289777	5.41e-25
LOC_Os07g47390.1	Chr7:28339687	LOC_Os07g47400.1	Chr7:28344133	3.32e-44
LOC_Os07g47750.1	Chr7:28531881	LOC_Os07g47760.1	Chr7:28534261	2.72e-20
LOC_Os07g47990.1	Chr7:28660188	LOC_Os07g48010.1	Chr7:28669498	1.07e-154
LOC_Os07g48010.1	Chr7:28669498	LOC_Os07g48020.1	Chr7:28673754	1.49e-151
LOC_Os07g48020.1	Chr7:28673754	LOC_Os07g48030.1	Chr7:28678385	0
LOC_Os07g48030.1	Chr7:28678385	LOC_Os07g48040.1	Chr7:28684118	1.02e-157
LOC_Os07g48040.1	Chr7:28684118	LOC_Os07g48050.1	Chr7:28688443	3.92e-168
LOC_Os07g48090.1	Chr7:28710749	LOC_Os07g48100.1	Chr7:28726787	1.1e-112
LOC_Os07g48490.2	Chr7:29004217	LOC_Os07g48500.1	Chr7:29008871	9.79e-83
LOC_Os07g48950.1	Chr7:29289228	LOC_Os07g48960.1	Chr7:29292308	7.4e-13
LOC_Os08g01490.1	Chr8:301642	LOC_Os08g01510.1	Chr8:308328	0
LOC_Os08g01560.1	Chr8:332095	LOC_Os08g01580.1	Chr8:342215	1.5e-15
LOC_Os08g01640.1	Chr8:374091	LOC_Os08g01650.1	Chr8:381307	1.66e-33
LOC_Os08g01950.1	Chr8:594453	LOC_Os08g01960.1	Chr8:610522	0
LOC_Os08g01960.1	Chr8:610522	LOC_Os08g01980.1	Chr8:632775	7.42e-169
LOC_Os08g02020.1	Chr8:652657	LOC_Os08g02030.1	Chr8:655748	0
LOC_Os08g02400.1	Chr8:956309	LOC_Os08g02410.1	Chr8:962568	2.03e-107
LOC_Os08g02520.1	Chr8:1039569	LOC_Os08g02530.1	Chr8:1045709	4.64e-30
LOC_Os08g02560.1	Chr8:1056373	LOC_Os08g02570.1	Chr8:1062322	2.15e-66
LOC_Os08g02570.1	Chr8:1062322	LOC_Os08g02580.1	Chr8:1068710	2.73e-41
LOC_Os08g02710.1	Chr8:1131556	LOC_Os08g02730.1	Chr8:1148943	6.87e-79
LOC_Os08g02996.1	Chr8:1310613	LOC_Os08g03002.1	Chr8:1313424	0
LOC_Os08g03070.1	Chr8:1371048	LOC_Os08g03090.1	Chr8:1391784	0
LOC_Os08g03090.1	Chr8:1391784	LOC_Os08g03100.1	Chr8:1403002	0
LOC_Os08g03100.1	Chr8:1403002	LOC_Os08g03150.1	Chr8:1447253	0
LOC_Os08g03150.1	Chr8:1447253	LOC_Os08g03160.1	Chr8:1454156	0
LOC_Os08g03160.1	Chr8:1454156	LOC_Os08g03170.1	Chr8:1466347	0
LOC_Os08g03260.1	Chr8:1510817	LOC_Os08g03270.1	Chr8:1515445	0
LOC_Os08g03320.1	Chr8:1540793	LOC_Os08g03330.1	Chr8:1544251	1.68e-111
LOC_Os08g03480.1	Chr8:1632238	LOC_Os08g03490.1	Chr8:1634503	1.62e-36
LOC_Os08g04230.1	Chr8:2059651	LOC_Os08g04240.1	Chr8:2063156	8.63e-137
LOC_Os08g04240.1	Chr8:2063156	LOC_Os08g04250.1	Chr8:2066229	1.26e-168
LOC_Os08g04310.1	Chr8:2115683	LOC_Os08g04340.1	Chr8:2129613	1.89e-42
LOC_Os08g04340.1	Chr8:2129613	LOC_Os08g04350.1	Chr8:2133547	3.46e-97
LOC_Os08g04350.1	Chr8:2133547	LOC_Os08g04360.1	Chr8:2137533	2.54e-89
LOC_Os08g04360.1	Chr8:2137533	LOC_Os08g04370.1	Chr8:2140308	2.34e-75
LOC_Os08g04570.1	Chr8:2280575	LOC_Os08g04580.1	Chr8:2283683	8.28e-21
LOC_Os08g04580.1	Chr8:2283683	LOC_Os08g04590.1	Chr8:2289390	2.23e-153
LOC_Os08g04650.1	Chr8:2322526	LOC_Os08g04660.1	Chr8:2330312	6.34e-13
LOC_Os08g04710.1	Chr8:2344012	LOC_Os08g04740.1	Chr8:2365410	2.96e-78
LOC_Os08g05460.1	Chr8:2904616	LOC_Os08g05470.1	Chr8:2909609	4.61e-64
LOC_Os08g05580.1	Chr8:2983741	LOC_Os08g05590.1	Chr8:2989266	1.06e-78
LOC_Os08g05590.1	Chr8:2989266	LOC_Os08g05600.1	Chr8:2997031	1.9e-142
LOC_Os08g05610.1	Chr8:3000430	LOC_Os08g05620.1	Chr8:3007241	0
LOC_Os08g05690.1	Chr8:3050168	LOC_Os08g05710.1	Chr8:3061866	0
LOC_Os08g05770.1	Chr8:3088712	LOC_Os08g05780.1	Chr8:3093748	2.18e-130
LOC_Os08g05970.1	Chr8:3244621	LOC_Os08g05980.1	Chr8:3248316	3.89e-38
LOC_Os08g06170.1	Chr8:3408276	LOC_Os08g06180.1	Chr8:3412330	9.28e-159
LOC_Os08g06180.1	Chr8:3412330	LOC_Os08g06190.1	Chr8:3415483	3.96e-117
LOC_Os08g06260.1	Chr8:3447783	LOC_Os08g06270.1	Chr8:3450333	1.16e-30
LOC_Os08g06690.1	Chr8:3752766	LOC_Os08g06700.1	Chr8:3757315	1.63e-83
LOC_Os08g06720.1	Chr8:3767447	LOC_Os08g06730.1	Chr8:3770473	2.44e-164
LOC_Os08g06730.1	Chr8:3770473	LOC_Os08g06740.1	Chr8:3773830	5.46e-80
LOC_Os08g06810.1	Chr8:3800784	LOC_Os08g06830.1	Chr8:3816025	0
LOC_Os08g07100.1	Chr8:3972216	LOC_Os08g07120.1	Chr8:3985667	0
LOC_Os08g07170.1	Chr8:4011371	LOC_Os08g07180.1	Chr8:4014115	2.43e-96
LOC_Os08g07330.2	Chr8:4105398	LOC_Os08g07340.1	Chr8:4111868	0
LOC_Os08g07340.1	Chr8:4111868	LOC_Os08g07370.1	Chr8:4127068	3.11e-27
LOC_Os08g07510.1	Chr8:4217059	LOC_Os08g07520.1	Chr8:4220049	3.35e-18
LOC_Os08g07630.1	Chr8:4283826	LOC_Os08g07640.1	Chr8:4286407	2.18e-52
LOC_Os08g07720.1	Chr8:4316160	LOC_Os08g07730.1	Chr8:4325887	6.9e-84
LOC_Os08g07840.1	Chr8:4390729	LOC_Os08g07850.1	Chr8:4407120	0
LOC_Os08g07930.1	Chr8:4466029	LOC_Os08g07940.1	Chr8:4474830	0
LOC_Os08g07940.1	Chr8:4474830	LOC_Os08g07950.1	Chr8:4487727	3.52e-29
LOC_Os08g08420.1	Chr8:4848761	LOC_Os08g08430.1	Chr8:4853152	1.37e-17
LOC_Os08g08430.1	Chr8:4853152	LOC_Os08g08440.1	Chr8:4858042	6.62e-17
LOC_Os08g08970.1	Chr8:5222214	LOC_Os08g08980.1	Chr8:5228822	9.45e-142
LOC_Os08g08980.1	Chr8:5228822	LOC_Os08g08990.1	Chr8:5233768	1.12e-115
LOC_Os08g09000.1	Chr8:5238999	LOC_Os08g09010.1	Chr8:5242495	2.05e-154
LOC_Os08g09010.1	Chr8:5242495	LOC_Os08g09020.1	Chr8:5248666	1.83e-162
LOC_Os08g09060.1	Chr8:5260152	LOC_Os08g09080.1	Chr8:5264247	9.03e-146
LOC_Os08g09380.1	Chr8:5441419	LOC_Os08g09390.1	Chr8:5446749	2.02e-130
LOC_Os08g09470.1	Chr8:5485462	LOC_Os08g09480.1	Chr8:5490786	1.09e-35
LOC_Os08g09640.1	Chr8:5572031	LOC_Os08g09650.1	Chr8:5576467	1.32e-30
LOC_Os08g09710.1	Chr8:5609250	LOC_Os08g09715.1	Chr8:5613578	0
LOC_Os08g09715.1	Chr8:5613578	LOC_Os08g09720.1	Chr8:5618541	5.1e-150
LOC_Os08g09720.1	Chr8:5618541	LOC_Os08g09730.1	Chr8:5623663	2.83e-116
LOC_Os08g09740.1	Chr8:5628896	LOC_Os08g09750.1	Chr8:5633346	2.23e-146
LOC_Os08g09750.1	Chr8:5633346	LOC_Os08g09760.1	Chr8:5638166	0
LOC_Os08g09780.1	Chr8:5652681	LOC_Os08g09790.1	Chr8:5658727	4.74e-54
LOC_Os08g09910.1	Chr8:5720452	LOC_Os08g09920.1	Chr8:5728025	0
LOC_Os08g10290.1	Chr8:5980928	LOC_Os08g10300.1	Chr8:5998021	0
LOC_Os08g10310.1	Chr8:6015745	LOC_Os08g10320.1	Chr8:6032171	0
LOC_Os08g10430.1	Chr8:6127418	LOC_Os08g10440.1	Chr8:6137622	0
LOC_Os08g12160.1	Chr8:7165389	LOC_Os08g12230.1	Chr8:7203552	4.52e-73
LOC_Os08g12520.1	Chr8:7410178	LOC_Os08g12600.1	Chr8:7451363	3.33e-28
LOC_Os08g12970.1	Chr8:7698287	LOC_Os08g13000.1	Chr8:7718114	5.07e-12
LOC_Os08g13020.1	Chr8:7735492	LOC_Os08g13030.1	Chr8:7740373	8.49e-66
LOC_Os08g13060.1	Chr8:7756666	LOC_Os08g13070.1	Chr8:7760520	1.88e-132
LOC_Os08g13070.1	Chr8:7760520	LOC_Os08g13090.1	Chr8:7777850	9.75e-105
LOC_Os08g14180.1	Chr8:8464913	LOC_Os08g14190.1	Chr8:8472521	2.23e-79
LOC_Os08g14200.1	Chr8:8488370	LOC_Os08g14210.1	Chr8:8493861	2.09e-148
LOC_Os08g14940.1	Chr8:9001834	LOC_Os08g14950.1	Chr8:9016956	0
LOC_Os08g14950.1	Chr8:9016956	LOC_Os08g14960.1	Chr8:9025842	1.15e-23
LOC_Os08g15545.1	Chr8:9451679	LOC_Os08g15550.1	Chr8:9458769	3.51e-19
LOC_Os08g16670.1	Chr8:10198424	LOC_Os08g16690.1	Chr8:10207524	1.81e-29
LOC_Os08g16700.1	Chr8:10213086	LOC_Os08g16710.1	Chr8:10217765	8.09e-66
LOC_Os08g17760.1	Chr8:10875232	LOC_Os08g17770.1	Chr8:10893851	3.45e-19
LOC_Os08g18200.1	Chr8:11156359	LOC_Os08g18790.1	Chr8:11212077	0
LOC_Os08g18790.1	Chr8:11212077	LOC_Os08g18830.1	Chr8:11237649	0
LOC_Os08g19980.1	Chr8:11956651	LOC_Os08g20000.1	Chr8:11974692	2.4e-160
LOC_Os08g20440.2	Chr8:12272625	LOC_Os08g20480.1	Chr8:12284998	4.24e-45
LOC_Os08g20480.1	Chr8:12284998	LOC_Os08g20492.1	Chr8:12304155	3.34e-152
LOC_Os08g22060.1	Chr8:13177395	LOC_Os08g22034.1	Chr8:13269398	3.05e-35
LOC_Os08g23829.1	Chr8:14431586	LOC_Os08g23849.1	Chr8:14438961	4.15e-62
LOC_Os08g26840.1	Chr8:16319937	LOC_Os08g26850.1	Chr8:16331761	0
LOC_Os08g27030.2	Chr8:16513732	LOC_Os08g27040.1	Chr8:16519419	0
LOC_Os08g27860.1	Chr8:16988474	LOC_Os08g27870.1	Chr8:16994594	2.24e-37
LOC_Os08g28400.1	Chr8:17320537	LOC_Os08g28410.1	Chr8:17338776	3.28e-11
LOC_Os08g29809.1	Chr8:18319089	LOC_Os08g29854.1	Chr8:18345865	0
LOC_Os08g30170.1	Chr8:18547418	LOC_Os08g30210.1	Chr8:18568971	1.1e-52
LOC_Os08g30210.1	Chr8:18568971	LOC_Os08g30230.1	Chr8:18581634	3.14e-17
LOC_Os08g30740.1	Chr8:18960124	LOC_Os08g30770.1	Chr8:18993288	1.19e-82
LOC_Os08g30770.1	Chr8:18993288	LOC_Os08g30780.1	Chr8:19001057	0
LOC_Os08g30870.1	Chr8:19051434	LOC_Os08g30900.1	Chr8:19070540	3.02e-69
LOC_Os08g30900.1	Chr8:19070540	LOC_Os08g30910.1	Chr8:19085505	0
LOC_Os08g31219.1	Chr8:19304739	LOC_Os08g31228.1	Chr8:19307322	6.13e-107
LOC_Os08g31240.1	Chr8:19314778	LOC_Os08g31250.1	Chr8:19325136	1.94e-13
LOC_Os08g31420.1	Chr8:19436058	LOC_Os08g31430.1	Chr8:19441238	2.75e-164
LOC_Os08g31850.1	Chr8:19745526	LOC_Os08g31860.1	Chr8:19747416	6.38e-144
LOC_Os08g31880.1	Chr8:19762998	LOC_Os08g31890.1	Chr8:19766166	0
LOC_Os08g32080.1	Chr8:19884012	LOC_Os08g32085.1	Chr8:19884332	0
LOC_Os08g32160.1	Chr8:19950552	LOC_Os08g32170.1	Chr8:19954661	0
LOC_Os08g32310.1	Chr8:20013346	LOC_Os08g32330.1	Chr8:20021117	5.99e-31
LOC_Os08g32340.1	Chr8:20026120	LOC_Os08g32350.1	Chr8:20032097	3.74e-38
LOC_Os08g32360.1	Chr8:20038821	LOC_Os08g32370.1	Chr8:20046559	2.94e-16
LOC_Os08g32400.1	Chr8:20066107	LOC_Os08g32410.1	Chr8:20073381	5.99e-54
LOC_Os08g32420.1	Chr8:20078521	LOC_Os08g32430.1	Chr8:20083153	8.49e-31
LOC_Os08g32550.1	Chr8:20162750	LOC_Os08g32560.1	Chr8:20165034	5.21e-75
LOC_Os08g32750.1	Chr8:20283045	LOC_Os08g32780.1	Chr8:20312582	2.31e-180
LOC_Os08g32880.1	Chr8:20389564	LOC_Os08g32890.1	Chr8:20395487	2.04e-141
LOC_Os08g34249.1	Chr8:21474564	LOC_Os08g34258.1	Chr8:21487566	4.03e-43
LOC_Os08g34410.1	Chr8:21603811	LOC_Os08g34430.1	Chr8:21612086	2.88e-118
LOC_Os08g34430.1	Chr8:21612086	LOC_Os08g34450.1	Chr8:21624726	1.43e-112
LOC_Os08g35000.2	Chr8:22038850	LOC_Os08g35010.1	Chr8:22054082	6.22e-39
LOC_Os08g35060.1	Chr8:22104308	LOC_Os08g35070.1	Chr8:22107365	4.01e-76
LOC_Os08g35570.1	Chr8:22408403	LOC_Os08g35580.1	Chr8:22413189	1.11e-44
LOC_Os08g35580.1	Chr8:22413189	LOC_Os08g35590.1	Chr8:22414383	6.21e-16
LOC_Os08g35670.1	Chr8:22492748	LOC_Os08g35680.1	Chr8:22506495	3.76e-129
LOC_Os08g35750.1	Chr8:22553057	LOC_Os08g35760.1	Chr8:22557893	1.06e-72
LOC_Os08g35870.2	Chr8:22629626	LOC_Os08g35880.1	Chr8:22634264	6.93e-121
LOC_Os08g35910.1	Chr8:22647366	LOC_Os08g35930.1	Chr8:22656289	6.98e-132
LOC_Os08g35930.1	Chr8:22656289	LOC_Os08g35939.1	Chr8:22660571	8.05e-32
LOC_Os08g35939.1	Chr8:22660571	LOC_Os08g35948.1	Chr8:22670558	1.45e-38
LOC_Os08g35948.1	Chr8:22670558	LOC_Os08g35960.2	Chr8:22675770	1.55e-90
LOC_Os08g36000.1	Chr8:22687902	LOC_Os08g36010.1	Chr8:22692351	9.39e-159
LOC_Os08g36030.1	Chr8:22711307	LOC_Os08g36040.1	Chr8:22715196	2.15e-48
LOC_Os08g36350.1	Chr8:22916082	LOC_Os08g36370.1	Chr8:22921417	2.12e-37
LOC_Os08g36520.1	Chr8:23062609	LOC_Os08g36530.1	Chr8:23065634	3.2e-115
LOC_Os08g36530.1	Chr8:23065634	LOC_Os08g36540.1	Chr8:23069303	3.78e-76
LOC_Os08g36900.1	Chr8:23335165	LOC_Os08g36910.1	Chr8:23340676	0
LOC_Os08g37030.1	Chr8:23408421	LOC_Os08g37040.1	Chr8:23411545	3e-106
LOC_Os08g37180.1	Chr8:23491893	LOC_Os08g37210.1	Chr8:23502943	0
LOC_Os08g37660.1	Chr8:23853216	LOC_Os08g37670.1	Chr8:23858677	2.4e-31
[truncated: 771 more rows]

## Sheet: proximal
Duplicate 1	Location	Duplicate 2	Location	E-value
[truncated: 2,181 more rows]

[truncated: 1 more sheets: dispersed]
