# Supplementary material for: Characterization of Transposon-Derived Accessible Chromatin Regions in Rice (Oryza Sativa)
Source: Int J Mol Sci. 2022 Aug 11;23(16):8947. doi: 10.3390/ijms23168947 (PMC9408979; doi:10.3390/ijms23168947)
Supplement: Supplementary file 1 [file ijms-23-08947-s001.zip › Supplementary Files/Table S4 List of 561 duplicate genes with TE-related ACRs located around TSSs.xlsx]

## Sheet: flower_ATAC_peaks.w0.5TE
LOC_Os01g01115
LOC_Os01g01450
LOC_Os01g05900
LOC_Os01g07190
LOC_Os01g08580
LOC_Os01g09810
LOC_Os01g12180
LOC_Os01g12610
LOC_Os01g12950
LOC_Os01g14370
LOC_Os01g14410
LOC_Os01g15240
LOC_Os01g15290
LOC_Os01g15510
LOC_Os01g15520
LOC_Os01g16180
LOC_Os01g17430
LOC_Os01g18310
LOC_Os01g20710
LOC_Os01g20800
LOC_Os01g20850
LOC_Os01g24050
LOC_Os01g27740
LOC_Os01g29600
LOC_Os01g29640
LOC_Os01g31560
LOC_Os01g31810
LOC_Os01g33500
LOC_Os01g37510
LOC_Os01g37600
LOC_Os01g39350
LOC_Os01g39950
LOC_Os01g40499
LOC_Os01g40960
LOC_Os01g41430
LOC_Os01g41950
LOC_Os01g46460
LOC_Os01g46910
LOC_Os01g48120
LOC_Os01g48900
LOC_Os01g50000
LOC_Os01g50849
LOC_Os01g52810
LOC_Os01g53100
LOC_Os01g54540
LOC_Os01g55880
LOC_Os01g57360
LOC_Os01g58770
LOC_Os01g58780
LOC_Os01g59190
LOC_Os01g59720
LOC_Os01g60020
LOC_Os01g62180
LOC_Os01g62440
LOC_Os01g63910
LOC_Os01g64870
LOC_Os01g65500
LOC_Os01g66620
LOC_Os01g66810
LOC_Os01g70740
LOC_Os01g73040
LOC_Os01g73080
LOC_Os01g73450
LOC_Os01g73800
LOC_Os01g73830
LOC_Os01g74160
LOC_Os01g74320
LOC_Os02g01550
LOC_Os02g03660
LOC_Os02g03890
LOC_Os02g03950
LOC_Os02g04410
LOC_Os02g04550
LOC_Os02g05030
LOC_Os02g06340
LOC_Os02g06350
LOC_Os02g09130
LOC_Os02g10180
LOC_Os02g11030
LOC_Os02g12610
LOC_Os02g14290
LOC_Os02g14300
LOC_Os02g15540
LOC_Os02g17304
LOC_Os02g18150
LOC_Os02g18350
LOC_Os02g18490
LOC_Os02g18614
LOC_Os02g18620
LOC_Os02g18780
LOC_Os02g18810
LOC_Os02g19430
LOC_Os02g20980
LOC_Os02g21250
LOC_Os02g24190
LOC_Os02g24750
LOC_Os02g25580
LOC_Os02g25680
LOC_Os02g25910
LOC_Os02g26310
LOC_Os02g26710
LOC_Os02g27370
LOC_Os02g27800
LOC_Os02g32340
LOC_Os02g34750
LOC_Os02g35740
LOC_Os02g35750
LOC_Os02g35840
LOC_Os02g38790
LOC_Os02g40000
LOC_Os02g40080
LOC_Os02g41850
LOC_Os02g42670
LOC_Os02g42970
LOC_Os02g43380
LOC_Os02g43490
LOC_Os02g43750
LOC_Os02g44540
LOC_Os02g45590
LOC_Os02g45610
LOC_Os02g46710
LOC_Os02g47440
LOC_Os02g48060
LOC_Os02g49050
LOC_Os02g49690
LOC_Os02g49920
LOC_Os02g51050
LOC_Os02g51590
LOC_Os02g52790
LOC_Os02g53890
LOC_Os02g54240
LOC_Os02g54520
LOC_Os02g54910
LOC_Os02g54990
LOC_Os02g56180
LOC_Os02g57760
LOC_Os03g01140
LOC_Os03g05080
LOC_Os03g07410
LOC_Os03g07760
LOC_Os03g09030
LOC_Os03g10070
LOC_Os03g10350
LOC_Os03g12210
LOC_Os03g12730
LOC_Os03g13690
LOC_Os03g13790
LOC_Os03g16110
LOC_Os03g17710
LOC_Os03g18440
LOC_Os03g20980
LOC_Os03g22060
LOC_Os03g22240
LOC_Os03g22530
LOC_Os03g25690
LOC_Os03g28310
LOC_Os03g30740
LOC_Os03g30770
LOC_Os03g31170
LOC_Os03g37010
LOC_Os03g37680
LOC_Os03g38240
LOC_Os03g38790
LOC_Os03g40380
LOC_Os03g41350
LOC_Os03g41510
LOC_Os03g44010
LOC_Os03g44159
LOC_Os03g44560
LOC_Os03g45230
LOC_Os03g45970
LOC_Os03g45980
LOC_Os03g46940
LOC_Os03g47169
LOC_Os03g47178
LOC_Os03g47550
LOC_Os03g48850
LOC_Os03g49580
LOC_Os03g50230
LOC_Os03g50364
LOC_Os03g51620
LOC_Os03g53180
LOC_Os03g54070
LOC_Os03g54170
LOC_Os03g56290
LOC_Os03g58590
LOC_Os03g59120
LOC_Os03g59250
LOC_Os03g62910
LOC_Os03g63010
LOC_Os03g64010
LOC_Os04g02520
LOC_Os04g04010
LOC_Os04g04230
LOC_Os04g05080
LOC_Os04g08034
LOC_Os04g08749
LOC_Os04g10350
LOC_Os04g11830
LOC_Os04g12744
LOC_Os04g17230
LOC_Os04g19740
LOC_Os04g20270
LOC_Os04g21120
LOC_Os04g24540
LOC_Os04g25490
LOC_Os04g25560
LOC_Os04g28830
LOC_Os04g30880
LOC_Os04g32970
LOC_Os04g33250
LOC_Os04g33820
LOC_Os04g38420
LOC_Os04g40790
LOC_Os04g43370
LOC_Os04g48440
LOC_Os04g48700
LOC_Os04g49710
LOC_Os04g50870
LOC_Os04g51760
LOC_Os04g52510
LOC_Os04g52520
LOC_Os04g54190
LOC_Os04g54560
LOC_Os04g57670
LOC_Os05g01600
LOC_Os05g01710
LOC_Os05g04710
LOC_Os05g05340
LOC_Os05g07250
LOC_Os05g08380
LOC_Os05g08790
LOC_Os05g10770
LOC_Os05g11060
LOC_Os05g12170
LOC_Os05g12710
LOC_Os05g13430
LOC_Os05g13440
LOC_Os05g13840
LOC_Os05g14040
LOC_Os05g16320
LOC_Os05g16490
LOC_Os05g16930
LOC_Os05g17800
LOC_Os05g18660
LOC_Os05g18770
LOC_Os05g19370
LOC_Os05g20420
LOC_Os05g20860
LOC_Os05g23450
LOC_Os05g23460
LOC_Os05g24160
LOC_Os05g25040
LOC_Os05g27880
LOC_Os05g28170
LOC_Os05g28800
LOC_Os05g29860
LOC_Os05g34570
LOC_Os05g34920
LOC_Os05g35430
LOC_Os05g35980
LOC_Os05g36190
LOC_Os05g36320
LOC_Os05g36990
LOC_Os05g38600
LOC_Os05g41930
LOC_Os05g45540
LOC_Os05g46170
LOC_Os05g49164
LOC_Os05g49750
LOC_Os05g50290
LOC_Os05g50440
LOC_Os05g50850
LOC_Os05g51560
LOC_Os05g51810
LOC_Os06g04630
LOC_Os06g06890
LOC_Os06g10820
LOC_Os06g11400
LOC_Os06g12290
LOC_Os06g13800
LOC_Os06g15830
LOC_Os06g16140
LOC_Os06g16250
LOC_Os06g17500
LOC_Os06g18150
LOC_Os06g18830
LOC_Os06g21099
LOC_Os06g21250
LOC_Os06g22340
LOC_Os06g22540
LOC_Os06g22560
LOC_Os06g23870
LOC_Os06g25940
LOC_Os06g27760
LOC_Os06g28060
LOC_Os06g28260
LOC_Os06g28840
LOC_Os06g28890
LOC_Os06g30330
LOC_Os06g31220
LOC_Os06g34560
LOC_Os06g34840
LOC_Os06g35950
LOC_Os06g36160
LOC_Os06g36490
LOC_Os06g36570
LOC_Os06g37790
LOC_Os06g37870
LOC_Os06g40450
LOC_Os06g42130
LOC_Os06g43610
LOC_Os06g44890
LOC_Os06g45300
LOC_Os06g45380
LOC_Os06g45440
LOC_Os06g45680
LOC_Os06g45780
LOC_Os06g46550
LOC_Os06g47980
LOC_Os07g04490
LOC_Os07g04500
LOC_Os07g04730
LOC_Os07g08669
LOC_Os07g09320
LOC_Os07g09330
LOC_Os07g09490
LOC_Os07g13460
LOC_Os07g13719
LOC_Os07g13870
LOC_Os07g14280
LOC_Os07g15190
LOC_Os07g16140
LOC_Os07g18550
LOC_Os07g22224
LOC_Os07g22390
LOC_Os07g23810
LOC_Os07g27980
LOC_Os07g28260
LOC_Os07g28700
LOC_Os07g28910
LOC_Os07g32070
LOC_Os07g35620
LOC_Os07g36530
LOC_Os07g37220
LOC_Os07g37490
LOC_Os07g38980
LOC_Os07g39000
LOC_Os07g39550
LOC_Os07g39570
LOC_Os07g40270
LOC_Os07g40660
LOC_Os07g41220
LOC_Os07g41420
LOC_Os07g42910
LOC_Os07g44100
LOC_Os07g44280
LOC_Os07g44730
LOC_Os07g44740
LOC_Os07g45120
LOC_Os07g45194
LOC_Os07g49360
LOC_Os08g01100
LOC_Os08g04270
LOC_Os08g04530
LOC_Os08g06220
LOC_Os08g06500
LOC_Os08g06710
LOC_Os08g07550
LOC_Os08g07850
LOC_Os08g07960
LOC_Os08g09610
LOC_Os08g12430
LOC_Os08g13990
LOC_Os08g14580
LOC_Os08g14860
LOC_Os08g19130
LOC_Os08g19830
LOC_Os08g20492
LOC_Os08g21541
LOC_Os08g21590
LOC_Os08g21660
LOC_Os08g21670
LOC_Os08g23420
LOC_Os08g23440
LOC_Os08g25864
LOC_Os08g26270
LOC_Os08g27759
LOC_Os08g30980
LOC_Os08g32690
LOC_Os08g33010
LOC_Os08g33120
LOC_Os08g33620
LOC_Os08g33700
LOC_Os08g34040
LOC_Os08g34680
LOC_Os08g35480
LOC_Os08g35910
LOC_Os08g35980
LOC_Os08g36040
LOC_Os08g36994
LOC_Os08g37456
LOC_Os08g37480
LOC_Os08g37860
LOC_Os08g37904
LOC_Os08g39480
LOC_Os08g39610
LOC_Os08g40070
LOC_Os08g41630
LOC_Os08g41980
LOC_Os08g44470
LOC_Os08g44820
LOC_Os08g45090
LOC_Os09g02420
LOC_Os09g02440
LOC_Os09g02540
LOC_Os09g03140
LOC_Os09g04110
LOC_Os09g04290
LOC_Os09g04810
LOC_Os09g06499
LOC_Os09g06560
LOC_Os09g07100
LOC_Os09g08072
LOC_Os09g11190
LOC_Os09g12300
LOC_Os09g12400
LOC_Os09g12410
LOC_Os09g13630
LOC_Os09g13740
LOC_Os09g15770
LOC_Os09g15980
LOC_Os09g16760
LOC_Os09g17550
LOC_Os09g17750
LOC_Os09g19550
LOC_Os09g21360
LOC_Os09g22160
LOC_Os09g23550
LOC_Os09g25880
LOC_Os09g27930
LOC_Os09g27980
LOC_Os09g28660
LOC_Os09g30200
LOC_Os09g31260
LOC_Os09g32130
LOC_Os09g32560
LOC_Os09g32600
LOC_Os09g33882
LOC_Os09g34150
LOC_Os09g34930
LOC_Os09g35620
LOC_Os09g36670
LOC_Os09g37270
LOC_Os09g37340
LOC_Os10g01290
LOC_Os10g01820
LOC_Os10g02640
LOC_Os10g03780
LOC_Os10g03850
LOC_Os10g06860
LOC_Os10g08754
LOC_Os10g11110
LOC_Os10g11260
LOC_Os10g11270
LOC_Os10g11810
LOC_Os10g14180
LOC_Os10g16640
LOC_Os10g18310
LOC_Os10g19850
LOC_Os10g21540
LOC_Os10g21890
LOC_Os10g25260
LOC_Os10g29495
LOC_Os10g29700
LOC_Os10g30210
LOC_Os10g30951
LOC_Os10g30960
LOC_Os10g33520
LOC_Os10g35160
LOC_Os10g35170
LOC_Os10g35210
LOC_Os10g39932
LOC_Os10g41660
LOC_Os10g41829
LOC_Os10g41900
LOC_Os10g41910
LOC_Os10g42170
LOC_Os10g42404
LOC_Os10g43030
LOC_Os10g43040
LOC_Os11g01240
LOC_Os11g01300
LOC_Os11g01610
LOC_Os11g02159
LOC_Os11g02600
LOC_Os11g03710
LOC_Os11g03720
LOC_Os11g03760
LOC_Os11g04160
LOC_Os11g06520
LOC_Os11g07280
LOC_Os11g11110
LOC_Os11g11890
LOC_Os11g13560
LOC_Os11g13650
LOC_Os11g13800
LOC_Os11g17080
LOC_Os11g17940
LOC_Os11g18750
LOC_Os11g19780
LOC_Os11g22040
LOC_Os11g22650
LOC_Os11g23000
LOC_Os11g24130
LOC_Os11g27329
LOC_Os11g29340
LOC_Os11g30950
LOC_Os11g32090
LOC_Os11g33380
LOC_Os11g34230
LOC_Os11g34360
LOC_Os11g38910
LOC_Os11g38920
LOC_Os11g40760
LOC_Os11g40770
LOC_Os11g42040
LOC_Os11g42470
LOC_Os11g42510
LOC_Os11g43820
LOC_Os11g43934
LOC_Os11g46860
LOC_Os12g01360
LOC_Os12g01620
LOC_Os12g01744
LOC_Os12g02520
LOC_Os12g03990
LOC_Os12g05410
LOC_Os12g05660
LOC_Os12g06250
LOC_Os12g06810
LOC_Os12g07380
LOC_Os12g09700
LOC_Os12g13610
LOC_Os12g15490
LOC_Os12g16480
LOC_Os12g18570
LOC_Os12g21734
LOC_Os12g21850
LOC_Os12g21880
LOC_Os12g21890
LOC_Os12g28250
LOC_Os12g29040
LOC_Os12g30550
LOC_Os12g30610
LOC_Os12g35680
LOC_Os12g41190
LOC_Os12g41430
LOC_Os12g41720
LOC_Os12g42180
LOC_Os12g42730
