# Supplementary material for: Characterization of Transposon-Derived Accessible Chromatin Regions in Rice (Oryza Sativa)
Source: Int J Mol Sci. 2022 Aug 11;23(16):8947. doi: 10.3390/ijms23168947 (PMC9408979; doi:10.3390/ijms23168947)
Supplement: Supplementary file 1 [file ijms-23-08947-s001.zip › Supplementary Files/Table S5 1070 duplicated gene pairs associated with TE-related ACRs located around TSSs.xlsx]

## Sheet: flower_ATAC_peaks.w0.5TE.wdupge
LOC_Os01g01115	LOC_Os01g25270
LOC_Os01g01450	LOC_Os07g48460
LOC_Os01g02110	LOC_Os02g48060
LOC_Os01g02720	LOC_Os04g50870
LOC_Os01g02940	LOC_Os03g37010
LOC_Os01g04110	LOC_Os08g37480
LOC_Os01g05610	LOC_Os01g05900
LOC_Os01g05630	LOC_Os01g05900
LOC_Os01g05900	LOC_Os01g06010
LOC_Os01g05900	LOC_Os08g38300
LOC_Os01g07160	LOC_Os01g07190
LOC_Os01g07550	LOC_Os02g14300
LOC_Os01g08510	LOC_Os05g08790
LOC_Os01g08580	LOC_Os03g58070
LOC_Os01g08680	LOC_Os03g13790
LOC_Os01g08940	LOC_Os03g38240
LOC_Os01g09810	LOC_Os03g52910
LOC_Os01g10750	LOC_Os01g58770
LOC_Os01g12080	LOC_Os05g12170
LOC_Os01g12180	LOC_Os01g46840
LOC_Os01g12530	LOC_Os02g42670
LOC_Os01g12610	LOC_Os11g26660
LOC_Os01g12950	LOC_Os01g13280
LOC_Os01g12950	LOC_Os03g47580
LOC_Os01g14170	LOC_Os05g18660
LOC_Os01g14370	LOC_Os02g04490
LOC_Os01g14370	LOC_Os06g49130
LOC_Os01g14410	LOC_Os07g08150
LOC_Os01g14410	LOC_Os07g08160
LOC_Os01g15110	LOC_Os02g47440
LOC_Os01g15240	LOC_Os01g60710
LOC_Os01g15290	LOC_Os02g46440
LOC_Os01g15290	LOC_Os03g48840
LOC_Os01g15510	LOC_Os03g07120
LOC_Os01g15510	LOC_Os12g42650
LOC_Os01g15630	LOC_Os03g20980
LOC_Os01g16180	LOC_Os03g05420
LOC_Os01g16180	LOC_Os10g31030
LOC_Os01g17430	LOC_Os11g07280
LOC_Os01g18310	LOC_Os03g09030
LOC_Os01g18310	LOC_Os06g41020
LOC_Os01g18620	LOC_Os04g54560
LOC_Os01g18730	LOC_Os07g41420
LOC_Os01g19160	LOC_Os02g34750
LOC_Os01g19280	LOC_Os05g46170
LOC_Os01g19860	LOC_Os08g23440
LOC_Os01g20710	LOC_Os04g48440
LOC_Os01g20710	LOC_Os05g09660
LOC_Os01g20800	LOC_Os03g41330
LOC_Os01g20850	LOC_Os05g39250
LOC_Os01g20850	LOC_Os09g26250
LOC_Os01g21850	LOC_Os08g36994
LOC_Os01g22490	LOC_Os09g27930
LOC_Os01g24050	LOC_Os07g08270
LOC_Os01g24750	LOC_Os03g16110
LOC_Os01g24810	LOC_Os06g22340
LOC_Os01g27490	LOC_Os06g42130
LOC_Os01g27740	LOC_Os11g36560
LOC_Os01g27740	LOC_Os11g36960
LOC_Os01g28570	LOC_Os01g01115
LOC_Os01g28580	LOC_Os09g15980
LOC_Os01g29600	LOC_Os10g30960
LOC_Os01g29640	LOC_Os01g31140
LOC_Os01g31140	LOC_Os11g23000
LOC_Os01g31760	LOC_Os11g43820
LOC_Os01g31810	LOC_Os03g17060
LOC_Os01g31810	LOC_Os04g33810
LOC_Os01g33110	LOC_Os02g34750
LOC_Os01g33500	LOC_Os01g53910
LOC_Os01g33500	LOC_Os05g49070
LOC_Os01g36840	LOC_Os06g28060
LOC_Os01g37510	LOC_Os01g45070
LOC_Os01g37600	LOC_Os11g35060
LOC_Os01g38100	LOC_Os05g49164
LOC_Os01g38650	LOC_Os08g09610
LOC_Os01g38950	LOC_Os05g51560
LOC_Os01g39060	LOC_Os09g21360
LOC_Os01g39350	LOC_Os03g63020
LOC_Os01g39350	LOC_Os12g23700
LOC_Os01g39950	LOC_Os03g18670
LOC_Os01g40499	LOC_Os01g65010
LOC_Os01g40499	LOC_Os01g66610
LOC_Os01g40960	LOC_Os01g36070
LOC_Os01g40960	LOC_Os01g50460
LOC_Os01g41430	LOC_Os01g41450
LOC_Os01g41430	LOC_Os01g45110
LOC_Os01g41950	LOC_Os01g41970
LOC_Os01g43895	LOC_Os03g64010
LOC_Os01g46450	LOC_Os01g46460
LOC_Os01g46460	LOC_Os02g34870
LOC_Os01g46680	LOC_Os06g16250
LOC_Os01g46910	LOC_Os04g32140
LOC_Os01g48120	LOC_Os12g05190
LOC_Os01g48380	LOC_Os02g45590
LOC_Os01g48830	LOC_Os03g59250
LOC_Os01g48900	LOC_Os03g50520
LOC_Os01g48900	LOC_Os05g48240
LOC_Os01g50000	LOC_Os05g04130
LOC_Os01g50020	LOC_Os05g16490
LOC_Os01g50849	LOC_Os02g19950
LOC_Os01g51200	LOC_Os05g51560
LOC_Os01g52420	LOC_Os02g57760
LOC_Os01g52490	LOC_Os06g36160
LOC_Os01g52780	LOC_Os11g38920
LOC_Os01g52810	LOC_Os11g37540
LOC_Os01g53100	LOC_Os03g59370
LOC_Os01g53100	LOC_Os09g31031
LOC_Os01g54540	LOC_Os08g06474
LOC_Os01g55310	LOC_Os08g14580
LOC_Os01g57360	LOC_Os05g42270
LOC_Os01g57360	LOC_Os11g41900
LOC_Os01g57920	LOC_Os10g03780
LOC_Os01g58230	LOC_Os08g06500
LOC_Os01g58780	LOC_Os03g22830
LOC_Os01g58780	LOC_Os05g41520
LOC_Os01g59190	LOC_Os08g26270
LOC_Os01g59480	LOC_Os01g59720
LOC_Os01g59640	LOC_Os01g60020
LOC_Os01g60020	LOC_Os03g60080
LOC_Os01g61170	LOC_Os11g01610
LOC_Os01g62130	LOC_Os05g38600
LOC_Os01g62180	LOC_Os12g43410
LOC_Os01g62190	LOC_Os05g38600
LOC_Os01g62440	LOC_Os02g51780
LOC_Os01g62990	LOC_Os09g37270
LOC_Os01g63890	LOC_Os12g05410
LOC_Os01g64010	LOC_Os12g05660
LOC_Os01g64410	LOC_Os05g36990
LOC_Os01g64700	LOC_Os05g36190
LOC_Os01g64870	LOC_Os02g42530
LOC_Os01g65500	LOC_Os02g35190
LOC_Os01g66620	LOC_Os03g11350
LOC_Os01g66620	LOC_Os04g52510
LOC_Os01g66810	LOC_Os05g50240
LOC_Os01g66810	LOC_Os05g51070
LOC_Os01g67760	LOC_Os07g13719
LOC_Os01g68070	LOC_Os02g35750
LOC_Os01g69930	LOC_Os03g28310
LOC_Os01g70110	LOC_Os01g60020
LOC_Os01g70250	LOC_Os01g27740
LOC_Os01g70740	LOC_Os12g03580
LOC_Os01g71270	LOC_Os03g49580
LOC_Os01g73005	LOC_Os01g73080
LOC_Os01g73040	LOC_Os11g06930
LOC_Os01g73040	LOC_Os12g07190
LOC_Os01g73080	LOC_Os01g73670
LOC_Os01g73310	LOC_Os05g01600
LOC_Os01g73420	LOC_Os05g29860
LOC_Os01g73450	LOC_Os04g33300
LOC_Os01g73580	LOC_Os09g08072
LOC_Os01g73640	LOC_Os01g73830
LOC_Os01g73670	LOC_Os01g73800
LOC_Os01g73800	LOC_Os01g73860
LOC_Os01g73800	LOC_Os05g08090
LOC_Os01g73830	LOC_Os05g08230
LOC_Os01g73890	LOC_Os05g01710
LOC_Os01g74160	LOC_Os06g16640
LOC_Os01g74160	LOC_Os07g38590
LOC_Os01g74320	LOC_Os05g02130
LOC_Os02g01240	LOC_Os10g43040
LOC_Os02g01245	LOC_Os10g43040
LOC_Os02g01275	LOC_Os05g49164
LOC_Os02g01530	LOC_Os02g01550
LOC_Os02g01550	LOC_Os09g32580
LOC_Os02g02200	LOC_Os07g04730
LOC_Os02g02800	LOC_Os07g44730
LOC_Os02g03660	LOC_Os02g06470
LOC_Os02g03660	LOC_Os11g05590
LOC_Os02g03890	LOC_Os03g30550
LOC_Os02g03890	LOC_Os04g43150
LOC_Os02g03950	LOC_Os08g29590
LOC_Os02g04320	LOC_Os07g14280
LOC_Os02g04410	LOC_Os10g21479
LOC_Os02g04450	LOC_Os05g12170
LOC_Os02g04550	LOC_Os06g49070
LOC_Os02g04840	LOC_Os03g13690
LOC_Os02g05030	LOC_Os01g27880
LOC_Os02g05030	LOC_Os05g05270
LOC_Os02g05710	LOC_Os02g35840
LOC_Os02g06340	LOC_Os04g57350
LOC_Os02g06340	LOC_Os06g47330
LOC_Os02g06350	LOC_Os04g52880
LOC_Os02g06350	LOC_Os10g05300
LOC_Os02g07210	LOC_Os04g32970
LOC_Os02g07730	LOC_Os06g45440
LOC_Os02g07790	LOC_Os06g45300
LOC_Os02g09130	LOC_Os06g43680
LOC_Os02g09130	LOC_Os11g34860
LOC_Os02g09580	LOC_Os10g03780
LOC_Os02g10180	LOC_Os01g74580
LOC_Os02g10180	LOC_Os05g31062
LOC_Os02g10690	LOC_Os06g40450
LOC_Os02g10810	LOC_Os12g30550
LOC_Os02g11030	LOC_Os02g32400
LOC_Os02g11030	LOC_Os02g43600
LOC_Os02g12610	LOC_Os01g08860
LOC_Os02g12610	LOC_Os03g16040
LOC_Os02g13530	LOC_Os06g36160
LOC_Os02g14290	LOC_Os04g51080
LOC_Os02g14300	LOC_Os09g35570
LOC_Os02g14450	LOC_Os12g01360
LOC_Os02g15540	LOC_Os06g33880
LOC_Os02g16690	LOC_Os07g45120
LOC_Os02g17304	LOC_Os11g17330
LOC_Os02g17304	LOC_Os12g37770
LOC_Os02g18150	LOC_Os02g46490
LOC_Os02g18350	LOC_Os04g22440
LOC_Os02g18490	LOC_Os03g50364
LOC_Os02g18614	LOC_Os02g18630
LOC_Os02g18614	LOC_Os02g18640
LOC_Os02g18620	LOC_Os02g18630
LOC_Os02g18620	LOC_Os02g19200
LOC_Os02g18780	LOC_Os02g57480
LOC_Os02g18780	LOC_Os05g16160
LOC_Os02g18810	LOC_Os01g10800
LOC_Os02g18810	LOC_Os04g39410
LOC_Os02g19430	LOC_Os02g57810
LOC_Os02g20980	LOC_Os03g31570
LOC_Os02g20980	LOC_Os03g45180
LOC_Os02g21250	LOC_Os05g38610
LOC_Os02g22480	LOC_Os03g37010
LOC_Os02g24134	LOC_Os02g25580
LOC_Os02g24190	LOC_Os02g04010
LOC_Os02g24190	LOC_Os12g30020
LOC_Os02g24410	LOC_Os05g20420
LOC_Os02g24750	LOC_Os11g13900
LOC_Os02g25580	LOC_Os04g18030
LOC_Os02g25580	LOC_Os06g04450
LOC_Os02g25680	LOC_Os06g29679
LOC_Os02g25910	LOC_Os02g25940
LOC_Os02g25910	LOC_Os03g27310
LOC_Os02g26310	LOC_Os01g33950
LOC_Os02g26310	LOC_Os06g45630
LOC_Os02g26570	LOC_Os06g28840
LOC_Os02g26710	LOC_Os04g20260
LOC_Os02g26710	LOC_Os04g42690
LOC_Os02g27370	LOC_Os08g10800
LOC_Os02g27800	LOC_Os06g24490
LOC_Os02g28465	LOC_Os05g35980
LOC_Os02g28970	LOC_Os03g47169
LOC_Os02g30620	LOC_Os03g28310
LOC_Os02g32340	LOC_Os12g41290
LOC_Os02g33240	LOC_Os04g33820
LOC_Os02g34750	LOC_Os02g34790
LOC_Os02g34750	LOC_Os10g02990
LOC_Os02g35740	LOC_Os03g04380
LOC_Os02g35750	LOC_Os03g37260
LOC_Os02g35840	LOC_Os02g53110
LOC_Os02g35840	LOC_Os04g37530
LOC_Os02g38790	LOC_Os07g37680
LOC_Os02g39800	LOC_Os09g13740
LOC_Os02g40000	LOC_Os04g42500
LOC_Os02g40080	LOC_Os07g38110
LOC_Os02g41850	LOC_Os09g16200
LOC_Os02g42970	LOC_Os03g03540
LOC_Os02g42970	LOC_Os04g45340
LOC_Os02g43090	LOC_Os11g43820
LOC_Os02g43380	LOC_Os06g25590
LOC_Os02g43490	LOC_Os03g24770
LOC_Os02g43519	LOC_Os04g21120
LOC_Os02g43750	LOC_Os03g32590
LOC_Os02g44540	LOC_Os04g47010
LOC_Os02g44930	LOC_Os08g01100
LOC_Os02g45440	LOC_Os02g45590
LOC_Os02g45590	LOC_Os07g01130
LOC_Os02g45610	LOC_Os01g40070
LOC_Os02g45610	LOC_Os05g51520
LOC_Os02g46340	LOC_Os10g41660
LOC_Os02g46710	LOC_Os02g06910
LOC_Os02g46710	LOC_Os04g57610
LOC_Os02g47440	LOC_Os06g11930
LOC_Os02g48060	LOC_Os03g42100
LOC_Os02g48060	LOC_Os06g30090
LOC_Os02g48270	LOC_Os04g33250
LOC_Os02g49050	LOC_Os02g55440
LOC_Os02g49310	LOC_Os06g18830
LOC_Os02g49690	LOC_Os02g34990
LOC_Os02g49690	LOC_Os08g40410
LOC_Os02g49920	LOC_Os06g14810
LOC_Os02g49920	LOC_Os06g15170
LOC_Os02g50010	LOC_Os04g52520
LOC_Os02g51050	LOC_Os05g07250
LOC_Os02g51050	LOC_Os05g40050
LOC_Os02g51290	LOC_Os11g38920
LOC_Os02g51390	LOC_Os08g21541
LOC_Os02g51590	LOC_Os06g11960
LOC_Os02g52260	LOC_Os06g11400
LOC_Os02g52790	LOC_Os03g48520
LOC_Os02g52790	LOC_Os05g35260
LOC_Os02g52920	LOC_Os09g27980
LOC_Os02g53890	LOC_Os02g33630
LOC_Os02g54240	LOC_Os12g42340
LOC_Os02g54520	LOC_Os03g56090
LOC_Os02g54520	LOC_Os09g26170
LOC_Os02g54770	LOC_Os03g17710
LOC_Os02g54880	LOC_Os07g42910
LOC_Os02g54910	LOC_Os05g07710
LOC_Os02g54990	LOC_Os03g34300
LOC_Os02g56180	LOC_Os03g01190
LOC_Os02g57450	LOC_Os03g16110
LOC_Os02g57650	LOC_Os08g44820
LOC_Os02g57760	LOC_Os04g09654
LOC_Os02g57854	LOC_Os04g05080
LOC_Os03g01140	LOC_Os01g24030
LOC_Os03g01140	LOC_Os02g02700
LOC_Os03g02100	LOC_Os03g48850
LOC_Os03g04820	LOC_Os03g25690
LOC_Os03g05080	LOC_Os01g65660
LOC_Os03g05220	LOC_Os10g01820
LOC_Os03g07410	LOC_Os06g40609
LOC_Os03g07760	LOC_Os07g28900
LOC_Os03g09030	LOC_Os06g41020
LOC_Os03g09310	LOC_Os07g40270
LOC_Os03g10070	LOC_Os09g36440
LOC_Os03g10200	LOC_Os06g36490
LOC_Os03g10350	LOC_Os10g33290
LOC_Os03g12190	LOC_Os03g12210
LOC_Os03g12200	LOC_Os03g12210
LOC_Os03g12730	LOC_Os07g04190
LOC_Os03g13630	LOC_Os09g34930
LOC_Os03g13690	LOC_Os06g48940
LOC_Os03g13790	LOC_Os07g44030
LOC_Os03g16110	LOC_Os06g06880
LOC_Os03g17200	LOC_Os05g12170
LOC_Os03g17710	LOC_Os05g02880
LOC_Os03g17710	LOC_Os05g07000
LOC_Os03g18440	LOC_Os07g32670
LOC_Os03g19830	LOC_Os10g39932
LOC_Os03g20740	LOC_Os03g47178
LOC_Os03g20980	LOC_Os10g26610
LOC_Os03g21690	LOC_Os11g34360
LOC_Os03g21740	LOC_Os03g48850
LOC_Os03g22060	LOC_Os03g21900
LOC_Os03g22190	LOC_Os05g25040
LOC_Os03g22240	LOC_Os03g03480
LOC_Os03g22240	LOC_Os10g25349
LOC_Os03g22530	LOC_Os01g71474
LOC_Os03g22530	LOC_Os05g31140
LOC_Os03g22800	LOC_Os05g36190
LOC_Os03g24220	LOC_Os06g44890
LOC_Os03g25050	LOC_Os07g44740
LOC_Os03g25450	LOC_Os04g48700
LOC_Os03g25690	LOC_Os07g42550
LOC_Os03g27290	LOC_Os07g42910
LOC_Os03g28310	LOC_Os04g31940
LOC_Os03g28310	LOC_Os11g36960
LOC_Os03g28910	LOC_Os04g54560
LOC_Os03g30200	LOC_Os05g07250
LOC_Os03g30740	LOC_Os12g24540
LOC_Os03g30770	LOC_Os02g49760
LOC_Os03g30770	LOC_Os09g18400
LOC_Os03g31170	LOC_Os08g44370
LOC_Os03g31170	LOC_Os09g39440
LOC_Os03g37010	LOC_Os01g02900
LOC_Os03g37010	LOC_Os12g13640
LOC_Os03g37090	LOC_Os03g38790
LOC_Os03g37680	LOC_Os06g25960
LOC_Os03g37790	LOC_Os09g12410
LOC_Os03g39000	LOC_Os07g09330
LOC_Os03g39170	LOC_Os07g40270
LOC_Os03g40180	LOC_Os05g19370
LOC_Os03g40380	LOC_Os03g53180
LOC_Os03g41350	LOC_Os09g25330
LOC_Os03g41510	LOC_Os01g43090
LOC_Os03g41940	LOC_Os08g35980
LOC_Os03g42180	LOC_Os09g02420
LOC_Os03g44159	LOC_Os02g39400
LOC_Os03g44560	LOC_Os03g57320
LOC_Os03g44720	LOC_Os11g01240
LOC_Os03g45230	LOC_Os12g05130
LOC_Os03g45290	LOC_Os02g09130
LOC_Os03g45970	LOC_Os03g46040
LOC_Os03g45970	LOC_Os05g07180
LOC_Os03g45980	LOC_Os08g05080
LOC_Os03g46940	LOC_Os10g12090
LOC_Os03g47070	LOC_Os03g51620
LOC_Os03g47169	LOC_Os02g53120
LOC_Os03g47169	LOC_Os10g07420
LOC_Os03g47380	LOC_Os08g39480
LOC_Os03g47380	LOC_Os09g31260
LOC_Os03g47550	LOC_Os01g05090
LOC_Os03g48850	LOC_Os07g06940
LOC_Os03g48850	LOC_Os10g36210
LOC_Os03g48940	LOC_Os01g65500
LOC_Os03g49580	LOC_Os07g39870
LOC_Os03g49740	LOC_Os10g25260
LOC_Os03g50230	LOC_Os05g39080
LOC_Os03g50230	LOC_Os12g44330
LOC_Os03g50340	LOC_Os09g04110
LOC_Os03g50350	LOC_Os09g04110
LOC_Os03g50885	LOC_Os05g01600
LOC_Os03g51620	LOC_Os12g43720
LOC_Os03g53140	LOC_Os08g36994
LOC_Os03g54070	LOC_Os11g18980
LOC_Os03g54170	LOC_Os03g11614
LOC_Os03g54170	LOC_Os06g06750
LOC_Os03g54970	LOC_Os10g16640
LOC_Os03g56000	LOC_Os10g01290
LOC_Os03g56234	LOC_Os03g13790
LOC_Os03g56290	LOC_Os03g62360
LOC_Os03g56960	LOC_Os02g35750
LOC_Os03g57080	LOC_Os12g41720
LOC_Os03g57830	LOC_Os07g39000
LOC_Os03g58060	LOC_Os07g13460
LOC_Os03g58070	LOC_Os07g40270
LOC_Os03g58410	LOC_Os11g01610
LOC_Os03g58640	LOC_Os07g09320
LOC_Os03g58790	LOC_Os07g09490
LOC_Os03g58800	LOC_Os07g09490
LOC_Os03g59100	LOC_Os03g59120
LOC_Os03g59110	LOC_Os03g59120
LOC_Os03g59120	LOC_Os03g59146
LOC_Os03g59120	LOC_Os03g59152
LOC_Os03g59220	LOC_Os08g14860
LOC_Os03g59250	LOC_Os05g46395
LOC_Os03g59380	LOC_Os06g34840
LOC_Os03g61630	LOC_Os07g14280
LOC_Os03g61970	LOC_Os05g01600
LOC_Os03g62910	LOC_Os03g62690
LOC_Os03g62910	LOC_Os12g04750
LOC_Os03g63010	LOC_Os04g57320
LOC_Os03g64219	LOC_Os04g32970
LOC_Os04g01690	LOC_Os08g33620
LOC_Os04g02520	LOC_Os04g02550
LOC_Os04g02520	LOC_Os04g08390
LOC_Os04g04010	LOC_Os02g35840
LOC_Os04g04010	LOC_Os07g23790
LOC_Os04g04230	LOC_Os03g44380
LOC_Os04g04230	LOC_Os12g42280
LOC_Os04g04740	LOC_Os04g24540
LOC_Os04g08034	LOC_Os09g13630
LOC_Os04g08749	LOC_Os10g30951
LOC_Os04g10250	LOC_Os05g16490
LOC_Os04g10350	LOC_Os03g48430
LOC_Os04g11830	LOC_Os02g51280
LOC_Os04g12744	LOC_Os10g23250
LOC_Os04g12820	LOC_Os04g54560
LOC_Os04g12850	LOC_Os11g18750
LOC_Os04g14410	LOC_Os05g34920
LOC_Os04g17230	LOC_Os11g22490
LOC_Os04g17680	LOC_Os09g04290
LOC_Os04g19740	LOC_Os06g04270
LOC_Os04g20270	LOC_Os12g07950
LOC_Os04g22910	LOC_Os04g02520
LOC_Os04g23130	LOC_Os05g20860
LOC_Os04g24414	LOC_Os09g04290
LOC_Os04g24540	LOC_Os05g20910
LOC_Os04g25440	LOC_Os04g25490
LOC_Os04g25490	LOC_Os08g31200
LOC_Os04g25560	LOC_Os02g26480
LOC_Os04g25560	LOC_Os12g15470
LOC_Os04g25784	LOC_Os07g08669
LOC_Os04g28830	LOC_Os04g28850
LOC_Os04g30000	LOC_Os01g29640
LOC_Os04g30880	LOC_Os11g28990
LOC_Os04g31940	LOC_Os01g27740
LOC_Os04g32970	LOC_Os06g45850
LOC_Os04g33250	LOC_Os05g27980
LOC_Os04g33250	LOC_Os11g01550
LOC_Os04g33620	LOC_Os10g30210
LOC_Os04g33740	LOC_Os09g08072
LOC_Os04g33870	LOC_Os05g36990
LOC_Os04g34976	LOC_Os09g13740
LOC_Os04g38260	LOC_Os07g45194
LOC_Os04g38290	LOC_Os07g45194
LOC_Os04g38420	LOC_Os12g43740
LOC_Os04g40790	LOC_Os01g67950
LOC_Os04g40790	LOC_Os02g38410
LOC_Os04g43370	LOC_Os03g28090
LOC_Os04g43370	LOC_Os08g34910
LOC_Os04g44170	LOC_Os09g37270
LOC_Os04g45450	LOC_Os06g06890
LOC_Os04g45870	LOC_Os01g31560
LOC_Os04g46030	LOC_Os01g39350
LOC_Os04g46290	LOC_Os06g36490
LOC_Os04g47110	LOC_Os03g58590
LOC_Os04g48440	LOC_Os11g48100
LOC_Os04g48700	LOC_Os07g44190
LOC_Os04g48700	LOC_Os11g38600
LOC_Os04g49700	LOC_Os10g41660
LOC_Os04g49710	LOC_Os06g39420
LOC_Os04g49710	LOC_Os06g43510
LOC_Os04g50670	LOC_Os06g45680
LOC_Os04g50870	LOC_Os04g58140
LOC_Os04g51440	LOC_Os06g44890
LOC_Os04g51760	LOC_Os12g10760
LOC_Os04g51950	LOC_Os06g45300
LOC_Os04g52190	LOC_Os06g45380
LOC_Os04g52510	LOC_Os03g11350
LOC_Os04g53612	LOC_Os04g52520
LOC_Os04g54190	LOC_Os07g36570
LOC_Os04g54500	LOC_Os08g07850
LOC_Os04g54550	LOC_Os04g54560
LOC_Os04g54560	LOC_Os04g54570
LOC_Os04g54560	LOC_Os08g07720
LOC_Os04g54560	LOC_Os08g07730
LOC_Os04g54960	LOC_Os09g32130
LOC_Os04g56920	LOC_Os09g08072
LOC_Os04g56930	LOC_Os09g08072
LOC_Os04g57670	LOC_Os08g28830
LOC_Os04g57770	LOC_Os01g39350
LOC_Os04g58820	LOC_Os05g36990
LOC_Os04g59130	LOC_Os05g36190
LOC_Os05g01600	LOC_Os10g36650
LOC_Os05g03400	LOC_Os07g45120
LOC_Os05g04160	LOC_Os02g35750
LOC_Os05g04180	LOC_Os01g37600
LOC_Os05g04710	LOC_Os03g50390
LOC_Os05g04710	LOC_Os12g42660
LOC_Os05g05340	LOC_Os05g05370
LOC_Os05g05340	LOC_Os05g05440
LOC_Os05g05440	LOC_Os03g45980
LOC_Os05g06110	LOC_Os06g44890
LOC_Os05g06770	LOC_Os09g27930
LOC_Os05g07250	LOC_Os07g41330
LOC_Os05g07650	LOC_Os02g49050
LOC_Os05g08380	LOC_Os01g61760
LOC_Os05g08380	LOC_Os12g35080
LOC_Os05g08810	LOC_Os08g21590
LOC_Os05g10360	LOC_Os08g39610
LOC_Os05g10770	LOC_Os05g23670
LOC_Os05g10770	LOC_Os10g42690
LOC_Os05g11060	LOC_Os06g06280
LOC_Os05g12170	LOC_Os06g49180
LOC_Os05g12710	LOC_Os01g19820
LOC_Os05g12710	LOC_Os05g28740
LOC_Os05g13430	LOC_Os05g50300
LOC_Os05g13440	LOC_Os01g54670
LOC_Os05g13820	LOC_Os05g13840
LOC_Os05g14040	LOC_Os04g02500
LOC_Os05g14740	LOC_Os09g37340
LOC_Os05g16320	LOC_Os01g12400
LOC_Os05g16320	LOC_Os01g12420
LOC_Os05g16460	LOC_Os06g15830
LOC_Os05g16490	LOC_Os08g23280
LOC_Os05g16660	LOC_Os08g21660
LOC_Os05g16824	LOC_Os05g16930
LOC_Os05g16930	LOC_Os05g17604
LOC_Os05g17604	LOC_Os05g17800
LOC_Os05g17800	LOC_Os05g16824
LOC_Os05g17800	LOC_Os05g18090
LOC_Os05g18660	LOC_Os01g14180
LOC_Os05g18770	LOC_Os01g16220
LOC_Os05g19370	LOC_Os06g20354
LOC_Os05g20420	LOC_Os11g22040
LOC_Os05g20860	LOC_Os11g46280
LOC_Os05g23440	LOC_Os05g23460
LOC_Os05g23450	LOC_Os06g09020
LOC_Os05g23460	LOC_Os08g42720
LOC_Os05g24160	LOC_Os11g01869
LOC_Os05g24160	LOC_Os12g01916
LOC_Os05g24270	LOC_Os02g45590
LOC_Os05g24880	LOC_Os02g56180
LOC_Os05g25480	LOC_Os12g02520
LOC_Os05g27510	LOC_Os09g22160
LOC_Os05g27640	LOC_Os06g13800
LOC_Os05g27880	LOC_Os10g28780
LOC_Os05g28170	LOC_Os12g12190
LOC_Os05g28800	LOC_Os03g60430
LOC_Os05g28800	LOC_Os04g55560
LOC_Os05g29160	LOC_Os10g02640
LOC_Os05g29860	LOC_Os07g19460
LOC_Os05g29860	LOC_Os11g01270
LOC_Os05g30130	LOC_Os03g28310
LOC_Os05g32920	LOC_Os07g13719
LOC_Os05g33180	LOC_Os07g13719
LOC_Os05g33510	LOC_Os06g27760
LOC_Os05g34490	LOC_Os10g35160
LOC_Os05g34570	LOC_Os09g15800
LOC_Os05g34590	LOC_Os08g37860
LOC_Os05g34920	LOC_Os04g45610
LOC_Os05g35430	LOC_Os11g09700
LOC_Os05g36190	LOC_Os12g06630
LOC_Os05g36320	LOC_Os06g45780
LOC_Os05g36320	LOC_Os10g42430
LOC_Os05g36990	LOC_Os11g05770
LOC_Os05g37390	LOC_Os12g05410
LOC_Os05g38000	LOC_Os09g37270
LOC_Os05g38600	LOC_Os03g60560
LOC_Os05g39670	LOC_Os11g01610
LOC_Os05g40040	LOC_Os05g49750
LOC_Os05g41930	LOC_Os01g36950
LOC_Os05g41930	LOC_Os05g51590
LOC_Os05g41960	LOC_Os06g37870
LOC_Os05g45330	LOC_Os07g45120
LOC_Os05g45540	LOC_Os01g23440
LOC_Os05g46170	LOC_Os05g46180
LOC_Os05g46170	LOC_Os05g46190
LOC_Os05g48020	LOC_Os09g19550
LOC_Os05g49000	LOC_Os10g29700
LOC_Os05g49140	LOC_Os11g17080
LOC_Os05g49250	LOC_Os05g50290
LOC_Os05g50440	LOC_Os05g49680
LOC_Os05g50440	LOC_Os09g14680
LOC_Os05g50850	LOC_Os08g04530
LOC_Os05g50850	LOC_Os11g34090
LOC_Os05g51560	LOC_Os02g56560
LOC_Os05g51810	LOC_Os11g01800
LOC_Os06g01480	LOC_Os02g42970
LOC_Os06g02170	LOC_Os03g28310
LOC_Os06g04630	LOC_Os04g43650
LOC_Os06g04760	LOC_Os07g41420
LOC_Os06g05310	LOC_Os04g54560
LOC_Os06g05320	LOC_Os04g54560
LOC_Os06g07430	LOC_Os10g41829
LOC_Os06g09820	LOC_Os08g35480
LOC_Os06g09830	LOC_Os08g35480
LOC_Os06g10760	LOC_Os09g27980
LOC_Os06g10820	LOC_Os01g38610
LOC_Os06g10820	LOC_Os01g51140
LOC_Os06g11400	LOC_Os06g15400
LOC_Os06g11400	LOC_Os09g29080
LOC_Os06g12220	LOC_Os11g38920
LOC_Os06g12290	LOC_Os05g34150
LOC_Os06g12290	LOC_Os10g38580
LOC_Os06g13710	LOC_Os08g34680
LOC_Os06g14220	LOC_Os10g11270
LOC_Os06g14470	LOC_Os08g33120
LOC_Os06g15250	LOC_Os02g49920
LOC_Os06g15830	LOC_Os10g41580
LOC_Os06g16140	LOC_Os12g40440
LOC_Os06g16240	LOC_Os06g16250
LOC_Os06g16250	LOC_Os02g49660
LOC_Os06g17500	LOC_Os12g40440
LOC_Os06g18150	LOC_Os12g06250
LOC_Os06g18810	LOC_Os07g45120
LOC_Os06g18830	LOC_Os08g38320
LOC_Os06g21099	LOC_Os07g44820
LOC_Os06g21099	LOC_Os08g40070
LOC_Os06g21250	LOC_Os06g21270
LOC_Os06g22340	LOC_Os08g05610
LOC_Os06g22340	LOC_Os08g05620
LOC_Os06g22540	LOC_Os06g30810
LOC_Os06g22560	LOC_Os08g39160
LOC_Os06g23780	LOC_Os06g23870
LOC_Os06g24470	LOC_Os07g45120
LOC_Os06g25240	LOC_Os12g41720
LOC_Os06g25500	LOC_Os10g01820
LOC_Os06g25940	LOC_Os06g24430
LOC_Os06g26050	LOC_Os06g28890
LOC_Os06g26180	LOC_Os07g28700
LOC_Os06g27560	LOC_Os03g37010
LOC_Os06g28060	LOC_Os11g26830
LOC_Os06g28260	LOC_Os06g32510
LOC_Os06g28840	LOC_Os12g40440
LOC_Os06g28890	LOC_Os11g23000
LOC_Os06g30330	LOC_Os02g50460
LOC_Os06g30330	LOC_Os10g03440
LOC_Os06g30690	LOC_Os10g33520
LOC_Os06g30810	LOC_Os12g21850
LOC_Os06g30830	LOC_Os12g21850
LOC_Os06g31220	LOC_Os05g50120
LOC_Os06g31220	LOC_Os06g49430
LOC_Os06g34530	LOC_Os06g34560
LOC_Os06g34560	LOC_Os06g34620
LOC_Os06g34560	LOC_Os06g34880
LOC_Os06g34840	LOC_Os11g02369
LOC_Os06g35070	LOC_Os12g18570
LOC_Os06g35950	LOC_Os09g20684
LOC_Os06g35950	LOC_Os09g20700
LOC_Os06g36570	LOC_Os05g50570
LOC_Os06g36570	LOC_Os05g50600
LOC_Os06g37790	LOC_Os10g35160
LOC_Os06g37870	LOC_Os11g44470
LOC_Os06g39520	LOC_Os11g43820
LOC_Os06g39760	LOC_Os08g21660
LOC_Os06g40040	LOC_Os12g30550
LOC_Os06g40450	LOC_Os11g36340
LOC_Os06g42130	LOC_Os02g52840
LOC_Os06g42130	LOC_Os05g03640
LOC_Os06g44890	LOC_Os08g14230
LOC_Os06g45300	LOC_Os08g12750
LOC_Os06g45380	LOC_Os07g48229
LOC_Os06g45680	LOC_Os01g13480
LOC_Os06g45780	LOC_Os10g42430
LOC_Os06g46550	LOC_Os03g02580
LOC_Os06g46550	LOC_Os10g37850
LOC_Os06g47410	LOC_Os12g01360
LOC_Os06g47430	LOC_Os10g29700
LOC_Os06g47980	LOC_Os07g05010
LOC_Os06g48250	LOC_Os07g09490
LOC_Os06g48310	LOC_Os01g31810
LOC_Os06g48350	LOC_Os09g15770
LOC_Os06g48355	LOC_Os09g15770
LOC_Os06g49480	LOC_Os09g36670
LOC_Os06g50850	LOC_Os10g30210
LOC_Os07g03190	LOC_Os10g01290
LOC_Os07g04450	LOC_Os07g04500
LOC_Os07g04490	LOC_Os12g07920
LOC_Os07g04590	LOC_Os07g04730
LOC_Os07g04730	LOC_Os03g13070
LOC_Os07g04730	LOC_Os08g30460
LOC_Os07g09330	LOC_Os02g07350
LOC_Os07g09330	LOC_Os09g15400
LOC_Os07g09420	LOC_Os07g09490
LOC_Os07g09470	LOC_Os07g09490
LOC_Os07g09480	LOC_Os07g09490
LOC_Os07g09490	LOC_Os12g44190
LOC_Os07g09570	LOC_Os08g19130
LOC_Os07g09870	LOC_Os07g13870
LOC_Os07g13460	LOC_Os08g19190
LOC_Os07g13490	LOC_Os12g01620
LOC_Os07g13719	LOC_Os07g13728
LOC_Os07g13719	LOC_Os08g32860
LOC_Os07g13870	LOC_Os07g13890
LOC_Os07g14280	LOC_Os07g14830
LOC_Os07g14870	LOC_Os07g13719
LOC_Os07g15190	LOC_Os03g06705
LOC_Os07g15190	LOC_Os10g28060
LOC_Os07g16140	LOC_Os10g21660
LOC_Os07g17420	LOC_Os10g41900
LOC_Os07g18550	LOC_Os06g51180
LOC_Os07g18550	LOC_Os11g04130
LOC_Os07g22224	LOC_Os07g15959
LOC_Os07g22390	LOC_Os01g07640
LOC_Os07g22390	LOC_Os08g01920
LOC_Os07g23790	LOC_Os02g35840
LOC_Os07g23810	LOC_Os10g29240
LOC_Os07g23900	LOC_Os08g20492
LOC_Os07g25790	LOC_Os07g38980
LOC_Os07g26870	LOC_Os06g22340
LOC_Os07g27140	LOC_Os01g63910
LOC_Os07g27980	LOC_Os08g07430
LOC_Os07g28260	LOC_Os03g01250
LOC_Os07g28700	LOC_Os08g28660
LOC_Os07g28910	LOC_Os08g06280
LOC_Os07g31540	LOC_Os08g19830
LOC_Os07g32060	LOC_Os07g32070
LOC_Os07g32070	LOC_Os07g37690
LOC_Os07g32406	LOC_Os07g13460
LOC_Os07g34620	LOC_Os07g39000
LOC_Os07g35610	LOC_Os05g41930
LOC_Os07g35620	LOC_Os02g55920
LOC_Os07g36520	LOC_Os07g36530
LOC_Os07g36530	LOC_Os07g02760
LOC_Os07g37220	LOC_Os07g37230
LOC_Os07g37220	LOC_Os12g08270
LOC_Os07g37490	LOC_Os08g05140
LOC_Os07g38100	LOC_Os11g38920
LOC_Os07g38480	LOC_Os07g39000
LOC_Os07g38980	LOC_Os07g39000
LOC_Os07g38980	LOC_Os10g41850
LOC_Os07g39000	LOC_Os10g41850
LOC_Os07g39370	LOC_Os07g39000
LOC_Os07g39500	LOC_Os08g27759
LOC_Os07g39550	LOC_Os08g45090
LOC_Os07g39570	LOC_Os12g30950
LOC_Os07g39950	LOC_Os08g07960
LOC_Os07g40270	LOC_Os09g07380
LOC_Os07g40660	LOC_Os04g01600
LOC_Os07g40660	LOC_Os08g34570
LOC_Os07g40920	LOC_Os04g52520
LOC_Os07g41180	LOC_Os02g03890
LOC_Os07g41220	LOC_Os01g08330
LOC_Os07g41220	LOC_Os08g09820
LOC_Os07g41439	LOC_Os07g04730
LOC_Os07g41540	LOC_Os10g11270
LOC_Os07g41560	LOC_Os10g11270
LOC_Os07g41970	LOC_Os08g09610
LOC_Os07g42310	LOC_Os11g34360
LOC_Os07g43450	LOC_Os02g24750
LOC_Os07g43890	LOC_Os09g27980
LOC_Os07g43900	LOC_Os06g45300
LOC_Os07g44100	LOC_Os11g03600
LOC_Os07g44100	LOC_Os12g03370
LOC_Os07g44260	LOC_Os07g44280
LOC_Os07g44280	LOC_Os07g44370
LOC_Os07g44740	LOC_Os02g54060
LOC_Os07g45120	LOC_Os12g08060
LOC_Os07g45130	LOC_Os07g45194
LOC_Os07g45194	LOC_Os09g07160
LOC_Os07g45195	LOC_Os07g45194
LOC_Os07g47110	LOC_Os05g36190
LOC_Os07g49360	LOC_Os01g15830
LOC_Os07g49360	LOC_Os01g36240
LOC_Os08g01010	LOC_Os07g13719
LOC_Os08g01100	LOC_Os09g37910
LOC_Os08g01110	LOC_Os10g11110
LOC_Os08g02300	LOC_Os02g42970
LOC_Os08g04270	LOC_Os02g11830
LOC_Os08g04270	LOC_Os08g04290
LOC_Os08g04530	LOC_Os08g25030
LOC_Os08g04530	LOC_Os11g34090
LOC_Os08g05460	LOC_Os10g03780
LOC_Os08g06220	LOC_Os01g15709
LOC_Os08g06500	LOC_Os12g07260
LOC_Os08g06710	LOC_Os08g06780
LOC_Os08g06710	LOC_Os11g38070
LOC_Os08g07540	LOC_Os01g55880
LOC_Os08g07550	LOC_Os09g14530
LOC_Os08g07550	LOC_Os11g39200
LOC_Os08g07840	LOC_Os08g07850
LOC_Os08g07960	LOC_Os01g44394
LOC_Os08g08790	LOC_Os09g27930
LOC_Os08g12430	LOC_Os12g34850
LOC_Os08g13990	LOC_Os11g17530
LOC_Os08g14580	LOC_Os10g32730
LOC_Os08g14860	LOC_Os07g10500
LOC_Os08g15020	LOC_Os02g54520
LOC_Os08g15444	LOC_Os12g21734
LOC_Os08g20440	LOC_Os08g20492
LOC_Os08g20480	LOC_Os08g20492
LOC_Os08g20492	LOC_Os07g02910
LOC_Os08g21330	LOC_Os06g43610
LOC_Os08g21590	LOC_Os11g10420
LOC_Os08g21650	LOC_Os03g41350
LOC_Os08g21660	LOC_Os02g11060
LOC_Os08g21660	LOC_Os11g39300
LOC_Os08g21670	LOC_Os02g41650
LOC_Os08g21670	LOC_Os04g43800
LOC_Os08g21700	LOC_Os09g02440
LOC_Os08g23420	LOC_Os01g08130
LOC_Os08g23420	LOC_Os09g29350
LOC_Os08g23440	LOC_Os01g19850
LOC_Os08g25864	LOC_Os12g01744
LOC_Os08g26890	LOC_Os10g33520
LOC_Os08g27759	LOC_Os02g06830
LOC_Os08g27759	LOC_Os04g44640
LOC_Os08g30980	LOC_Os10g05800
LOC_Os08g32690	LOC_Os01g15520
LOC_Os08g33010	LOC_Os12g05609
LOC_Os08g33120	LOC_Os12g01010
LOC_Os08g33620	LOC_Os06g04070
LOC_Os08g33700	LOC_Os03g60690
LOC_Os08g34000	LOC_Os10g18310
LOC_Os08g34040	LOC_Os05g40710
LOC_Os08g34370	LOC_Os09g13740
LOC_Os08g34680	LOC_Os06g49300
LOC_Os08g35870	LOC_Os08g35910
LOC_Os08g35910	LOC_Os08g35930
LOC_Os08g35910	LOC_Os09g27090
LOC_Os08g35948	LOC_Os08g35910
LOC_Os08g35980	LOC_Os10g31360
LOC_Os08g36030	LOC_Os08g36040
LOC_Os08g36040	LOC_Os09g27260
LOC_Os08g36560	LOC_Os09g27980
LOC_Os08g36994	LOC_Os09g28610
LOC_Os08g37456	LOC_Os08g44590
LOC_Os08g37456	LOC_Os10g39140
LOC_Os08g37860	LOC_Os03g47260
LOC_Os08g37860	LOC_Os04g03080
LOC_Os08g37904	LOC_Os08g37920
LOC_Os08g37904	LOC_Os09g29750
LOC_Os08g38820	LOC_Os02g49050
LOC_Os08g39480	LOC_Os09g31260
LOC_Os08g40070	LOC_Os07g44820
LOC_Os08g40860	LOC_Os09g32560
LOC_Os08g41540	LOC_Os08g41630
LOC_Os08g41610	LOC_Os08g41630
LOC_Os08g41620	LOC_Os08g41630
LOC_Os08g41980	LOC_Os01g62584
LOC_Os08g41980	LOC_Os03g60760
LOC_Os08g42380	LOC_Os11g03710
LOC_Os08g44470	LOC_Os09g39550
LOC_Os08g44820	LOC_Os03g02800
LOC_Os09g02420	LOC_Os11g31140
LOC_Os09g02440	LOC_Os01g73430
LOC_Os09g02440	LOC_Os02g52744
LOC_Os09g02540	LOC_Os01g67860
LOC_Os09g02540	LOC_Os08g02700
LOC_Os09g03140	LOC_Os07g30620
LOC_Os09g04110	LOC_Os02g11830
LOC_Os09g04110	LOC_Os04g58130
LOC_Os09g04770	LOC_Os05g16490
LOC_Os09g04810	LOC_Os12g41810
LOC_Os09g06499	LOC_Os03g09970
LOC_Os09g06499	LOC_Os08g31410
LOC_Os09g06560	LOC_Os07g22220
LOC_Os09g06560	LOC_Os10g35200
LOC_Os09g07100	LOC_Os06g03290
LOC_Os09g07720	LOC_Os01g46910
LOC_Os09g08072	LOC_Os09g08120
LOC_Os09g09370	LOC_Os03g41350
LOC_Os09g11190	LOC_Os11g14480
LOC_Os09g12300	LOC_Os02g44920
LOC_Os09g12300	LOC_Os04g47620
LOC_Os09g12400	LOC_Os09g12480
LOC_Os09g12410	LOC_Os10g28180
LOC_Os09g15320	LOC_Os10g11260
LOC_Os09g15770	LOC_Os09g15775
LOC_Os09g16760	LOC_Os08g31000
LOC_Os09g17550	LOC_Os10g41910
LOC_Os09g17750	LOC_Os11g07922
LOC_Os09g20920	LOC_Os01g39350
LOC_Os09g21360	LOC_Os10g07060
LOC_Os09g23540	LOC_Os09g23550
LOC_Os09g23550	LOC_Os09g23560
LOC_Os09g23550	LOC_Os10g29470
LOC_Os09g24610	LOC_Os09g37270
LOC_Os09g25880	LOC_Os02g46810
LOC_Os09g26830	LOC_Os11g34360
LOC_Os09g27930	LOC_Os09g31019
LOC_Os09g27930	LOC_Os09g39500
LOC_Os09g28640	LOC_Os09g28660
LOC_Os09g28650	LOC_Os09g28660
LOC_Os09g28950	LOC_Os11g17940
LOC_Os09g30200	LOC_Os09g30210
LOC_Os09g31031	LOC_Os09g27930
LOC_Os09g32120	LOC_Os09g32130
LOC_Os09g32130	LOC_Os09g32140
LOC_Os09g32130	LOC_Os09g32180
LOC_Os09g32580	LOC_Os09g32600
LOC_Os09g32600	LOC_Os04g40370
LOC_Os09g32600	LOC_Os09g32610
LOC_Os09g33882	LOC_Os11g10530
LOC_Os09g34150	LOC_Os06g06400
LOC_Os09g34150	LOC_Os09g34160
LOC_Os09g34930	LOC_Os03g12030
LOC_Os09g35620	LOC_Os08g43730
LOC_Os09g35620	LOC_Os09g37520
LOC_Os09g36180	LOC_Os10g21890
LOC_Os09g36190	LOC_Os10g21890
LOC_Os09g36670	LOC_Os05g01270
LOC_Os09g36670	LOC_Os06g49470
LOC_Os09g37270	LOC_Os10g40270
LOC_Os09g40000	LOC_Os12g35680
LOC_Os10g02640	LOC_Os12g26890
LOC_Os10g03620	LOC_Os10g03780
LOC_Os10g03660	LOC_Os10g03780
LOC_Os10g03690	LOC_Os10g03780
LOC_Os10g03740	LOC_Os10g03780
LOC_Os10g03740	LOC_Os10g03850
LOC_Os10g03750	LOC_Os10g03780
LOC_Os10g03760	LOC_Os10g03780
LOC_Os10g03780	LOC_Os10g03850
LOC_Os10g03850	LOC_Os10g03730
LOC_Os10g03910	LOC_Os10g03780
LOC_Os10g06860	LOC_Os11g19030
LOC_Os10g08754	LOC_Os12g08240
LOC_Os10g09820	LOC_Os01g60020
LOC_Os10g11260	LOC_Os02g02830
LOC_Os10g11260	LOC_Os08g28680
LOC_Os10g11270	LOC_Os07g41460
LOC_Os10g11270	LOC_Os12g17160
LOC_Os10g11810	LOC_Os11g40690
LOC_Os10g12620	LOC_Os11g11890
LOC_Os10g14180	LOC_Os05g48230
LOC_Os10g16640	LOC_Os03g11460
LOC_Os10g19850	LOC_Os02g57560
LOC_Os10g21540	LOC_Os03g10240
LOC_Os10g21890	LOC_Os06g51160
LOC_Os10g25260	LOC_Os01g34460
LOC_Os10g26290	LOC_Os04g54560
LOC_Os10g29495	LOC_Os10g29502
LOC_Os10g29495	LOC_Os10g29514
LOC_Os10g29530	LOC_Os10g29495
LOC_Os10g29700	LOC_Os01g63050
LOC_Os10g30820	LOC_Os10g03780
LOC_Os10g33460	LOC_Os10g33520
LOC_Os10g33520	LOC_Os10g33540
LOC_Os10g33980	LOC_Os11g06520
LOC_Os10g35020	LOC_Os03g37010
LOC_Os10g35160	LOC_Os12g08060
LOC_Os10g35170	LOC_Os03g42110
LOC_Os10g35210	LOC_Os06g04470
LOC_Os10g36010	LOC_Os10g41910
LOC_Os10g41660	LOC_Os02g50930
LOC_Os10g41829	LOC_Os06g07380
LOC_Os10g41900	LOC_Os07g40810
LOC_Os10g41900	LOC_Os12g06920
LOC_Os10g42404	LOC_Os09g27270
LOC_Os10g43030	LOC_Os07g43925
LOC_Os10g43040	LOC_Os03g17250
LOC_Os10g43040	LOC_Os03g55110
LOC_Os11g01240	LOC_Os12g01230
LOC_Os11g01240	LOC_Os12g43560
LOC_Os11g01300	LOC_Os01g38510
LOC_Os11g01300	LOC_Os12g01260
LOC_Os11g01330	LOC_Os12g01360
LOC_Os11g01610	LOC_Os12g01690
LOC_Os11g01872	LOC_Os05g24160
LOC_Os11g02159	LOC_Os12g02100
LOC_Os11g02600	LOC_Os05g25480
LOC_Os11g02600	LOC_Os12g02520
LOC_Os11g03720	LOC_Os11g34650
LOC_Os11g03760	LOC_Os12g03500
LOC_Os11g04160	LOC_Os12g03960
LOC_Os11g04180	LOC_Os12g03990
LOC_Os11g04894	LOC_Os12g06250
LOC_Os11g04960	LOC_Os01g60020
LOC_Os11g05660	LOC_Os04g33820
LOC_Os11g06390	LOC_Os05g01600
LOC_Os11g06520	LOC_Os07g49250
LOC_Os11g08210	LOC_Os01g60020
LOC_Os11g08490	LOC_Os07g45120
LOC_Os11g11780	LOC_Os11g11890
LOC_Os11g11890	LOC_Os04g30030
LOC_Os11g13540	LOC_Os11g13560
LOC_Os11g13560	LOC_Os11g13530
LOC_Os11g13650	LOC_Os01g56130
LOC_Os11g13650	LOC_Os07g03260
LOC_Os11g13800	LOC_Os09g23360
LOC_Os11g13800	LOC_Os12g36750
LOC_Os11g15370	LOC_Os10g11270
LOC_Os11g17080	LOC_Os05g05160
LOC_Os11g17940	LOC_Os11g34020
LOC_Os11g17940	LOC_Os11g34080
LOC_Os11g19780	LOC_Os11g19840
LOC_Os11g19780	LOC_Os11g19880
LOC_Os11g22040	LOC_Os11g46280
LOC_Os11g22490	LOC_Os06g28890
LOC_Os11g22650	LOC_Os09g34260
LOC_Os11g24130	LOC_Os01g33350
LOC_Os11g24130	LOC_Os08g44620
LOC_Os11g24560	LOC_Os08g36994
LOC_Os11g26030	LOC_Os10g42170
LOC_Os11g27264	LOC_Os11g27329
LOC_Os11g27329	LOC_Os04g09720
LOC_Os11g29340	LOC_Os12g25640
LOC_Os11g30500	LOC_Os11g38920
LOC_Os11g30950	LOC_Os01g04290
LOC_Os11g30950	LOC_Os05g23350
LOC_Os11g32090	LOC_Os08g40140
LOC_Os11g33380	LOC_Os12g43640
LOC_Os11g34220	LOC_Os11g34230
LOC_Os11g34230	LOC_Os11g37120
LOC_Os11g38910	LOC_Os05g39310
LOC_Os11g38910	LOC_Os05g39320
LOC_Os11g39960	LOC_Os01g15240
LOC_Os11g40740	LOC_Os11g40770
LOC_Os11g40760	LOC_Os02g37109
LOC_Os11g42040	LOC_Os10g04674
LOC_Os11g42470	LOC_Os11g42480
LOC_Os11g42510	LOC_Os02g19970
LOC_Os11g42540	LOC_Os03g41510
LOC_Os11g43820	LOC_Os06g05130
LOC_Os11g43934	LOC_Os05g34570
LOC_Os11g43934	LOC_Os09g15800
LOC_Os11g46860	LOC_Os11g46880
LOC_Os11g46860	LOC_Os11g46950
LOC_Os12g01240	LOC_Os05g29860
LOC_Os12g01360	LOC_Os02g54720
LOC_Os12g02520	LOC_Os01g47400
LOC_Os12g03990	LOC_Os01g24470
LOC_Os12g05660	LOC_Os12g31410
LOC_Os12g06030	LOC_Os04g33820
LOC_Os12g06150	LOC_Os05g36990
LOC_Os12g06810	LOC_Os03g50350
LOC_Os12g07380	LOC_Os12g07500
LOC_Os12g09280	LOC_Os11g11110
LOC_Os12g09380	LOC_Os07g45120
LOC_Os12g09700	LOC_Os12g09720
LOC_Os12g09700	LOC_Os12g14440
LOC_Os12g09710	LOC_Os09g34150
LOC_Os12g13610	LOC_Os02g39330
LOC_Os12g15490	LOC_Os09g32080
LOC_Os12g16480	LOC_Os03g58900
LOC_Os12g16480	LOC_Os07g09690
LOC_Os12g17370	LOC_Os12g16480
LOC_Os12g21850	LOC_Os12g21880
LOC_Os12g21870	LOC_Os12g21890
LOC_Os12g21880	LOC_Os06g30810
LOC_Os12g22270	LOC_Os02g27800
LOC_Os12g28100	LOC_Os12g28250
LOC_Os12g28250	LOC_Os08g10440
LOC_Os12g28880	LOC_Os12g29040
LOC_Os12g29580	LOC_Os06g18830
LOC_Os12g30610	LOC_Os11g10040
LOC_Os12g35680	LOC_Os09g29470
LOC_Os12g37790	LOC_Os04g54560
LOC_Os12g38190	LOC_Os07g13719
LOC_Os12g39380	LOC_Os03g41350
LOC_Os12g41190	LOC_Os03g47620
LOC_Os12g41430	LOC_Os05g41810
LOC_Os12g41720	LOC_Os03g43880
LOC_Os12g41720	LOC_Os07g05110
LOC_Os12g41962	LOC_Os03g44010
LOC_Os12g42180	LOC_Os01g57956
LOC_Os12g42730	LOC_Os10g36229
LOC_Os12g42730	LOC_Os12g42810
